# Supplementary material for: Prognostic analysis of m6A-related genes as potential biomarkers in idiopathic pulmonary fibrosis
Source: Front Genet. 2022 Nov 29;13:1059325. doi: 10.3389/fgene.2022.1059325 (PMC9744785; doi:10.3389/fgene.2022.1059325)
Supplement: Supplementary file 1 [file DataSheet1.ZIP]

Archive with 17 entries (17 files):
- (1)Difference analysis.R
- (2)WGCNA.R
- (3)m6a-related.R
- (4)prognosis model.R
- (5)Model validation.R
- 1clinical.txt
- 1exp.txt
- 218exp.txt
- 405-exp.txt
- clinical(1).txt
- clinical.txt
- exp(time).txt
- exp.txt
- m6a(exp).txt
- multiCox(1).txt
- trait.txt
- uniCox(1).txt
