# Supplementary material for: Prognostic analysis of m6A-related genes as potential biomarkers in idiopathic pulmonary fibrosis
Source: Front Genet. 2022 Nov 29;13:1059325. doi: 10.3389/fgene.2022.1059325 (PMC9744785; doi:10.3389/fgene.2022.1059325)
Supplement: Supplementary file 1 [file DataSheet1.ZIP › (2)WGCNA.R]

rm(list = ls())
workingDir = "C:\\Users\\Minghua_W\\Desktop\\8.6\\WGCNA"
setwd(workingDir)
getwd()
library(WGCNA)
options(stringsAsFactors = FALSE)
fpkm = read.table("exp.txt",header=T)
dim(fpkm)
names(fpkm)
datExpr0 = as.data.frame(t(fpkm[,-1]))
names(datExpr0) = fpkm[,1]
rownames(datExpr0) = names(fpkm[,-1])
datExpr0
gsg = goodSamplesGenes(datExpr0, verbose = 3)
gsg$allOK
filtered_fpkm=t(datExpr0)
filtered_fpkm=data.frame(rownames(filtered_fpkm),filtered_fpkm)
names(filtered_fpkm)[1]="sample"
head(filtered_fpkm)
sampleTree = hclust(dist(datExpr0), method = "average")
sizeGrWindow(12,9)
pdf(file = "1_sampleClustering.pdf", width = 12, height = 9)
par(cex = 0.6)
par(mar = c(0,4,2,0))
plot(sampleTree, main = "Sample clustering to detect outliers", sub="", xlab="", cex.lab = 1.5,
     cex.axis = 1.5, cex.main = 2)
abline(h = 120, col = "red")
dev.off()
clust = cutreeStatic(sampleTree, cutHeight = 120, minSize = 10)
table(clust)
keepSamples = (clust==1)
datExpr0 = datExpr0[keepSamples, ]
traitData = read.table("trait.txt",row.names=1,header=T,comment.char = "",check.names=F)
dim(traitData)
names(traitData)
allTraits = traitData
dim(allTraits)
names(allTraits)
fpkmSamples = rownames(datExpr0)
traitSamples =rownames(allTraits)
traitRows = match(fpkmSamples, traitSamples)
datTraits = allTraits[traitRows,]
rownames(datTraits) 
collectGarbage()
sampleTree2 = hclust(dist(datExpr0), method = "average")
traitColors = numbers2colors(datTraits, signed = FALSE)
pdf(file="2_Sample dendrogram and trait heatmap.pdf",width=12,height=12)
plotDendroAndColors(sampleTree2, traitColors,
                    groupLabels = names(datTraits),
                    main = "Sample dendrogram and trait heatmap")
dev.off()
save(datExpr0, file = "fpkm_forAnalysis.RData")
save(datTraits, file="trait_forAnalysis.RData")
enableWGCNAThreads()
powers = c(1:20)
sft = pickSoftThreshold(datExpr0, powerVector = powers, verbose = 5)
sizeGrWindow(9, 5)
pdf(file="3_Scale independence.pdf",width=9,height=5)
par(mfrow = c(1,2))
cex1 = 0.9
plot(sft$fitIndices[,1], -sign(sft$fitIndices[,3])*sft$fitIndices[,2],
     xlab="Soft Threshold (power)",ylab="Scale Free Topology Model Fit,signed R^2",type="n",
     main = paste("Scale independence"));
text(sft$fitIndices[,1], -sign(sft$fitIndices[,3])*sft$fitIndices[,2],
     labels=powers,cex=cex1,col="red");
abline(h=0.90,col="red")
plot(sft$fitIndices[,1], sft$fitIndices[,5],
     xlab="Soft Threshold (power)",ylab="Mean Connectivity", type="n",
     main = paste("Mean connectivity"))
text(sft$fitIndices[,1], sft$fitIndices[,5], labels=powers, cex=cex1,col="red")
dev.off()
sft
softPower =sft$powerEstimate
adjacency = adjacency(datExpr0, power = softPower)
TOM = TOMsimilarity(adjacency);
dissTOM = 1-TOM
geneTree = hclust(as.dist(dissTOM), method = "average");
sizeGrWindow(12,9)
pdf(file="4_Gene clustering on TOM-based dissimilarity.pdf",width=12,height=9)
plot(geneTree, xlab="", sub="", main = "Gene clustering on TOM-based dissimilarity",
     labels = FALSE, hang = 0.04)
dev.off()
minModuleSize = 100
dynamicMods = cutreeDynamic(dendro = geneTree, distM = dissTOM,
                            deepSplit = 2, pamRespectsDendro = FALSE,
                            minClusterSize = minModuleSize);
table(dynamicMods)
dynamicColors = labels2colors(dynamicMods)
table(dynamicColors)
pdf(file="5_Dynamic Tree Cut.pdf",width=8,height=6)
plotDendroAndColors(geneTree, dynamicColors, "Dynamic Tree Cut",
                    dendroLabels = FALSE, hang = 0.03,
                    addGuide = TRUE, guideHang = 0.05,
                    main = "Gene dendrogram and module colors")
dev.off()
MEList = moduleEigengenes(datExpr0, colors = dynamicColors)
MEs = MEList$eigengenes
MEDiss = 1-cor(MEs);
METree = hclust(as.dist(MEDiss), method = "average")

pdf(file="6_Clustering of module eigengenes.pdf",width=7,height=6)
plot(METree, main = "Clustering of module eigengenes",
     xlab = "", sub = "")
MEDissThres = 0.25
abline(h=MEDissThres, col = "red")
dev.off()
merge = mergeCloseModules(datExpr0, dynamicColors, cutHeight = MEDissThres, verbose = 3)
mergedColors = merge$colors
mergedMEs = merge$newMEs
pdf(file="7_Merged dynamic.pdf", width = 9, height = 6)
plotDendroAndColors(geneTree, cbind(dynamicColors, mergedColors),
                    c("Dynamic Tree Cut", "Merged dynamic"),
                    dendroLabels = FALSE, hang = 0.03,
                    addGuide = TRUE, guideHang = 0.05)
dev.off()
moduleColors = mergedColors
table(moduleColors)
colorOrder = c("grey", standardColors(50))
moduleLabels = match(moduleColors, colorOrder)-1
MEs = mergedMEs
nGenes = ncol(datExpr0)
nSamples = nrow(datExpr0)
moduleTraitCor = cor(MEs, datTraits, use = "p")
moduleTraitPvalue = corPvalueStudent(moduleTraitCor, nSamples)
pdf(file="8_Module-trait relationships.pdf",width=10,height=6)
textMatrix = paste(signif(moduleTraitCor, 2), "\n(",
                   signif(moduleTraitPvalue, 1), ")", sep = "")

dim(textMatrix) = dim(moduleTraitCor)
par(mar = c(6, 8.5, 3, 3))
labeledHeatmap(Matrix = moduleTraitCor,
               xLabels = names(datTraits),
               yLabels = names(MEs),
               ySymbols = names(MEs),
               colorLabels = FALSE,
               colors = greenWhiteRed(50),
               textMatrix = textMatrix,
               setStdMargins = FALSE,
               cex.text = 0.5,
               zlim = c(-1,1),
               main = paste("Module-trait relationships"))
dev.off()
modNames = substring(names(MEs), 3)
geneModuleMembership = as.data.frame(cor(datExpr0, MEs, use = "p"))
MMPvalue = as.data.frame(corPvalueStudent(as.matrix(geneModuleMembership), nSamples))
names(geneModuleMembership) = paste("MM", modNames, sep="")
names(MMPvalue) = paste("p.MM", modNames, sep="")
traitNames=names(datTraits)
geneTraitSignificance = as.data.frame(cor(datExpr0, datTraits, use = "p"))
GSPvalue = as.data.frame(corPvalueStudent(as.matrix(geneTraitSignificance), nSamples))
names(geneTraitSignificance) = paste("GS.", traitNames, sep="")
names(GSPvalue) = paste("p.GS.", traitNames, sep="")
for (trait in traitNames){
  traitColumn=match(trait,traitNames)
  
  for (module in modNames){
    column = match(module, modNames)
    moduleGenes = moduleColors==module
    
    if (nrow(geneModuleMembership[moduleGenes,]) > 1){
      
      #sizeGrWindow(7, 7)
      pdf(file=paste("9_", trait, "_", module,"_Module membership vs gene significance.pdf",sep=""),width=7,height=7)
      par(mfrow = c(1,1))
      verboseScatterplot(abs(geneModuleMembership[moduleGenes, column]),
                         abs(geneTraitSignificance[moduleGenes, traitColumn]),
                         xlab = paste("Module Membership in", module, "module"),
                         ylab = paste("Gene significance for ",trait),
                         main = paste("Module membership vs. gene significance\n"),
                         cex.main = 1.2, cex.lab = 1.2, cex.axis = 1.2, col = module)
      dev.off()
    }
  }
}

names(datExpr0)
probes = names(datExpr0)
geneInfo0 = data.frame(probes= probes,
                       moduleColor = moduleColors)
for (Tra in 1:ncol(geneTraitSignificance))
{
  oldNames = names(geneInfo0)
  geneInfo0 = data.frame(geneInfo0, geneTraitSignificance[,Tra],
                         GSPvalue[, Tra])
  names(geneInfo0) = c(oldNames,names(geneTraitSignificance)[Tra],
                       names(GSPvalue)[Tra])
}

for (mod in 1:ncol(geneModuleMembership))
{
  oldNames = names(geneInfo0)
  geneInfo0 = data.frame(geneInfo0, geneModuleMembership[,mod],
                         MMPvalue[, mod])
  names(geneInfo0) = c(oldNames,names(geneModuleMembership)[mod],
                       names(MMPvalue)[mod])
}
geneOrder =order(geneInfo0$moduleColor)
geneInfo = geneInfo0[geneOrder, ]

write.table(geneInfo, file = "10_GS_and_MM.xls",sep="\t",row.names=F)
nGenes = ncol(datExpr0)
nSamples = nrow(datExpr0)
plotTOM = dissTOM^7
diag(plotTOM) = NA
pdf(file="11_Eigengene dendrogram and Eigengene adjacency heatmap.pdf", width=5, height=7.5)
par(cex = 0.9)
plotEigengeneNetworks(MEs, "", marDendro = c(0,4,1,2), marHeatmap = c(3,4,1,2), cex.lab = 0.8, xLabelsAngle= 90)
dev.off()

pdf(file="12_Eigengene dendrogram_2.pdf",width=6, height=6)
par(cex = 1.0)
plotEigengeneNetworks(MEs, "Eigengene dendrogram", marDendro = c(0,4,2,0), plotHeatmaps = FALSE)
dev.off()

  pdf(file="12_Eigengene adjacency heatmap_2.pdf",width=6, height=6)
# Plot the heatmap matrix (note: this plot will overwrite the dendrogram plot)
par(cex = 1.0)
plotEigengeneNetworks(MEs, "Eigengene adjacency heatmap", marHeatmap = c(3,4,2,2), plotDendrograms = FALSE, xLabelsAngle = 90)
dev.off()


for (mod in 1:nrow(table(moduleColors)))
{
  
  modules = names(table(moduleColors))[mod]
  # Select module probes
  probes = names(datExpr0)
  inModule = (moduleColors == modules)
  modProbes = probes[inModule]
  modGenes = modProbes
  # Select the corresponding Topological Overlap
  modTOM = TOM[inModule, inModule]
  
  dimnames(modTOM) = list(modProbes, modProbes)
  # Export the network into edge and node list files Cytoscape can read
  cyt = exportNetworkToCytoscape(modTOM,
                                 edgeFile = paste("CytoscapeInput-edges-", modules , ".txt", sep=""),
                                 nodeFile = paste("CytoscapeInput-nodes-", modules, ".txt", sep=""),
                                 weighted = TRUE,
                                 threshold = 0.02,
                                 nodeNames = modProbes,
                                 altNodeNames = modGenes,
                                 nodeAttr = moduleColors[inModule])
}
