# Supplementary material for: Prognostic analysis of m6A-related genes as potential biomarkers in idiopathic pulmonary fibrosis
Source: Front Genet. 2022 Nov 29;13:1059325. doi: 10.3389/fgene.2022.1059325 (PMC9744785; doi:10.3389/fgene.2022.1059325)
Supplement: Supplementary file 1 [file DataSheet1.ZIP › (3)m6a-related.R]

rm(list=ls())
setwd("C:\\Users\\Minghua_W\\Desktop\\8.6\\m6a-related")
data_m6A_related <- read.table("m6a(exp).txt", header = T, row.names = 1)
data_target <- read.table("405-exp.txt", header = T, row.names = 1)
m6A_rows <- list()
for (i in 1:nrow(data_target)){
  if (rownames(data_target[i,]) %in% rownames(data_m6A_related)){
    m6A_rows <- append(m6A_rows, i)
  }
}
data_target <- data_target[-unlist(m6A_rows),]

correlation_coefficient <- as.data.frame(array(dim=c(nrow(data_m6A_related),1)))
correlation_p <- as.data.frame(array(dim=c(nrow(data_m6A_related),1)))
for (i in 1:nrow(data_target)){
  coefficient_column <- list()
  p_column <- list()
  for (j in 1:nrow(data_m6A_related)){
    res <- cor.test(as.numeric(data_target[i,]), as.numeric(data_m6A_related[j,]))
    coefficient_column <- append(coefficient_column, res$estimate)
    p_column <- append(p_column, res$p.value)
  }
  correlation_coefficient <- cbind(correlation_coefficient, unlist(coefficient_column))
  correlation_p <- cbind(correlation_p, unlist(p_column))
}
correlation_coefficient <- correlation_coefficient[,-1]
correlation_p <- correlation_p[,-1]
colnames(correlation_coefficient) <- rownames(data_target)
rownames(correlation_coefficient) <- rownames(data_m6A_related)
colnames(correlation_p) <- rownames(data_target)
rownames(correlation_p) <- rownames(data_m6A_related)

# Subset valid correlations
DEG_correlation <- list()
Graph_connection1 <- list()
Graph_connection2 <- list()
for (i in 1:ncol(correlation_p)){
  count_TRUE = 0
  for (j in 1:nrow(correlation_p)){
    if (unlist(correlation_p[i])[j] < 0.05 & abs(unlist(correlation_coefficient[i])[j]) > 0.5){
      count_TRUE = count_TRUE + 1
      Graph_connection1 <- append(Graph_connection1, rownames(correlation_p)[j])
      Graph_connection2 <- append(Graph_connection2, colnames(correlation_p)[i])
    }
  }
  if (count_TRUE != 0){
    DEG_correlation <- append(DEG_correlation, colnames(correlation_p[i]))
  }
}
DEG_correlation <- unlist(DEG_correlation)
Graph_connection1 <- unlist(Graph_connection1)
Graph_connection2 <- unlist(Graph_connection2)

number_of_DEG <- length(unique(Graph_connection2))
number_of_m6A <- length(unique(Graph_connection1))

write.csv(DEG_correlation, "218.csv")

# igraph
library(igraph)
gene_to_plot <- data.frame("gene_name" = c(unique(Graph_connection1), 
                                           unique(Graph_connection2)),
                           "type" = c(rep(0, length(unique(Graph_connection1))), 
                                      rep(1, length(unique(Graph_connection2)))))
relations <- data.frame("node1" = Graph_connection1,
                        "node2" = Graph_connection2)
g2 <- graph.data.frame(relations, vertices=gene_to_plot, directed=FALSE)
g <- simplify(g2)
V(g)$color <- ifelse(V(g)$type == 1, "lightblue", "orange")
V(g)$gene_name <- c(unique(Graph_connection1), unique(Graph_connection2))
pdf(file="m6a.pdf")
plot(g, vertex.size=4, vertex.label.cex=0.75,
     vertex.label = ifelse(V(g)$gene_name %in% unique(Graph_connection1), V(g)$gene_name, NA),
     layout = layout_with_fr(g),
     vertex.shape = "sphere")
legend('topleft',legend= c("m6A", "Intersecting genes"),
       pt.cex=1, col='black',pch=22, pt.bg= c('orange', "lightblue"), 
       bty = "n", horiz = FALSE)
dev.off()
