# Supplementary material for: Prognostic analysis of m6A-related genes as potential biomarkers in idiopathic pulmonary fibrosis
Source: Front Genet. 2022 Nov 29;13:1059325. doi: 10.3389/fgene.2022.1059325 (PMC9744785; doi:10.3389/fgene.2022.1059325)
Supplement: Supplementary file 1 [file DataSheet1.ZIP › (4)prognosis model.R]

setwd("C:\\Users\\Minghua_W\\Desktop\\8.6\\check")
rm(list = ls())
library(survival) # 生存分析
library(glmnet) # LASSO回归
library(forestplot) # 绘制森林图
Sys.setenv(LANGUAGE = "en") #显示英文报错信息
options(stringsAsFactors = FALSE) #禁止chr转成factor
display.progress = function (index, totalN, breakN=20) {
  if ( index %% ceiling(totalN/breakN)  ==0  ) {
    cat(paste(round(index*100/totalN), "% ", sep=""))
  }
}  
tcga.expr <- read.table("218exp.txt", row.names = 1, check.names = F, stringsAsFactors = F, header = T)
tcga.expr[1:3, 1:3]
tcga.surv <- read.table("clinical.txt", row.names = 1, check.names = F, stringsAsFactors = F, header = T)
tcga.surv[1:3,]   
comsam.tcga <- intersect(rownames(tcga.surv), colnames(tcga.expr))
tcga.expr <- tcga.expr[,comsam.tcga]
tcga.surv <- tcga.surv[comsam.tcga,]
# 单变量cox
rt=as.data.frame(t(tcga.expr))
rt$OS=tcga.surv$OS
rt$OS.time=tcga.surv$OS.time
unicox <- data.frame()
for(i in 1:nrow(tcga.expr)){
  display.progress(index = i, totalN = nrow(tcga.expr))
  gene <- rownames(tcga.expr)[i]
  a=rt[,gene]<=median(rt[,gene])
  diff=survdiff(Surv(OS.time, OS) ~a,data = rt)
  pValue=1-pchisq(diff$chisq,df=1)
  tmp <- data.frame(expr = as.numeric(tcga.expr[i,]),
                    futime = tcga.surv$OS.time,
                    fustat = tcga.surv$OS,
                    stringsAsFactors = F)
  cox <- coxph(Surv(futime, fustat) ~ expr, data = tmp)
  coxSummary <- summary(cox)
  unicox <- rbind.data.frame(unicox,
                             data.frame(gene = gene,
                                        KM=pValue,
                                        HR = as.numeric(coxSummary$coefficients[,"exp(coef)"])[1],
                                        z = as.numeric(coxSummary$coefficients[,"z"])[1],
                                        pvalue = as.numeric(coxSummary$coefficients[,"Pr(>|z|)"])[1],
                                        lower = as.numeric(coxSummary$conf.int[,3][1]),
                                        upper = as.numeric(coxSummary$conf.int[,4][1]),
                                        stringsAsFactors = F),
                             stringsAsFactors = F)
}
write.table(unicox,file="unicox.txt",sep="\t",row.names=F,quote=F)
# LASSO惩罚+多变量cox
set.seed(20210807)
selgene <- unicox[which((unicox$pvalue < 0.05)&(unicox$KM<0.05)), "gene"]
fit <- glmnet(t(tcga.expr[selgene,]), Surv(tcga.surv$OS.time,tcga.surv$OS), family = "cox",alpha = 1)
cvfit = cv.glmnet(t(tcga.expr[selgene,]), 
                  Surv(tcga.surv$OS.time,tcga.surv$OS),
                  family = "cox",
                  nfold = 10) 
pdf("lasso.lambda.pdf")
plot(fit, xvar = "lambda", label = TRUE)
dev.off()
pdf("lasso.cvfit.pdf")
plot(cvfit)
abline(v=log(c(cvfit$lambda.min,cvfit$lambda.1se)),lty="dashed")
dev.off()
myCoefs <- coef(cvfit, s="lambda.min");
lasso_fea <- myCoefs@Dimnames[[1]][which(myCoefs != 0 )]
lasso_fea
lassoSigExp=tcga.expr[lasso_fea,]
write.table(lassoSigExp,file="lassoSigExp.txt",sep="\t",row.names=T,quote=F)

rt=as.data.frame(t(lassoSigExp))
rt$OS.time=tcga.surv$OS.time
rt$OS=tcga.surv$OS
rt[,"OS.time"]=rt[,"OS.time"]/365
multiCox=coxph(Surv(OS.time, OS) ~ ., data = rt)
##multiCox=step(multiCox,direction = "both")
multiCoxSum=summary(multiCox)
outTab=data.frame()
outTab=cbind(
  coef=multiCoxSum$coefficients[,"coef"],
  HR=multiCoxSum$conf.int[,"exp(coef)"],
  HR.95L=multiCoxSum$conf.int[,"lower .95"],
  HR.95H=multiCoxSum$conf.int[,"upper .95"],
  pvalue=multiCoxSum$coefficients[,"Pr(>|z|)"])
outTab=cbind(id=row.names(outTab),outTab)
outTab=gsub("`","",outTab)
write.table(outTab,file="multi.Cox.txt",sep="\t",row.names=F,quote=F)
#输出病人风险值
riskScore=predict(multiCox,type="risk",newdata=rt)
coxGene=rownames(multiCoxSum$coefficients)
coxGene=gsub("`","",coxGene)
outCol=c("OS.time","OS",coxGene)
risk=as.vector(ifelse(riskScore>median(riskScore),"high","low"))
riskOut=cbind(rt[,outCol],riskScore,risk)
riskOut=cbind(id=rownames(riskOut),riskOut)
write.table(riskOut,file="risk.txt",sep="\t",quote=F,row.names=F)
#绘制森林图
pdf(file="multi.forest.pdf",width = 10,height = 6,onefile = FALSE)
ggforest(multiCox,
         main = "Hazard ratio",
         cpositions = c(0.02,0.22, 0.4), 
         fontsize = 0.7, 
         refLabel = "reference", 
         noDigits = 2)
dev.off()
##riskplot
library(pheatmap)
rt=read.table("risk.txt",sep="\t",header=T,row.names=1,check.names=F)       #读取输入文件
rt=rt[order(rt$riskScore),]                                     #按照riskScore对样品排序

#绘制风险曲线
riskClass=rt[,"risk"]
lowLength=length(riskClass[riskClass=="low"])
highLength=length(riskClass[riskClass=="high"])
line=rt[,"riskScore"]
line[line>10]=10
pdf(file="riskScore.pdf",width = 10,height = 3.5)
plot(line,
     type="p",
     pch=20,
     xlab="Patients (increasing risk socre)",
     ylab="Risk score",
     col=c(rep("green",lowLength),
           rep("red",highLength)))
abline(h=median(rt$riskScore),v=lowLength,lty=2)
legend("topleft", c("High risk", "Low risk"),bty="n",pch=19,col=c("red","green"),cex=1.2)
dev.off()

#绘制生存状态图
color=as.vector(rt$OS)
color[color==1]="red"
color[color==0]="green"
pdf(file="survStat.pdf",width = 10,height = 3.5)
plot(rt$OS.time,
     pch=19,
     xlab="Patients (increasing risk socre)",
     ylab="Survival time (years)",
     col=color)
legend("topleft", c("Dead", "Alive"),bty="n",pch=19,col=c("red","green"),cex=1.2)
abline(v=lowLength,lty=2)
dev.off()

#绘制风险热图

rt1=rt[,3:7]
rt1=t(rt1)
annotation=data.frame(type=rt[,ncol(rt)])
rownames(annotation)=rownames(rt)
pdf(file="heatmap.pdf",width = 10,height = 3.5)
pheatmap(rt1, 
         annotation=annotation, 
         cluster_cols = FALSE,
         fontsize_row=11,
         show_colnames = F,
         fontsize_col=3,
         color = colorRampPalette(c("green", "black", "red"))(50) )
dev.off()

###survival
library(survival)
library("survminer")
rt=read.table("risk.txt",header=T,sep="\t")
diff=survdiff(Surv(OS.time, OS) ~risk,data = rt)
pValue=1-pchisq(diff$chisq,df=1)
pValue=signif(pValue,4)
pValue=format(pValue, scientific = TRUE)

fit <- survfit(Surv(OS.time, OS) ~ risk, data = rt)

#绘制生存曲线
pdf(file="survival.pdf",onefile = FALSE,
    width = 6,               #图片的宽度
    height =4.6)             #图片的高度
ggsurvplot(fit, 
           data=rt,
           conf.int=TRUE,
           pval=paste0("p=",pValue),
           pval.size=5,
           risk.table=F,
           legend.labs=c("High risk", "Low risk"),
           legend.title="Risk",
           xlab="Time(years)",
           risk.table.title="",
           palette=c("red", "blue"),
           risk.table.height=.25)
dev.off()

summary(fit)

###gene survival
library(survival)
#定义生存曲线函数

surPlot=function(data=null, gene=null, outPdf=null){
  a=ifelse(data[,gene]<=median(data[,gene]),"Low expression","High expression")
  diff=survdiff(Surv(OS.time, OS) ~a,data = data)
  pValue=1-pchisq(diff$chisq,df=1)
  pValue=signif(pValue,4)
  pValue=format(pValue, scientific = TRUE)
  fit <- survfit(Surv(OS.time,OS) ~ a, data = data)
  pdf(file=outPdf,width=5.5,height=5)
  plot(fit,
       lwd=2,
       col=c("red","blue"),
       xlab="Time (day)",
       ylab="Survival rate",
       main=paste("Survival curve (p=", pValue ,")",sep=""),
       mark.time=T)
  legend("topright",
         c(paste0(gene," high expression"), paste0(gene," low expression") ),
         lwd=2,
         col=c("red","blue"))
  dev.off()
}

#读取输入文件
rtAll=as.data.frame(t(lassoSigExp))
rtAll$OS=tcga.surv$OS
rtAll$OS.time=tcga.surv$OS.time


#对构建模型的基因绘制生存曲线
for(i in colnames(rtAll[,1:5]) ){
  surPlot(data=rtAll, gene=i, outPdf=paste0("survival.",i,".pdf"))
}


##indepu
#install.packages('survival')

library(survival)                      #设置工作目录
rt=data.frame()
rt=tcga.surv[,3:4]
rt$riskScore=riskOut$riskScore
rt$gender=tcga.surv$gender
rt$age=tcga.surv$age


#单因素独立预后分析
uniTab=data.frame()

for(i in colnames(rt[,3:ncol(rt)])){
  cox <- coxph(Surv(OS.time, OS) ~ rt[,i], data = rt)
  coxSummary = summary(cox)
  uniTab=rbind(uniTab,
               cbind(id=i,
                     HR=coxSummary$conf.int[,"exp(coef)"],
                     HR.95L=coxSummary$conf.int[,"lower .95"],
                     HR.95H=coxSummary$conf.int[,"upper .95"],
                     pvalue=coxSummary$coefficients[,"Pr(>|z|)"])
  )
}
write.table(uniTab,file="uniCox(1).txt",sep="\t",row.names=F,quote=F)

#多因素独立预后分析
multiCox=coxph(Surv(OS.time, OS) ~ ., data = rt)
multiCoxSum=summary(multiCox)
multiTab=data.frame()
multiTab=cbind(
  HR=multiCoxSum$conf.int[,"exp(coef)"],
  HR.95L=multiCoxSum$conf.int[,"lower .95"],
  HR.95H=multiCoxSum$conf.int[,"upper .95"],
  pvalue=multiCoxSum$coefficients[,"Pr(>|z|)"])
multiTab=cbind(id=row.names(multiTab),multiTab)
write.table(multiTab,file="multiCox(1).txt",sep="\t",row.names=F,quote=F)
############绘制森林图函数############
bioForest=function(coxFile=null,forestFile=null,foreastCol=null){
  #读取输入文件
  rt <- read.table(coxFile,header=T,sep="\t",row.names=1,check.names=F)
  gene <- rownames(rt)
  hr <- sprintf("%.3f",rt$"HR")
  hrLow  <- sprintf("%.3f",rt$"HR.95L")
  hrHigh <- sprintf("%.3f",rt$"HR.95H")
  Hazard.ratio <- paste0(hr,"(",hrLow,"-",hrHigh,")")
  pVal <- ifelse(rt$pvalue<0.001, "<0.001", sprintf("%.3f", rt$pvalue))
  
  #输出图形
  pdf(file=forestFile, width = 6.3,height = 4.5)
  n <- nrow(rt)
  nRow <- n+1
  ylim <- c(1,nRow)
  layout(matrix(c(1,2),nc=2),width=c(3,2.5))
  
  #绘制森林图左边的临床信息
  xlim = c(0,3)
  par(mar=c(4,2.5,2,1))
  plot(1,xlim=xlim,ylim=ylim,type="n",axes=F,xlab="",ylab="")
  text.cex=0.8
  text(0,n:1,gene,adj=0,cex=text.cex)
  text(1.5-0.5*0.2,n:1,pVal,adj=1,cex=text.cex);text(1.5-0.5*0.2,n+1,'pvalue',cex=text.cex,font=2,adj=1)
  text(3,n:1,Hazard.ratio,adj=1,cex=text.cex);text(3,n+1,'Hazard ratio',cex=text.cex,font=2,adj=1,)
  
  #绘制森林图
  par(mar=c(4,1,2,1),mgp=c(2,0.5,0))
  xlim = c(0,max(as.numeric(hrLow),as.numeric(hrHigh)))
  plot(1,xlim=xlim,ylim=ylim,type="n",axes=F,ylab="",xaxs="i",xlab="Hazard ratio")
  arrows(as.numeric(hrLow),n:1,as.numeric(hrHigh),n:1,angle=90,code=3,length=0.05,col="darkblue",lwd=2.5)
  abline(v=1,col="black",lty=2,lwd=2)
  boxcolor = ifelse(as.numeric(hr) > 1, foreastCol, foreastCol)
  points(as.numeric(hr), n:1, pch = 15, col = boxcolor, cex=1.3)
  axis(1)
  dev.off()
}
############绘制森林图函数############


bioForest(coxFile="uniCox(1).txt",forestFile="uniForest.pdf",foreastCol="green")
bioForest(coxFile="multiCox(1).txt",forestFile="multiForest.pdf",foreastCol="red")

###ROC
#install.packages("survivalROC")

library(survivalROC)

rt   #读取cox回归风险文件
rt$OS.time=rt$OS.time/365
rocCol=rainbow(ncol(rt)-2)
aucText=c()

#绘制risk score的ROC曲线
pdf(file="multiROC.pdf",width=6,height=6)
par(oma=c(0.5,1,0,1),font.lab=1.5,font.axis=1.5)
roc=survivalROC(Stime=rt$OS.time, status=rt$OS, marker = rt$riskScore, predict.time =1, method="KM")
plot(roc$FP, roc$TP, type="l", xlim=c(0,1), ylim=c(0,1),col=rocCol[1], 
     xlab="False positive rate", ylab="True positive rate",
     lwd = 2, cex.main=1.3, cex.lab=1.2, cex.axis=1.2, font=1.2)
aucText=c(aucText,paste0("risk score"," (AUC=",sprintf("%.3f",roc$AUC),")"))
abline(0,1)

#绘制其他临床性状的ROC曲线
j=1
for(i in colnames(rt[,4:5])){
  roc=survivalROC(Stime=rt$OS.time, status=rt$OS, marker = rt[,i], predict.time =1, method="KM")
  j=j+1
  aucText=c(aucText,paste0(i," (AUC=",sprintf("%.3f",roc$AUC),")"))
  lines(roc$FP, roc$TP, type="l", xlim=c(0,1), ylim=c(0,1),col=rocCol[j],lwd = 2)
}
legend("bottomright", aucText,lwd=2,bty="n",col=rocCol)
dev.off()
##1，3，5years
library(timeROC)
ROC <- timeROC(T=rt$OS.time,   
               delta=rt$OS,   
               marker=rt$riskScore,   
               cause=1,                #阳性结局指标数值
               weighting="marginal",   #计算方法，默认为marginal
               times=c(1,2,3,4,5),       #时间点，选取1年，3年和5年的生存率
               iid=TRUE)

ROC$AUC
pdf("ROC1-4.pdf")
plot(ROC, 
     time=1, col="red", lwd=2, title = "")   #time是时间点，col是线条颜色
plot(ROC,
     time=2, col="blue", add=TRUE, lwd=2)    #add指是否添加在上一张图中
plot(ROC,
     time=3, col="orange", add=TRUE, lwd=2)
plot(ROC,
     time=4, col="green", add=TRUE, lwd=2)

#添加标签信息
legend("bottomright",
       c(paste0("AUC at 1 year= ",round(ROC[["AUC"]][1],2)), 
         paste0("AUC at 2 year= ",round(ROC[["AUC"]][2],2)), 
         paste0("AUC at 3 year= ",round(ROC[["AUC"]][3],2)),
         paste0("AUC at 4 year= ",round(ROC[["AUC"]][4],2))),
       col=c("red", "blue", "orange","green"),
       lty=1, lwd=2,bty = "n")
dev.off()
