# Supplementary material for: Prognostic analysis of m6A-related genes as potential biomarkers in idiopathic pulmonary fibrosis
Source: Front Genet. 2022 Nov 29;13:1059325. doi: 10.3389/fgene.2022.1059325 (PMC9744785; doi:10.3389/fgene.2022.1059325)
Supplement: Supplementary file 1 [file DataSheet1.ZIP › (5)Model validation.R]

library(survival)
library(survminer)
library(glmnet)
setwd("C:\\Users\\Minghua_W\\Desktop\\8.6\\1")
rm(list = ls())
geo.expr <- read.delim("1exp.txt", row.names = 1, check.names = F, stringsAsFactors = F, header = T)
geo.surv <- read.table("1clinical.txt", row.names = 1, check.names = F, stringsAsFactors = F, header = T)
comsam.geo <- intersect(rownames(geo.surv), colnames(geo.expr))
geo.expr <- geo.expr[,comsam.geo]
geo.surv <- geo.surv[comsam.geo,]
lassoSigExp=read.table("lassoSigExp.txt", row.names = 1, check.names = F, stringsAsFactors = F, header = T)
rt=as.data.frame(t(lassoSigExp))
tcga.surv <- read.table("clinical(1).txt", row.names = 1, check.names = F, stringsAsFactors = F, header = T)
tcga.surv[1:3,]   
rt$OS.time=tcga.surv$OS.time
rt$OS=tcga.surv$OS
rt[,"OS.time"]=rt[,"OS.time"]/365
multiCox=coxph(Surv(OS.time, OS) ~ ., data = rt)
##multiCox=step(multiCox,direction = "both")
multiCoxSum=summary(multiCox)
outTab=data.frame()
outTab=cbind(
  coef=multiCoxSum$coefficients[,"coef"],
  HR=multiCoxSum$conf.int[,"exp(coef)"],
  HR.95L=multiCoxSum$conf.int[,"lower .95"],
  HR.95H=multiCoxSum$conf.int[,"upper .95"],
  pvalue=multiCoxSum$coefficients[,"Pr(>|z|)"])
outTab=cbind(id=row.names(outTab),outTab)
outTab=gsub("`","",outTab)
rt=read.table("exp(time).txt", row.names = 1, check.names = F, stringsAsFactors = F, header = T)
#输出病人风险值
rt[,"OS.time"]=rt[,"OS.time"]/365
riskScore=predict(multiCox,type="risk",newdata=rt)
coxGene=rownames(multiCoxSum$coefficients)
coxGene=gsub("`","",coxGene)
outCol=c("OS.time","OS",coxGene)
risk=as.vector(ifelse(riskScore>median(riskScore),"high","low"))
risk=as.data.frame(risk)
rownames(risk)=rownames(rt)
riskScore=as.data.frame(riskScore)
rownames(riskScore)=rownames(rt)
rt$risk=risk$risk
rt$riskScore=riskScore$riskScore
##rt$rs=log2(rt$riskScore+1)
write.table(rt,file="risk.txt",sep="\t",quote=F,row.names=T)

##riskplot
library(pheatmap)
rt=read.table("risk.txt",sep="\t",header=T,row.names=1,check.names=F)       #读取输入文件
rt=rt[order(rt$riskScore),]  
#绘制风险曲线
riskClass=rt[,"risk"]
lowLength=length(riskClass[riskClass=="low"])
highLength=length(riskClass[riskClass=="high"])
line=rt[,"riskScore"]

pdf(file="riskScore.pdf",width = 10,height = 3.5)
plot(line,
     type="p",
     pch=20,
     xlab="Patients (increasing risk socre)",
     ylab="Risk score",
     col=c(rep("green",lowLength),
           rep("red",highLength)))
abline(h=median(rt$riskScore),v=lowLength,lty=2)
legend("topleft", c("High risk", "Low risk"),bty="n",pch=19,col=c("red","green"),cex=1.2)
dev.off()

rt=rt[order(rt$rs),]  
#绘制风险曲线
riskClass=rt[,"risk"]
lowLength=length(riskClass[riskClass=="low"])
highLength=length(riskClass[riskClass=="high"])
line=rt[,"rs"]

##pdf(file="riskScore(1).pdf",width = 10,height = 3.5)
##plot(line,
     type="p",
     pch=20,
     xlab="Patients (increasing risk socre)",
     ylab="Risk score",
     col=c(rep("green",lowLength),
           rep("red",highLength)))
##abline(h=median(rt$rs),v=lowLength,lty=2)
##legend("topleft", c("High risk", "Low risk"),bty="n",pch=19,col=c("red","green"),cex=1.2)
##dev.off()


#绘制生存状态图
color=as.vector(rt$OS)
color[color==1]="red"
color[color==0]="green"
pdf(file="survStat.pdf",width = 10,height = 3.5)
plot(rt$OS.time,
     pch=19,
     xlab="Patients (increasing risk socre)",
     ylab="Survival time (years)",
     col=color)
legend("topleft", c("Dead", "Alive"),bty="n",pch=19,col=c("red","green"),cex=1.2)
abline(v=lowLength,lty=2)
dev.off()

#绘制风险热图

rt1=rt[,1:5]
rt1=t(rt1)
annotation=data.frame(type=rt$risk)
rownames(annotation)=rownames(rt)
pdf(file="heatmap.pdf",width = 10,height = 3.5)
pheatmap(rt1, 
         annotation=annotation, 
         cluster_cols = FALSE,
         fontsize_row=11,
         show_colnames = F,
         fontsize_col=3,
         color = colorRampPalette(c("green", "black", "red"))(50) )
dev.off()
###survival
library(survival)
library("survminer")
rt=read.table("risk.txt",header=T,sep="\t")
diff=survdiff(Surv(OS.time, OS) ~risk,data = rt)
pValue=1-pchisq(diff$chisq,df=1)
pValue=signif(pValue,4)
pValue=format(pValue, scientific = TRUE)

fit <- survfit(Surv(OS.time, OS) ~ risk, data = rt)
#绘制生存曲线
pdf(file="survival.pdf",onefile = FALSE,
    width = 6,               #图片的宽度
    height =4.6)             #图片的高度
ggsurvplot(fit, 
           data=rt,
           conf.int=TRUE,
           pval=paste0("p=",pValue),
           pval.size=5,
           risk.table=F,
           legend.labs=c("High risk", "Low risk"),
           legend.title="Risk",
           xlab="Time(years)",
           risk.table.title="",
           palette=c("red", "blue"),
           risk.table.height=.25)
dev.off()
###gene survival
library(survival)
#定义生存曲线函数

surPlot=function(data=null, gene=null, outPdf=null){
  a=ifelse(data[,gene]<=median(data[,gene]),"Low expression","High expression")
  diff=survdiff(Surv(OS.time, OS) ~a,data = data)
  pValue=1-pchisq(diff$chisq,df=1)
  pValue=signif(pValue,4)
  pValue=format(pValue, scientific = TRUE)
  fit <- survfit(Surv(OS.time,OS) ~ a, data = data)
  pdf(file=outPdf,width=5.5,height=5)
  plot(fit,
       lwd=2,
       col=c("red","blue"),
       xlab="Time (day)",
       ylab="Survival rate",
       main=paste("Survival curve (p=", pValue ,")",sep=""),
       mark.time=T)
  legend("topright",
         c(paste0(gene," high expression"), paste0(gene," low expression") ),
         lwd=2,
         col=c("red","blue"))
  dev.off()
}
rtAll=rt[,1:7]
for(i in colnames(rtAll[,1:5]) ){
  surPlot(data=rtAll, gene=i, outPdf=paste0("survival.",i,".pdf"))
}
##indepu
#install.packages('survival')

library(survival)                      #设置工作目录
data1=data.frame()
data1=geo.surv
data1$riskScore=riskScore$riskScore


#多因素独立预后分析
multiCox=coxph(Surv(OS.time, OS) ~ ., data = data1)
multiCoxSum=summary(multiCox)
multiTab=data.frame()
multiTab=cbind(
  HR=multiCoxSum$conf.int[,"exp(coef)"],
  HR.95L=multiCoxSum$conf.int[,"lower .95"],
  HR.95H=multiCoxSum$conf.int[,"upper .95"],
  pvalue=multiCoxSum$coefficients[,"Pr(>|z|)"])
multiTab=cbind(id=row.names(multiTab),multiTab)
write.table(multiTab,file="multiCox(1).txt",sep="\t",row.names=F,quote=F)

###单因素
data2=data1[,-3]
data2=data2[,-3]
data2$OS=data1$OS
data2$OS.time=data1$OS.time
uniTab=data.frame()

for(i in colnames(data2[,1:3])){
    cox <- coxph(Surv(OS.time, OS) ~ data2[,i], data = data2)
    coxSummary = summary(cox)
    uniTab=rbind(uniTab,
                 cbind(id=i,
                       HR=coxSummary$conf.int[,"exp(coef)"],
                       HR.95L=coxSummary$conf.int[,"lower .95"],
                       HR.95H=coxSummary$conf.int[,"upper .95"],
                       pvalue=coxSummary$coefficients[,"Pr(>|z|)"])
    )
}
write.table(uniTab,file="uniCox(1).txt",sep="\t",row.names=F,quote=F)


############绘制森林图函数############
bioForest=function(coxFile=null,forestFile=null,foreastCol=null){
  #读取输入文件
  rt <- read.table(coxFile,header=T,sep="\t",row.names=1,check.names=F)
  gene <- rownames(rt)
  hr <- sprintf("%.3f",rt$"HR")
  hrLow  <- sprintf("%.3f",rt$"HR.95L")
  hrHigh <- sprintf("%.3f",rt$"HR.95H")
  Hazard.ratio <- paste0(hr,"(",hrLow,"-",hrHigh,")")
  pVal <- ifelse(rt$pvalue<0.001, "<0.001", sprintf("%.3f", rt$pvalue))
  
  #输出图形
  pdf(file=forestFile, width = 6.3,height = 4.5)
  n <- nrow(rt)
  nRow <- n+1
  ylim <- c(1,nRow)
  layout(matrix(c(1,2),nc=2),width=c(3,2.5))
  
  #绘制森林图左边的临床信息
  xlim = c(0,3)
  par(mar=c(4,2.5,2,1))
  plot(1,xlim=xlim,ylim=ylim,type="n",axes=F,xlab="",ylab="")
  text.cex=0.8
  text(0,n:1,gene,adj=0,cex=text.cex)
  text(1.5-0.5*0.2,n:1,pVal,adj=1,cex=text.cex);text(1.5-0.5*0.2,n+1,'pvalue',cex=text.cex,font=2,adj=1)
  text(3,n:1,Hazard.ratio,adj=1,cex=text.cex);text(3,n+1,'Hazard ratio',cex=text.cex,font=2,adj=1,)
  
  #绘制森林图
  par(mar=c(4,1,2,1),mgp=c(2,0.5,0))
  xlim = c(0,max(as.numeric(hrLow),as.numeric(hrHigh)))
  plot(1,xlim=xlim,ylim=ylim,type="n",axes=F,ylab="",xaxs="i",xlab="Hazard ratio")
  arrows(as.numeric(hrLow),n:1,as.numeric(hrHigh),n:1,angle=90,code=3,length=0.05,col="darkblue",lwd=2.5)
  abline(v=1,col="black",lty=2,lwd=2)
  boxcolor = ifelse(as.numeric(hr) > 1, foreastCol, foreastCol)
  points(as.numeric(hr), n:1, pch = 15, col = boxcolor, cex=1.3)
  axis(1)
  dev.off()
}
############绘制森林图函数############


bioForest(coxFile="uniCox(1).txt",forestFile="uniForest.pdf",foreastCol="green")
bioForest(coxFile="multiCox(1).txt",forestFile="multiForest.pdf",foreastCol="red")


##ROC
library(survivalROC)

rt=data1   #读取cox回归风险文件
rt$OS.time=rt$OS.time/365
rocCol=rainbow(ncol(rt)-2)
aucText=c()
rt=rt[,-1]
rt=rt[,-1]
rt$gender=data1$gender
rt$age=data1$age
rt=rt[,-3]
rt$riskScore=data1$riskScore

#绘制risk score的ROC曲线
pdf(file="multiROC.pdf",width=6,height=6)
par(oma=c(0.5,1,0,1),font.lab=1.5,font.axis=1.5)
roc=survivalROC(Stime=rt$OS.time, status=rt$OS, marker = rt$riskScore, predict.time =1, method="KM")
plot(roc$FP, roc$TP, type="l", xlim=c(0,1), ylim=c(0,1),col=rocCol[1], 
     xlab="False positive rate", ylab="True positive rate",
     lwd = 2, cex.main=1.3, cex.lab=1.2, cex.axis=1.2, font=1.2)
aucText=c(aucText,paste0("risk score"," (AUC=",sprintf("%.3f",roc$AUC),")"))
abline(0,1)

#绘制其他临床性状的ROC曲线
j=1
for(i in colnames(rt[,4:5])){
  roc=survivalROC(Stime=rt$OS.time, status=rt$OS, marker = rt[,i], predict.time =1, method="KM")
  j=j+1
  aucText=c(aucText,paste0(i," (AUC=",sprintf("%.3f",roc$AUC),")"))
  lines(roc$FP, roc$TP, type="l", xlim=c(0,1), ylim=c(0,1),col=rocCol[j],lwd = 2)
}
legend("bottomright", aucText,lwd=2,bty="n",col=rocCol)
pdf(file="multiROC.pdf",width=6,height=6)
par(oma=c(0.5,1,0,1),font.lab=1.5,font.axis=1.5)
roc=survivalROC(Stime=rt$OS.time, status=rt$OS, marker = rt$riskScore, predict.time =1, method="KM")
plot(roc$FP, roc$TP, type="l", xlim=c(0,1), ylim=c(0,1),col=rocCol[1], 
     xlab="False positive rate", ylab="True positive rate",
     lwd = 2, cex.main=1.3, cex.lab=1.2, cex.axis=1.2, font=1.2)
aucText=c(aucText,paste0("risk score"," (AUC=",sprintf("%.3f",roc$AUC),")"))
abline(0,1)

#绘制其他临床性状的ROC曲线
j=1
for(i in colnames(rt[,3:4])){
  roc=survivalROC(Stime=rt$OS.time, status=rt$OS, marker = rt[,i], predict.time =1, method="KM")
  j=j+1
  aucText=c(aucText,paste0(i," (AUC=",sprintf("%.3f",roc$AUC),")"))
  lines(roc$FP, roc$TP, type="l", xlim=c(0,1), ylim=c(0,1),col=rocCol[j],lwd = 2)
}
legend("bottomright", aucText,lwd=2,bty="n",col=rocCol)
dev.off()
##1，3，5years
library(timeROC)
ROC <- timeROC(T=rt$OS.time,   
               delta=rt$OS,   
               marker=rt$riskScore,   
               cause=1,                #阳性结局指标数值
               weighting="marginal",   #计算方法，默认为marginal
               times=c(1,2,3,4,5),       #时间点，选取1年，3年和5年的生存率
               iid=TRUE)

ROC$AUC
pdf("ROC1-4.pdf")
plot(ROC, 
     time=1, col="red", lwd=2, title = "")   #time是时间点，col是线条颜色
plot(ROC,
     time=2, col="blue", add=TRUE, lwd=2)    #add指是否添加在上一张图中
legend("bottomright",
       c(paste0("AUC at 1 year= ",round(ROC[["AUC"]][1],2)), 
         paste0("AUC at 2 year= ",round(ROC[["AUC"]][2],2))),
       col=c("red", "blue", "orange","green"),
       lty=1, lwd=2,bty = "n")
dev.off()
