# Supplementary material for: Prognostic analysis of m6A-related genes as potential biomarkers in idiopathic pulmonary fibrosis
Source: Front Genet. 2022 Nov 29;13:1059325. doi: 10.3389/fgene.2022.1059325 (PMC9744785; doi:10.3389/fgene.2022.1059325)
Supplement: Supplementary file 1 [file DataSheet1.ZIP › 1clinical.txt]

symbol	gender	age	OS.time	OS
GSM2458583	female	57	300	1
GSM2458586	male	65	1020	0
GSM2458591	male	75	360	1
GSM2458596	male	58	90	1
GSM2458597	male	75	330	1
GSM2458600	male	63	990	0
GSM2458605	male	69	330	1
GSM2458607	male	61	210	1
GSM2458609	male	75	90	1
GSM2458611	male	73	960	0
GSM2458616	male	72	960	0
GSM2458619	male	60	960	1
GSM2458624	male	63	660	1
GSM2458629	male	66	60	1
GSM2458630	female	63	960	0
GSM2458635	male	58	960	0
GSM2458639	male	80	930	0
GSM2458642	male	56	90	1
GSM2458645	female	65	570	1
GSM2458649	male	68	900	1
GSM2458653	male	68	900	0
GSM2458657	male	62	240	1
GSM2458659	male	77	270	1
GSM2458664	male	68	870	1
GSM2458669	male	68	870	1
GSM2458674	male	63	840	0
GSM2458679	female	80	870	1
GSM2458680	female	59	870	0
GSM2458683	female	71	330	1
GSM2458685	male	63	720	1
GSM2458688	male	64	330	1
GSM2458692	male	76	450	1
GSM2458697	male	75	270	1
GSM2458701	male	64	840	1
GSM2458706	female	55	660	1
GSM2458709	male	69	810	0
GSM2458712	female	84	150	1
GSM2458714	male	68	900	1
GSM2458716	female	84	510	1
GSM2458719	male	51	780	0
GSM2458720	female	82	630	1
GSM2458721	male	69	210	1
GSM2458722	male	57	750	0
GSM2458723	male	68	750	1
GSM2458724	female	76	720	1
GSM2458725	male	64	720	0
GSM2458726	female	77	690	0
GSM2458727	male	70	450	1
GSM2458728	male	73	690	0
GSM2458729	male	50	660	0
GSM2458730	female	76	810	0
GSM2458731	female	56	510	0
GSM2458732	female	66	480	1
GSM2458733	female	70	450	0
GSM2458734	female	64	390	0
GSM2458735	female	65	390	0
GSM2458736	female	69	390	0
