# Supplementary material for: Prognostic analysis of m6A-related genes as potential biomarkers in idiopathic pulmonary fibrosis
Source: Front Genet. 2022 Nov 29;13:1059325. doi: 10.3389/fgene.2022.1059325 (PMC9744785; doi:10.3389/fgene.2022.1059325)
Supplement: Supplementary file 1 [file DataSheet1.ZIP › 1exp.txt]

symbol	GSM2458563	GSM2458564	GSM2458565	GSM2458566	GSM2458567	GSM2458568	GSM2458569	GSM2458570	GSM2458571	GSM2458572	GSM2458573	GSM2458574	GSM2458575	GSM2458576	GSM2458577	GSM2458578	GSM2458579	GSM2458580	GSM2458581	GSM2458582	GSM2458583	GSM2458584	GSM2458585	GSM2458586	GSM2458587	GSM2458588	GSM2458589	GSM2458590	GSM2458591	GSM2458592	GSM2458593	GSM2458594	GSM2458595	GSM2458596	GSM2458597	GSM2458598	GSM2458599	GSM2458600	GSM2458601	GSM2458602	GSM2458603	GSM2458604	GSM2458605	GSM2458606	GSM2458607	GSM2458608	GSM2458609	GSM2458610	GSM2458611
ZZZ3	5.229090949	4.792127283	5.027255306	5.630481283	6.100585264	5.514019732	5.116335942	4.925173249	5.520986136	5.587238256	5.271031933	4.988536164	5.739016531	5.209085108	5.488359034	4.616427536	4.83304184	5.494916768	4.55183861	4.999446712	5.503878825	4.896046714	5.434211203	5.113676396	5.361277798	5.122374769	4.877896782	5.270342937	4.031568958	4.872118373	4.72398962	4.880055334	4.74015586	5.340802955	5.179164394	4.883398406	4.539650772	5.714385848	5.633492041	5.075656945	4.883561144	4.973405809	4.626823008	5.203730619	5.687183469	5.731076963	4.753385375	4.851649875	4.884345964
ZZEF1	6.097328004	6.041240987	6.334962974	6.226334101	6.139194658	6.124457914	5.845949332	6.202540812	5.848223399	6.377435383	6.358210089	6.557275304	5.912284543	6.411317979	6.061657933	6.264735038	6.06513358	6.298895685	6.228101715	6.592528298	5.901813761	6.35041758	6.339848777	6.406242542	6.410334904	6.447166818	6.30332469	6.749870181	6.731256313	6.756837077	6.71775094	6.785383314	6.378716444	5.88051991	6.401372513	6.347661905	6.533333096	6.198635011	6.344625653	6.020929058	6.379769069	6.05311534	6.636025739	6.282828301	6.156949167	5.754917202	6.192401889	5.978060778	5.776706124
ZYX	8.128810269	7.99288413	8.291432801	7.690195324	7.778574749	8.132351831	8.156324712	8.093733843	7.967604362	7.95461531	8.150319022	8.565729255	7.457000939	8.309639421	7.9545355	8.189655298	8.139494812	8.167348447	8.245163044	8.305369594	7.811277544	8.210913054	8.084953729	7.946704485	8.013005155	8.296933521	8.399743702	8.686068038	8.640270617	8.296240312	8.436516088	8.033063695	8.2991833	7.896819788	8.282696406	8.545520119	8.428375484	7.909422972	7.981983438	8.487854325	8.498578217	8.13129879	8.140683927	8.369525701	8.179838484	7.74535287	8.550723973	8.462817328	8.144569494
ZYG11B	6.612967015	6.77483932	6.592869845	6.698332707	6.538560701	6.590351478	6.482310524	6.339997872	6.206882737	6.658008965	6.563147136	6.419421013	6.335269712	6.75870385	6.623309244	6.665155952	6.652474528	6.893789882	6.631700485	6.287022567	5.682457802	6.752389021	6.005980455	6.768312279	6.758066536	6.757018339	6.697695393	6.567864796	6.333746489	6.418176503	6.40762524	6.787517963	6.618152803	6.404072733	6.665719005	6.414688238	6.887827165	6.314758817	6.202138679	5.475984223	6.64108687	6.685872502	6.569670629	6.737392032	6.291662111	6.02195666	6.661522477	6.728075123	6.197509361
ZYG11A	2.154559453	2.102933956	2.166210634	2.163023349	2.158919319	2.109329846	2.353780789	2.25128664	2.249165337	2.231491359	2.062224111	2.170016189	2.153333574	2.334678395	1.886017323	2.102614161	2.145914341	2.191708919	2.193595706	2.07807526	1.901980074	1.885342691	2.518682413	2.575608586	2.007320292	2.192290342	2.254404209	2.046606595	2.185723003	2.358593269	2.231421642	2.079102352	1.96882769	2.384278687	1.928290137	2.383063806	2.176448962	2.280661366	2.275495802	1.90332479	2.210752255	1.985992363	2.187987251	2.234054617	2.225147781	2.184198649	2.076513169	2.149454183	2.57557149
ZXDC	6.361806971	5.93160365	6.440460548	5.903346005	6.018423331	6.254519816	6.120040161	6.067566153	6.108156495	5.900150573	6.135704044	6.240766927	5.844752641	6.06303407	6.416797643	6.305208141	6.254269194	5.729852839	6.526705887	5.92958823	6.008310059	6.415115254	6.090585463	6.024276187	6.268224337	6.104390581	6.130444823	6.075106736	6.580781455	6.247036325	6.311957898	5.91940862	6.272171635	6.249986906	6.284586488	6.368947797	6.310485493	6.284113558	6.0851234	6.180437775	6.144239483	5.991331861	6.269093291	6.36110072	6.219445067	6.233763795	6.421949683	6.407784834	6.3193847
ZXDB	4.22245329	3.444729905	4.098303901	4.224305225	4.46374259	4.316025826	4.457688951	4.082452925	3.632203546	4.300682638	3.60766042	4.050551839	4.639875614	3.919960502	4.579777314	4.058915419	3.921005949	4.276816564	3.812797147	4.203236968	3.710036544	3.515804383	3.652203948	4.199601861	3.432401085	3.836595056	4.210682042	4.14696902	3.664311226	3.661921632	3.693115796	3.923594046	3.67726482	3.861083808	3.654876927	3.623267261	3.459204369	4.152561884	4.156716583	3.915494381	4.258294711	3.925821204	3.897117829	3.910319976	3.908113798	3.986109946	3.533182231	3.562195189	4.047366113
ZXDA	5.384050912	5.248894013	5.397437692	5.010996055	5.33101943	5.170675552	5.660661455	5.773219485	5.241962636	5.444985552	5.06961032	5.11077219	5.547310133	5.106547917	5.021774892	5.391874741	5.078138195	5.574113442	4.920818738	5.032970207	4.866753962	5.33739193	4.458613855	5.576385033	5.248999104	4.562228229	5.292530929	5.260461013	5.316339566	4.723939837	5.045678703	5.408658791	4.880009862	4.749262387	4.352066678	5.26440079	4.623886051	5.469710301	5.538029848	5.711610618	5.064985415	4.880979264	5.431204743	4.501471383	4.744300072	4.760996428	5.241333932	4.316909429	5.435585615
ZWINT	3.242783536	3.048933802	3.069180897	2.966560921	3.202505367	3.007055111	3.606131502	3.179410717	3.055699199	2.651729393	2.709534751	2.907449615	3.024503747	3.459560994	2.987485537	2.962564525	3.308679877	3.08864246	2.913095628	3.808739921	3.258415395	3.483945004	2.896618361	3.060499996	2.989900322	3.245777521	2.927018461	3.001580869	2.956112613	3.205656588	3.159143256	2.866580321	3.074403959	2.821336125	2.905653006	3.38544483	2.887466909	3.387122424	3.35683423	3.65421569	3.187118025	3.298474301	3.304330628	3.60710287	3.925792706	3.476115359	3.380074216	3.224853352	3.310603812
ZWILCH	3.103399556	3.696643336	3.227183177	3.56124636	3.856475467	3.929739968	3.351683671	3.714534458	3.342937811	4.070749041	3.71504651	3.460269567	3.630137931	3.379037527	3.620101698	3.1745544	3.537763623	3.540006414	3.414584225	3.863418902	3.845107191	3.882399625	3.682587437	4.395742873	3.751909132	3.384375154	3.497951474	3.626838757	2.930873587	3.513487153	3.585614896	3.572054327	3.596306557	3.264355526	3.718268485	3.50155511	3.051349347	3.570277117	3.668042985	2.863517399	3.354556235	3.086277151	3.319864363	3.818650082	3.758168782	4.157127159	3.153176148	3.382665556	3.29577544
ZW10	3.207347387	3.505981749	3.421239937	3.896257363	4.118182688	3.504719172	3.283738293	3.859612792	3.749559781	3.950578017	3.826238993	3.24790893	3.730670827	3.556156776	3.966027194	2.924370974	3.305888077	3.736983714	3.259113062	3.528399955	3.626830689	2.979367437	3.384349139	3.349356424	3.580436364	3.747077859	3.386228093	3.13084232	2.823536096	2.985871743	3.612259281	3.403293387	3.257882622	3.940296216	3.352622002	3.484183851	3.131107916	3.449540762	3.390690453	3.111318758	3.06622933	3.24125281	3.033154602	3.638137148	4.044505104	3.847754829	3.406677871	2.976321561	3.24828329
ZUFSP	3.154311928	3.590886058	3.280593621	3.998454527	3.779432587	3.495566448	3.405162227	3.363045618	3.482280298	4.092265453	3.671732037	3.047769658	4.524245398	3.320325536	3.004786773	3.105946448	3.498184744	3.066389735	2.701570549	3.062301689	4.184610661	3.380532057	3.621632919	3.379032121	3.954390143	3.901996043	3.498057123	3.980907049	3.247099756	3.024904714	3.367667918	3.757313878	3.431129968	3.222011444	3.355351628	3.286416222	3.372787709	3.868637881	3.293566601	3.213956994	3.12377703	3.850998225	3.29129615	3.345894205	3.381343666	4.164243179	3.456368786	3.510317599	2.886929893
ZSWIM6	8.548822081	8.356575962	8.458854	8.242862989	7.743961739	8.264032535	8.285013155	8.410946593	7.929545765	8.260681602	8.174322982	8.475658383	7.914909048	8.612102018	8.147505573	8.152686096	8.553425886	8.34093496	8.326735753	8.325423221	8.160744819	8.67334251	8.383403091	8.419254517	8.595903961	8.615110052	8.397830996	8.079023302	8.573123581	8.60072652	8.346592543	8.522334272	8.651835709	8.303089717	8.816347662	8.628425187	8.704237542	8.068119097	7.743814024	7.893291672	8.256634405	7.976613807	8.151561278	8.591230552	8.331510678	8.072502119	8.772369869	8.59874374	8.124320772
ZSWIM5	3.241515114	2.979241457	3.302232681	2.92715512	3.25864256	2.796105086	3.274998499	3.311317171	3.65966203	3.804801703	2.977640581	3.248593687	3.352197375	3.218167397	3.515766411	3.367154959	2.852039312	3.343392556	3.748230984	2.936066021	3.064769853	2.91406622	3.250195579	2.957145202	3.442638248	3.464649304	3.038725629	2.957041197	3.125597268	3.199170063	3.2386712	3.559314898	3.438067072	3.216409532	3.229472594	3.028690425	2.76366425	3.604733999	3.442277771	3.134068562	2.952413332	3.171052835	2.918611251	3.244688951	2.919994521	3.420476722	3.391940623	3.496131698	3.021753274
ZSWIM4	3.471843639	3.608103355	3.552133034	3.550435385	3.390856439	3.599719263	3.493381902	3.641358515	3.592616219	3.416112864	3.149217545	3.645128753	3.573192205	3.399740452	3.295215304	4.364400494	3.469948106	3.60091699	4.102650195	3.701557335	3.620222477	3.963417373	3.680389418	3.559116628	3.622731863	3.656863211	4.160751	3.361127603	3.797797945	3.438156868	3.620273919	3.448824319	3.433876294	3.845741875	3.77893256	3.587339768	3.313103715	3.494043976	3.376738586	3.189198006	3.453696078	3.459614403	3.855079995	3.803828242	3.254802096	3.443343548	3.887814969	4.122687364	3.625859513
ZSWIM3	3.639172289	3.569905089	3.47954148	3.530141135	3.572066281	3.630596916	3.835900259	3.833620102	3.960961907	3.687362909	3.672710423	3.890098597	3.510630923	3.636029638	3.448005919	3.332491189	3.495482751	3.491289245	3.710947662	3.780383396	4.041652298	3.419071789	3.885147797	3.388162184	3.648021395	3.443695036	3.563021112	3.868877847	2.617043505	3.739475513	3.858807028	3.380128498	3.967600252	3.598082389	3.596184431	3.478511021	3.41224326	3.229165504	3.301348169	3.62425212	3.598968281	3.882304144	3.974279802	3.908316174	3.809669584	3.570337442	3.352562632	3.739133824	3.313037181
ZSWIM2	1.884464311	1.821094853	1.68013696	1.90619993	1.744174563	1.703428106	1.608781071	1.657399121	1.805341227	1.778563194	1.872949235	1.733338073	1.752682983	1.732137498	1.891166649	1.906607082	2.156044717	1.737138152	1.785223773	1.920659024	1.9319911	1.775209653	1.838347624	1.876916713	2.018423369	1.815442505	1.999068019	1.823969298	1.694330875	1.965378853	1.891298182	1.724531008	1.824963827	1.958422268	2.037715772	1.890567144	1.817718621	1.912394601	2.064194206	2.12529974	2.11370723	1.976307736	2.10897405	1.953435746	2.144537017	1.90790787	1.974628497	1.80222692	2.112585175
ZSWIM1	5.492476629	5.662754428	5.776687693	5.431688522	5.970407819	5.595004719	5.518664099	5.266980004	5.751458061	5.760552578	5.295320139	5.839875332	5.51025093	5.749739879	6.088705663	5.313765913	5.200257255	5.712828582	5.720175293	5.711298017	5.854847593	5.406420543	5.303766888	5.556693511	5.707115138	5.656798116	5.490900648	5.551475839	5.018084506	5.70427125	5.36353791	5.371673073	5.373185406	5.485967321	5.516597171	5.760112042	5.54495427	5.54644992	5.320747795	5.342173551	5.378971928	5.188469233	5.505001224	5.592263533	5.896175182	5.798040559	5.666905721	5.250687691	5.234923663
ZSCAN5C	3.569185699	3.708481667	3.510898734	4.172903408	3.450330398	3.895941022	4.550317365	3.888577493	4.238411317	3.038950509	3.764528001	4.045248537	3.605361708	3.501579745	3.881071378	3.812171969	3.831247888	4.058468261	3.667376269	3.933828058	3.401686044	3.411456763	3.81422937	3.94312	2.873805899	3.879702685	2.871972655	2.964200875	3.663883016	3.591194903	4.286085932	4.144066264	3.709011365	3.299428905	3.836274025	4.117680461	3.724186549	2.808588803	3.5396136	3.461904785	3.627269065	3.479608745	3.768851201	3.282120197	3.657202505	3.151501583	3.841290084	4.008199795	3.794867564
ZSCAN5B	2.233177574	2.677805182	2.019817316	2.354203441	1.682993418	1.698793795	2.273155034	2.06653627	1.977071028	1.646095777	2.071070727	2.676551184	2.307875734	2.193310465	2.20602099	1.778889163	2.243430262	2.267617378	1.986210166	2.343559505	2.026320638	2.196609373	1.849864294	2.1886342	1.663028604	2.19733169	2.307934762	1.916706542	2.177920236	1.900656234	2.756203982	2.191770837	1.919676877	2.059280067	2.703181252	2.155852877	2.251956286	1.904397467	2.593774945	1.753660768	1.920529596	1.498672931	2.432975281	2.120567378	1.940335217	2.105579592	2.253932587	2.119509441	2.830467381
ZSCAN5A	2.290428701	2.379612922	2.230934806	2.975118087	2.112904436	2.423005683	2.733673146	2.393758035	2.507001303	2.270580244	2.279907372	2.546986471	1.996469767	2.537360794	2.19537642	2.580002031	2.521033173	2.020374392	2.458636133	2.522927424	2.313460966	2.304050767	2.850552523	2.280640496	2.683158384	2.393927769	2.329612902	2.268551271	2.457711627	2.244340721	2.386687509	2.039624174	2.331558627	2.253072454	2.416617872	2.215047568	2.500352865	2.297569252	2.499600463	2.648127972	2.331321845	2.241012035	2.751112038	2.423594519	2.896778078	2.377298612	2.824300675	3.34110271	2.731168177
ZSCAN4	1.90698169	1.651369784	1.683191874	2.273607598	1.563050297	1.790712116	1.686675681	1.792583418	1.953744335	1.636011172	1.838868284	1.901248339	1.736334863	1.879330215	1.832129606	1.737788109	1.91236666	1.898023329	1.729297573	1.957875135	1.627769705	1.905688201	1.827684175	2.109336922	1.872724824	1.97483386	1.743107291	1.663837899	1.854171063	1.771117101	1.825235556	1.786029125	1.844287004	1.995649336	1.977844528	1.928497496	1.795991484	1.850539154	1.693386304	1.751645709	2.105254019	1.843122146	1.824370274	1.777955316	1.917770747	1.699191414	1.821492952	1.994522828	2.159930091
ZSCAN30	2.919619569	2.931466397	2.989520066	2.899140579	3.390731211	2.955086272	3.09356978	3.302017025	3.18734311	3.253491408	3.401734847	2.998373567	2.996760965	2.861165384	3.288589215	3.017587772	2.934554582	2.796671847	3.282750121	2.977936736	2.880345697	3.248848718	2.864424319	2.829490536	3.241045919	2.924684572	2.793427674	2.728652178	2.89643394	2.871802236	3.225394194	3.250714533	3.037805376	3.003161286	3.036680312	2.78036055	2.915047371	2.799290596	3.004905212	2.920531025	3.083379825	2.7374937	3.38569073	3.013489868	3.113956904	3.201816478	2.914162021	3.302422905	2.717888586
ZSCAN29	4.941777809	5.022033765	5.017558225	5.000729383	5.079719632	5.187092097	5.136524567	4.488340771	5.300863977	4.857562722	4.542614292	4.836379847	4.432963554	5.045575917	4.776030933	5.0938753	4.584129485	4.976336676	4.695015553	4.733584179	4.957770486	4.771648708	5.261113528	5.231085507	4.962538285	4.6216423	5.076492427	4.443656992	4.105138169	4.665805912	4.903293067	4.951961515	4.928941356	4.938270338	5.031927771	4.556931927	4.767710522	4.789056062	5.024114021	4.317228748	4.79527256	4.927444528	4.494558834	5.237419491	4.572246487	5.273061803	4.411581047	4.568148913	4.653132008
ZSCAN23	1.779352578	2.033767987	2.266577075	1.822496347	2.095910756	1.936126309	1.85161962	2.073930556	1.901906462	1.864675899	2.191850297	1.776420573	2.01305701	1.833299507	2.078554859	1.820292423	1.984976665	2.557258831	2.159411299	1.921151436	2.235638654	1.918762962	2.048236954	1.931874431	1.759277014	1.974727535	1.881506213	1.787455614	2.0206092	1.826998464	1.921285062	2.08865433	1.990403643	1.996265632	2.109026286	1.876639962	1.69969237	2.36861916	1.841513802	2.148604059	2.063241344	1.916501665	1.813313498	2.083066815	2.286066598	2.370668982	1.643315222	2.058608483	2.269669658
ZSCAN22	3.642434468	3.604383037	3.57815432	3.496655716	4.042000539	3.335783472	3.495759898	3.786098674	4.444962386	3.573154405	3.784129957	3.629872184	4.124801204	3.680090073	3.589654123	3.870243065	3.460020927	3.295982071	4.107832745	3.966116423	4.11974434	3.907889019	4.104788862	3.420691994	4.007571777	3.987998947	4.27629634	3.482793082	3.524444638	3.8720116	3.848137009	3.921020861	3.732795235	3.68259823	3.470439283	3.760611238	3.855574381	3.31597884	3.725305181	3.479168542	3.476122549	3.914758566	3.428851954	3.176617264	3.994821052	4.122653139	3.890355036	3.624083729	3.669675131
ZSCAN21	4.402628952	4.420369842	4.664629912	4.292259955	4.855379247	4.327086136	4.484578752	4.266334018	4.518322203	4.233256099	4.3419861	3.990356891	4.200426512	4.262350761	4.593586886	3.9869895	4.325208741	4.275174663	4.361127586	4.641217103	4.827828397	3.554655634	4.274349383	4.906471372	4.520347782	4.358534885	4.105264595	4.513647159	3.9941804	3.922710241	4.178632016	4.566015707	4.440235644	4.595375351	4.178520505	4.028887496	4.030427045	4.441114516	4.299174515	4.563741863	4.580146303	4.117717696	4.220942235	4.018507074	4.233954236	4.779468083	4.219875116	4.089399814	4.250171658
ZSCAN20	2.632165986	2.817074342	2.563062658	2.852495293	2.828085312	3.05251126	2.750528916	2.595466084	2.809520537	2.986625293	2.80782193	2.740726955	2.64834272	3.161721696	2.62858892	2.8200519	2.973306216	2.544627777	3.045227233	3.196812917	2.895503217	2.498298414	2.650894798	2.847577735	2.890858004	2.921683257	2.895414267	3.270177077	3.069361612	2.889409192	2.557021784	2.773879878	2.840069655	2.7667706	3.046756833	2.958233894	2.862321407	2.584604053	2.949464128	2.79468073	2.875370705	3.077411244	3.078514922	2.539546116	2.984622738	2.309644659	2.292528696	2.594845391	2.634577803
ZSCAN2	4.076615619	4.010083036	3.764830885	4.015378868	4.157322919	4.021983893	3.765775866	3.508445673	3.920427945	4.278073798	3.955884427	3.660272652	4.046710901	4.33119946	3.931452726	3.914009948	3.61780756	3.842821364	3.931255855	4.147312025	4.164647657	3.87280858	3.697520895	3.977792057	4.154035406	3.718685625	3.612807267	4.289582653	4.191224353	3.97059093	3.946129698	3.539101695	3.863542279	3.659479238	3.791685905	3.881903232	3.722789298	4.141050175	4.110505108	4.304257654	3.88528669	3.93204535	3.590570538	3.838323093	4.024824979	4.185889147	3.764043633	3.538240843	3.524173502
ZSCAN18	3.632873429	3.269212929	4.280564115	3.458441847	3.614349721	3.529547715	4.068042913	3.710232523	3.847439711	3.370473899	4.011272271	3.633217553	4.098424154	3.723987654	3.868273966	4.133455985	3.75165523	3.899136981	4.134085241	4.639456038	4.461814045	3.875712306	4.205528375	4.238621562	3.952901969	4.05361833	4.383597841	3.292546645	4.037163209	3.571720638	3.704503374	3.36658641	3.603055594	3.656255729	3.496492636	4.053253852	3.965605064	3.881645207	3.774579636	3.551255536	3.685596213	3.652165469	3.719796487	3.486967792	3.743892568	3.672607987	3.965319933	3.823146401	3.315842898
ZSCAN16	5.397336901	5.296742011	5.198899765	4.974720666	5.700251102	5.138389063	5.143448233	4.921746512	5.101683983	5.822629844	5.411745567	5.407455239	5.665586775	5.37768872	5.688936787	4.88184267	5.454231198	5.456376362	4.958869235	4.56263092	5.970727876	5.713385292	5.525137873	5.390940811	5.421078449	5.22298518	5.02669105	5.189782786	5.439065552	5.44057476	4.78519877	5.552339262	5.509438312	5.32360691	5.656239582	5.058201345	5.430048271	5.627778861	5.049113137	5.340106653	4.802692295	5.524615423	6.048089775	5.792220247	5.308516855	5.774166701	5.312216136	5.337596983	5.05405772
ZSCAN12	3.136501508	2.946620648	2.887518403	3.694790844	3.550832466	3.358279123	3.138693328	3.258022567	2.891036852	3.948109523	3.431493614	2.824916937	3.571462495	3.091069301	3.4740803	2.766574139	3.320479835	3.077793407	2.779696222	2.924048743	3.897911013	3.294330016	3.317261152	3.291994128	3.483781821	3.098880052	3.19158717	3.147839435	3.05783806	2.683901967	2.909005766	3.34097446	3.535424186	3.446414159	3.452164844	3.047343859	2.579819339	3.528641621	3.595502499	3.439217947	3.18708817	3.116132107	2.976418745	3.521629176	3.196474099	3.840433296	2.97074204	2.91003971	3.251163217
ZSCAN10	2.648636548	2.39447308	2.393372011	2.536531394	2.261468002	2.547001746	2.502938589	2.366355036	2.802470184	2.180029663	2.748772672	2.660829869	2.425415163	2.309150414	2.736660911	2.770916396	2.69930612	2.417564947	3.078675425	2.907846582	2.504717142	2.685776637	2.368221057	2.476100692	2.209626316	2.356935073	2.5270197	2.185081006	2.745082372	2.530169981	2.458733021	2.17405974	2.203040291	2.528682327	2.428937442	2.633641679	2.60980379	2.679717368	2.603656067	2.993964251	2.458977703	2.096512753	2.318821885	2.291482653	2.580593946	2.230057266	2.488665791	2.413060992	2.791231218
ZSCAN1	4.137376062	3.82796158	3.785924582	3.794087605	4.049595336	3.668069023	4.182288087	4.226851001	3.944903292	3.723207928	3.698051444	3.795001452	4.252346327	4.131482258	3.67379854	3.967872702	3.706727864	4.194178376	4.155386051	4.156125344	3.818467091	3.863105896	3.719086677	4.082041741	3.900983457	4.02058168	3.734940396	3.569099192	4.026088191	3.908550938	3.868803693	3.999233105	4.209206857	3.928487711	3.963043376	4.230808921	4.12022478	4.292115187	4.138561158	4.016342724	3.797872677	3.594494482	4.013372571	3.69590164	3.805894404	3.877860028	4.200468829	3.848581943	3.967205435
ZRSR2	6.857519743	6.396889124	6.498512098	6.332542956	6.571416816	6.583940567	6.480806106	6.800652492	6.764229577	6.9940247	6.921335908	6.263583808	7.165362565	6.554142677	6.01138138	6.819850342	6.66978126	6.322953846	6.642603935	5.935051278	6.875634134	6.505512325	6.582824861	5.715350025	6.144258028	6.082412893	6.038463742	6.12574621	5.961397527	6.198779529	5.706643237	6.706000053	6.408650503	6.189049031	6.611660658	6.322361988	6.185048552	6.324353857	6.352778643	6.751477678	6.017479589	6.13799214	6.093439311	6.158371785	6.190654721	6.668518331	6.012130495	6.159658798	6.249597788
ZRANB3	2.861797889	2.938918812	2.897571273	2.831286187	3.904810239	3.202164142	2.647207989	2.930320701	3.345670949	3.029083059	2.982524238	2.799030671	3.101264856	2.717716531	3.192860442	2.998702395	2.923809119	3.127301106	3.344320249	2.752935523	3.002407387	2.626216643	2.883551633	2.864403219	3.252756333	2.908522047	2.776171004	2.988199629	2.506444332	3.080935232	2.785091671	2.928318453	2.854773665	3.174366524	2.601038212	2.622959878	2.807902368	3.07272792	2.843947589	3.492319234	2.652894454	2.631057513	3.020235959	2.68050316	3.130877402	3.119762809	2.868270583	3.041419688	2.832809651
ZRANB2	7.213422585	7.05902374	7.236718311	7.372693124	7.913037354	7.304291906	7.161921819	6.895436392	7.523706235	7.790050591	7.25355293	6.697295753	8.031951833	7.022401392	7.1575862	6.343496025	7.056221106	7.202165022	6.479884649	6.574252561	7.656679436	7.409644455	7.175746141	7.122496476	7.106743015	6.913343585	6.82080843	7.033184412	6.647524717	6.287640073	6.660898364	7.10965252	7.163755002	7.278172591	7.082589243	6.617510233	6.632176059	7.463576076	7.441180375	7.072723438	6.70144252	7.24182831	6.995107388	7.077296539	6.83923634	7.634719913	6.636060248	6.750823136	6.719828698
ZRANB1	6.761215104	7.026077985	7.219976497	7.207896381	6.783656827	6.829237787	6.926040465	7.259775175	6.828520057	6.814023916	7.164701117	6.817713659	6.659822993	7.142077434	7.064188479	7.078472333	6.741846481	7.088571109	6.669830789	7.52868161	7.12226023	7.418966148	7.079310615	7.137486728	7.132432803	7.061756224	7.193076001	7.058903094	7.316020253	6.90510421	6.960248174	6.968034333	7.029938824	6.986006111	6.806249112	6.822475677	7.067685398	6.760148021	6.678691648	6.735616985	6.804055801	7.222962975	6.926511976	6.930447183	6.363866883	6.840387132	7.59469187	7.405828023	6.69645753
ZPLD1	1.916282061	1.884942984	2.022452396	1.533379514	1.754028128	1.728157949	1.871106374	1.858455189	2.06914224	1.620154687	1.868287252	1.943586704	1.744056603	2.108052104	1.779400228	2.195723817	2.153078367	2.088288364	2.041996982	1.783823162	1.912746844	1.749001179	1.718464772	1.767260552	1.905343688	1.792334761	1.650118491	1.822876805	1.890600576	1.900910793	2.105879907	1.858527482	1.849758169	1.746746196	1.906760164	2.004013775	1.658964358	1.761164116	1.757552153	1.740939117	1.996023794	2.157392507	1.804966655	1.919628569	1.759597602	1.704966855	1.977415594	1.771321516	2.093614413
ZPBP2	1.640669084	2.334500344	1.670033844	2.107249071	1.591629146	1.788193455	1.447351081	2.133298455	1.960247662	1.912806208	1.741837392	1.821455755	1.744333792	2.044395066	1.718688963	1.953212355	1.855793579	1.804533523	1.778079584	1.89270674	1.86646842	1.662866009	1.927274075	1.88424147	1.742579996	1.787560115	1.762077566	2.16419731	2.036365737	1.626867449	1.905309708	1.904205857	1.893873634	1.654767153	1.676943073	1.990566725	2.278585538	1.641235399	1.969774275	1.881726987	1.777874938	2.049954969	1.353473554	1.644598791	1.881494726	1.844399539	1.809538754	1.836829838	2.051025391
ZPBP	1.82088203	2.065188223	1.948423262	1.788496597	1.726632116	1.687509155	1.661795197	1.887483541	1.835074248	1.752968871	1.575603896	1.863194466	1.566903614	1.658747267	1.744145917	1.967248711	1.6593795	1.863713463	1.818324789	2.0607909	1.72977991	1.969098781	1.689267812	1.796761599	2.172161792	1.904466948	1.909898291	1.962307912	1.986219206	1.759219214	2.265335965	1.887392762	1.881438365	1.905825122	1.543516055	2.055245814	2.045177302	1.745150989	1.784904525	1.935263003	1.973102728	2.082473968	2.013347226	2.069343704	1.849676487	1.582656326	2.190204026	2.011450094	2.158165217
ZP4	1.931768744	1.732782707	1.943560509	1.781323468	1.698630707	2.311822548	2.07127455	2.281831758	1.8794478	2.024448408	2.113528375	2.107101061	1.966752986	2.147790672	2.366509867	2.197925728	2.324436528	1.790077049	2.199991293	2.191849359	2.061368094	1.985299566	1.764445926	2.35846686	2.099167613	2.050956424	1.934594279	1.919296313	2.300840888	2.495735904	2.125247869	2.119364655	1.757777964	2.233130947	2.227588613	2.076035483	2.076997891	2.189069396	2.040277535	2.243671278	2.169416853	1.915565135	1.889080698	1.931786715	2.170453093	2.040980867	2.065166018	2.30908071	2.068444466
ZP3	4.522284693	3.460047971	3.535558022	3.539065161	3.112589353	3.647912405	3.326776704	3.143630437	3.351152286	3.748844367	3.529929162	3.982660068	3.587758196	3.419115207	3.558683823	3.676327979	3.762843857	3.837278515	3.36950179	3.777492458	4.044855225	4.026558743	3.436265622	3.621416447	4.460534178	3.481070939	3.604036671	4.145594597	3.969592899	3.455341744	3.435926534	3.570389247	3.102641794	3.778733054	3.46407913	4.192832033	3.787580155	3.915651208	3.890468953	4.055634307	3.762497332	3.676585464	3.587432829	4.359660345	3.86310189	3.405466745	3.837329207	4.118641715	3.618879583
ZP2	2.196962781	1.97840232	1.81180086	2.548200978	2.105703321	1.969292814	1.604022883	2.060310515	1.805224995	1.916405457	2.172303289	1.736894027	1.957301532	2.214205085	1.861438966	2.029481315	1.956092733	1.767452456	1.699459951	1.976545606	1.788333837	1.988228257	1.726594184	1.96719931	1.669490538	1.768426434	2.26699486	1.7082473	1.760372853	2.002364666	1.944632444	2.059788984	2.034257609	2.106654978	2.055448194	2.091669906	1.882471184	1.737178977	1.632075781	1.728673936	1.717861823	2.066736325	1.93323107	1.732241692	1.797835806	1.834921881	2.143697401	1.797129649	1.960148122
ZP1	3.08080402	2.681553537	3.036522617	2.999932518	2.83957395	2.567168459	2.807588378	3.093048577	2.903196419	2.891854309	3.032092426	2.771131596	2.506417409	2.825001492	2.437728934	2.897340773	2.829441938	2.99239504	2.787744813	2.920035248	2.551798591	2.730273683	2.612876205	2.970427595	3.081491998	2.844587792	2.808378908	3.085328571	2.944033007	2.759410936	3.07460059	2.603481422	2.924897041	2.829425442	3.053070096	2.78105216	2.694711684	3.150615185	3.104329612	2.947077962	2.940874444	2.901860295	2.904708046	2.788842994	3.060622408	2.673422153	3.119579338	2.922949045	3.222338101
ZNRF4	2.915440062	2.510287735	2.782592207	2.317493127	2.53763905	2.594320411	2.467106577	2.679980911	2.670896297	2.652122728	2.859704202	2.603941134	2.497372377	2.902612431	2.379925478	2.506798151	2.45860681	2.769628113	2.949263677	2.960687676	2.330844738	2.789557051	2.625474251	2.67051982	2.47304379	2.381645048	2.340517601	2.760413878	2.850337935	2.820871425	2.616399384	2.452870223	2.372771879	2.579331878	2.612572348	2.694785259	2.499459351	2.733262874	2.579075156	2.744466257	2.996627508	2.623703849	2.80561763	2.568120316	3.095817092	2.278943025	2.650729867	2.698297227	2.574423338
ZNRF3	2.560102394	2.660363595	2.162436191	2.354712849	2.535845021	2.38574701	2.390320363	2.536892876	2.428562206	2.444701145	2.449000292	2.468733279	2.546607578	2.444936178	2.062987813	2.718544079	2.366768088	2.592791581	2.542474912	2.579933312	2.421241099	2.316312407	2.344712417	2.52306835	2.134749519	2.226941932	2.611347669	2.094957247	2.488826876	2.832964292	2.798492771	2.594483113	2.124829164	2.68739372	2.649860161	2.424638401	2.643175068	2.504092427	2.628374519	2.794128185	2.275338482	2.36523152	2.344194772	2.332578833	2.772622139	2.291418662	2.662526126	2.245683206	2.321148207
ZNRF2	6.130440598	6.018843247	5.87589602	5.861806533	5.779752978	5.802236637	6.143257617	6.101450941	5.905214055	6.076832822	5.870590656	5.93711807	6.021716558	5.880544627	6.027924962	5.675297858	5.939180697	5.670002756	5.964014314	6.146849256	5.889293889	6.194697232	5.66402956	5.51397627	5.796684177	5.983000578	5.705333407	5.816376687	6.112420019	5.96923677	5.686061699	5.661706752	5.830127465	5.566440851	5.495852842	5.561387851	5.680079055	6.031615254	5.84647332	5.595719379	5.419182407	6.157786267	6.216295199	6.028837452	5.711399401	5.426160449	5.847941994	5.943943291	6.059421193
ZNRF1	4.530054644	4.275239697	4.361295221	4.132308104	4.11494059	4.035781289	3.98278498	4.101991128	3.918352519	4.009232352	3.894210659	3.995988353	4.098598876	4.220080066	3.91483839	4.59920985	4.35941628	4.002366598	4.307181704	4.449483598	4.307766962	3.928854802	4.004986328	4.075874278	4.049562948	4.149583545	4.23287655	4.56647452	4.301452839	3.953249418	4.041112789	4.25857554	4.111547707	4.112276319	4.308642947	4.214747093	4.493541607	3.847806727	4.284903755	4.420253164	4.49356192	4.317860256	4.162538389	4.045662874	4.121727224	4.186827247	3.934510785	4.348412664	4.319573293
ZNRD1-AS	3.779802084	4.250969358	4.708070087	4.450561712	5.183910315	4.609213268	4.60120249	4.491054289	4.880826334	4.413559546	4.262356107	4.651069585	4.868695727	4.054772047	4.630308318	4.513331882	3.923719529	4.455425399	4.647235855	4.693459953	4.424801711	4.250424182	4.410526954	4.201552697	4.871108557	4.385043295	4.711312604	4.069614521	3.800992559	3.768148368	4.301713883	4.644469077	4.364188417	4.515508544	4.516748346	3.984110615	4.323877036	4.25493833	4.775993985	3.60340683	4.297222125	4.192566786	3.99252431	4.291652727	4.061063071	4.517661577	4.235214887	4.096784185	4.642328565
ZNRD1	4.23972885	4.020392982	4.097068851	4.061724021	4.066982571	4.17790693	4.04187348	3.577287375	3.997331038	4.866126943	3.843387471	4.174773145	4.310903616	3.99766091	4.293206946	4.18138029	4.014309751	4.097699489	4.108080759	3.962189953	4.24267207	3.650230816	4.364896725	4.686698076	4.314959904	4.373111686	4.235567441	3.915771929	3.021899914	4.116959002	4.011574554	3.884958038	4.397660791	3.808000835	3.835651677	4.023780769	3.667770165	3.750621461	4.128481845	4.532266831	4.261734064	4.143067018	4.467010844	4.436381959	4.486971134	4.415832865	3.824886326	3.971662809	4.113400507
ZNHIT6	5.675367209	4.931236626	5.409131807	5.715077193	6.202697467	5.433664013	5.182713687	5.167428611	5.870132442	6.204014305	5.666451727	5.407268725	6.278947271	5.638193357	5.951356967	4.707696042	5.633101583	5.468818713	4.348091941	4.338942354	5.678990369	4.268055331	5.409354184	5.364810359	5.503044777	5.319661012	4.94537847	5.413065326	6.002048384	4.874639878	4.620343808	5.563846721	4.54271864	4.99892128	5.695399927	4.483921484	4.439907724	5.621264801	5.557194752	5.447678117	4.412829631	5.762175863	4.215300805	5.236341165	5.657589271	5.99135761	4.528760156	4.371914204	4.780451737
ZNHIT3	4.837830479	4.814213792	5.155418331	5.213884501	5.691110416	5.130679323	4.955252035	4.683813609	5.611627121	5.635992022	4.948556484	4.555140072	5.498809955	4.345755403	4.823173168	4.520904509	5.092683507	4.958427147	4.765109883	5.182613013	5.652668035	5.371048318	5.798894263	5.363387841	5.250002923	4.963498352	5.48536403	4.894249324	3.950509561	5.203613687	5.222568429	5.220581425	5.448231537	4.940096594	5.076577074	5.391055928	5.165742573	5.40813175	5.87264666	5.467292907	5.085942726	5.306065619	5.123769393	5.555437102	5.207855997	6.028864395	4.903234746	5.185505059	4.966755893
ZNHIT2	3.452032777	3.317697746	2.92506115	2.525476692	2.968017739	2.957436057	2.961215229	3.093263377	2.84426439	3.415161624	2.675257877	3.119736962	2.97645789	3.219080736	3.444416292	3.226396825	2.65128436	3.01736985	2.968308445	3.224420028	3.870780323	2.914775428	3.222500264	3.571219495	3.29569023	3.014070098	3.836286257	3.548644526	3.499445745	3.241405815	2.713445789	3.141684397	3.554156528	2.988524466	3.048082636	3.29820832	3.247752886	3.093977827	3.034243694	3.164683746	3.457923303	3.618211864	2.803153025	2.877364954	3.609910569	3.11106314	2.72453136	2.988006929	2.937081278
ZNHIT1	3.331944997	3.202780428	3.478460338	3.197076064	3.280192364	3.256227836	3.293109854	3.22398578	3.470110472	3.474120061	3.176067058	3.755607675	3.479452401	3.018721693	3.349419778	3.472177271	3.432732423	3.208908486	3.27705083	3.71694821	3.320805052	3.377425499	3.587635377	3.277079412	3.290915458	3.409633818	3.289561705	4.055636861	3.200730708	3.409301673	3.412794562	3.071097307	3.788579855	3.218478828	3.489269774	3.619193563	3.499145401	3.317992683	3.461452193	3.938110453	3.29664049	3.480641349	3.685685998	3.421826472	3.609302442	3.28289628	3.531697477	3.584632037	3.208157243
ZNFX1	7.313146311	7.421605378	7.757961384	7.169033407	7.065225703	7.769545162	7.548937673	7.754609229	7.179258471	7.250020674	7.17430958	8.274798198	7.019674084	7.570726679	7.45735839	7.459659278	7.497494989	7.781039681	7.761779667	7.643680675	6.867203836	7.751123446	7.385991217	7.293077231	7.426941061	7.927562157	7.573216005	7.626195365	8.02347585	7.570667177	7.606479695	7.690862129	7.480218503	7.320934919	7.135534783	7.456078823	7.852674637	7.099147184	7.073256393	7.431602995	7.659935654	7.564589333	7.72891557	7.443672082	7.254110588	7.14305917	7.586039485	7.60774065	7.337733827
ZNF99	2.123480876	1.759430615	1.991985288	2.28265141	1.837684594	2.127281727	1.947523249	1.64649387	1.785195237	1.686561174	1.749572157	1.718413097	2.046761094	1.896459212	1.915829695	1.929013897	2.373545198	1.954095554	1.898379434	1.653452199	1.932937449	2.152658539	1.825673074	1.950174224	2.029206666	1.867783846	2.022307726	1.650910396	1.88517025	1.892465112	1.805005947	2.17138454	1.754911918	2.020338868	1.683834348	2.012419812	1.848814714	2.03941705	1.960206369	2.275992547	2.026405518	2.260828612	2.510062524	1.866255077	2.016786865	2.10799514	2.011251605	2.059149284	2.184737255
ZNF98	4.050494667	3.979194802	4.016315465	4.225760581	4.529792904	4.179420837	4.430431698	3.885190248	4.312463172	4.17515431	3.971206812	4.164920285	4.54102308	4.001279247	4.124792379	4.08916594	4.398348168	3.895546443	3.909032051	3.615083391	4.496971927	4.715335105	4.345611331	4.087272967	4.142763356	4.116325253	4.228676545	4.288051012	3.960167286	3.814992604	4.11921288	4.323838491	4.151728701	3.979412428	3.963040063	4.204088497	3.817858883	4.333681401	4.080570259	3.987143823	4.015228036	4.46659859	4.145171802	4.026007125	4.176682109	4.374884968	3.997889398	3.925292664	4.163969704
ZNF93	3.774622806	4.31412105	4.294495532	4.008669765	4.5346674	3.896624635	4.288241573	3.92125332	4.264148942	5.028799625	3.861652101	4.25226642	4.537923429	3.090102209	4.542082808	3.407029011	4.301494009	3.986671714	3.648282913	4.050303262	4.789569856	5.920361634	3.803651366	4.135149118	4.206088645	4.665583832	4.882459242	4.201887719	4.092832431	4.332110877	4.112269338	4.626127363	4.637105523	4.330008612	4.652538468	4.616475996	5.010447003	4.436614166	4.645870615	4.355939151	3.933842904	4.228148648	4.631743978	5.361323867	4.879095293	4.709641517	3.807403742	4.582275717	3.838800096
ZNF92	3.770721249	3.832997238	4.417464574	4.153012324	5.128433461	4.563351505	4.383420611	4.356604783	5.604487973	4.528783365	4.145958916	4.26307125	5.020903463	3.985376616	4.51875042	3.770528131	4.005699997	4.174071393	3.715195197	3.865854904	5.745382028	4.735626313	4.75142986	4.465103256	4.339803226	4.646635656	4.098764247	4.488578629	3.709769215	4.053298728	3.982966955	4.42450176	4.327425275	3.679504208	4.100970883	4.242362529	3.890536953	4.686888786	4.059964833	4.325363539	4.517848919	4.378966952	4.344995648	4.188610145	4.64459041	5.06641468	4.011594415	4.193175497	3.52931351
ZNF91	5.630900674	5.157866112	5.851046194	6.003508516	7.021056778	6.130658267	5.853942846	5.513472691	6.494301635	6.579866451	6.097517165	5.663038361	6.490505696	5.366775274	5.898244576	4.572458507	5.282280137	5.686315701	4.964793871	5.193875466	6.796380087	6.217791049	6.119748514	5.594641591	5.916140413	5.621094987	5.708480786	6.201591156	5.352722748	5.481585879	4.917486649	5.959964179	5.798844956	5.701837312	5.941642872	5.583584521	4.7369287	6.682048699	6.063388497	5.521613501	5.817237747	6.276365663	5.754465536	5.841243984	6.153977185	6.71469803	5.316684995	5.166801557	5.111151925
ZNF90	3.400588467	2.907753441	3.336915487	3.365267003	3.692729417	4.066488076	4.142271823	3.139022869	3.756575683	3.538466365	3.213535851	3.331312573	4.055773225	3.304597647	3.819565146	3.432656005	3.340525612	3.089520834	3.246960796	3.378860327	4.098021978	4.00930336	3.900760689	3.96080246	3.84943915	3.806235144	4.180492436	3.606209304	3.644961664	3.299256084	3.67889684	3.903674547	3.622424857	3.622150524	3.150717606	3.367278554	3.731941612	3.863946527	3.317371075	3.471855038	2.982951363	4.146251982	3.95745793	3.537091126	3.856507291	3.751648082	3.714882568	3.459852238	3.203438241
ZNF880	4.194795685	4.108500297	3.813258115	4.219755819	4.990940854	4.29796997	4.412158046	4.125140386	4.842230802	4.934639656	4.403618298	4.003539733	5.065343641	4.165298213	4.628374132	4.073615333	4.327591622	4.047289222	3.877917566	4.161754314	5.245219431	4.072007432	4.992401186	4.097879101	4.402795633	4.655964942	4.022461652	3.799916135	4.236241904	4.36223661	3.880667458	4.362897188	4.226708718	4.605892108	4.414080167	3.675400137	3.904424003	4.417156855	3.974304084	4.37885156	3.967087026	3.944531047	3.6821033	3.718507781	4.403951414	5.121060981	3.954009941	3.901943764	3.924580153
ZNF879	3.027534999	2.755186603	2.593757314	3.016572285	2.992072424	3.717302508	2.925688156	2.589282931	3.403345197	3.257296006	2.58432406	2.450558049	3.383785207	3.616101648	3.467050535	2.476017385	3.442009188	2.500545745	2.544767092	3.14136103	3.504818516	3.468503305	2.860219446	2.9114786	3.132938332	2.989151029	2.615790821	3.027168183	3.065224099	3.019729785	2.66145613	2.874386877	3.069926476	2.905500525	2.674770225	3.252377805	2.35899352	3.42933734	2.886311116	2.708330415	2.643606096	2.995129104	3.373545517	2.974225972	2.738699463	3.834134043	2.807847312	2.179004834	2.787534593
ZNF876P	2.419744306	2.510330681	2.450231333	2.395026422	2.35395444	2.467784471	2.220281304	2.779504994	2.359684271	2.20125394	2.836921246	2.327555936	2.737233973	2.315958679	2.811328654	2.320518957	2.3230448	2.34642605	2.399036321	2.780625407	2.352046676	2.673094595	3.126681425	3.00664204	2.776129746	2.94408349	2.841752533	2.304769837	2.194674704	2.592303386	2.488753636	2.475975763	2.294106445	2.78986514	3.179716294	2.309532044	2.413047132	2.370344113	2.415569852	2.3951807	2.657375795	2.853804628	2.62280203	2.792955598	2.37569525	2.714025449	2.361891433	2.530106525	2.568326032
ZNF865	4.009703701	4.017402402	3.62387458	4.153515446	3.423400392	3.786173143	4.10300203	4.14022401	3.500596017	3.927243157	3.930213365	4.033554775	3.685017171	4.445708488	3.320386798	4.571450635	3.614278521	5.387910352	4.37920164	4.147714102	4.908409295	5.202378733	3.645484695	4.416817888	4.246589379	5.078822442	5.042356973	4.535186778	5.26189414	4.263784801	4.458586785	4.871576742	4.460315268	4.181852638	3.741213931	4.498314168	4.698677002	3.961898806	4.286391795	4.842154763	4.714938646	4.503842055	4.299901071	4.175910332	4.496341353	4.217453519	4.487007411	4.394145539	5.553279401
ZNF862	5.45469361	5.231670542	5.061679899	5.264200173	5.356783735	4.866973559	4.928662498	5.22108813	5.337835701	5.583468017	5.58309688	5.086756704	5.402533857	5.234178222	5.310752752	5.268082062	4.877405509	5.205219528	5.409876345	5.549162948	5.163330832	5.165943302	5.303626513	5.119601653	5.209598527	5.264395803	5.343338141	5.252827709	5.661893803	5.372738186	5.286313487	5.2657911	5.224333657	5.424765814	5.41051598	4.576435571	5.022565688	5.51639027	5.273480073	4.96864247	5.302864178	4.913483736	5.060138282	5.210571507	5.226871239	5.443274222	4.891795168	5.062147112	4.847489191
ZNF861P	2.56632222	2.689635348	2.183569563	3.057296386	2.231716695	2.714229818	2.092766702	2.67403743	2.63752545	2.460710099	2.658098733	2.722535076	2.231044874	2.801868307	2.614800393	2.694415983	2.668954962	2.604723086	3.102999649	2.428842443	3.030081298	2.628743439	2.297822314	2.678389984	2.382646947	2.787279144	2.49411072	2.189514992	2.664986788	2.942886773	2.238760534	2.620741572	2.909363907	3.220819889	2.881378221	2.756423616	2.78899121	2.575990771	2.818330091	2.791804622	2.397290685	2.340203107	3.064279508	2.828385203	2.528781812	2.503360422	2.542238379	2.664957544	3.109287439
ZNF860	3.182764946	3.089013612	3.343540744	3.577642689	4.038577533	4.274991937	3.966697825	3.069905881	5.750543588	4.574303388	4.385041041	3.564274648	4.386183451	3.628719476	4.682067672	2.412633117	3.397713095	3.383571163	3.051415421	3.360686109	3.472178266	3.038417579	2.897828482	3.405916443	4.104886116	3.801410732	3.741710254	3.745049456	3.831481578	3.517162174	3.074727003	3.399708958	2.991957548	3.770900884	3.780285075	3.146459259	3.072727786	4.510792761	4.884038882	3.709791387	3.249064315	3.348500008	3.539270746	3.781713034	4.908285119	5.373348294	3.168782366	3.294350079	4.180056131
ZNF852	5.178633687	5.171592523	5.530133416	5.32311719	5.922593574	4.972205887	5.196655479	5.071221019	5.532267707	5.515372901	5.582992018	4.623379009	5.477474281	5.581835113	4.984602725	4.973661992	5.774489756	5.292558934	4.35866712	5.206937973	5.454166547	5.280774629	4.875174093	4.898324609	5.046286363	5.077390918	4.988401207	4.449858855	4.628114983	5.006213559	4.627965383	5.262240933	4.993437734	5.306324298	4.72346192	4.579217096	4.962680012	5.084814334	4.742641563	5.141309809	4.872630896	4.487005748	4.868273189	4.905153896	5.207285792	5.709292802	4.557094963	5.024800935	5.088888766
ZNF850	2.915335819	2.561671018	2.40446772	2.990726725	3.279030642	2.78795739	3.217249878	2.832292168	3.561803366	3.009186132	3.088592835	2.81537657	2.79890612	2.849037284	2.74989256	2.635726482	2.536316564	3.148697192	2.384795997	2.972712466	3.486041635	2.677983654	2.989848883	2.901407258	3.086711043	2.931787471	2.330235284	3.258944992	2.371965476	2.641412195	2.549550839	3.133761809	2.775193168	3.020743562	3.017445322	2.675252969	2.628720761	3.098252191	3.054132883	2.98735424	3.032147349	2.899811681	2.473321465	2.92155192	2.996338731	3.222253663	2.543555557	2.639989648	2.569163166
ZNF85	4.52371927	4.076436028	4.036161231	4.182976418	4.666159862	4.294281312	4.064605604	3.715579553	4.993037152	4.249337111	4.228947698	3.708218823	4.473734776	4.125279324	4.045718769	4.207607286	4.202120023	4.004806803	3.582496788	4.172914852	4.230194	4.608105446	4.152511818	4.021677566	4.246594125	4.028132229	4.378697361	3.968562181	3.741956149	4.411459268	3.973334144	4.307830722	4.111590342	3.984193736	4.848278437	4.140998435	3.863579379	4.515581529	3.983204801	4.119656577	3.731723402	4.367592177	4.366443736	3.891358052	4.522429639	4.422880763	4.123687046	4.273271162	3.831940266
ZNF847P	3.245442516	1.689939532	1.98610575	1.865799294	1.930062758	1.731896239	1.725915819	1.983636482	2.302942965	1.861017042	1.807162008	2.05221335	1.967758156	1.430062167	2.013778214	1.91383019	1.755442839	1.329593201	1.665007225	1.575676009	1.876468947	1.987388218	2.460121407	1.922927181	1.86436117	1.947455763	2.065392872	1.808915754	1.817413834	1.820049802	1.58524019	1.956210551	2.100452301	2.094598798	2.408689847	1.917786233	2.187533046	1.779635115	1.779986065	1.896454145	2.268664627	1.53309726	2.042345141	1.892450388	1.909097842	1.682166747	2.377312391	1.685495064	2.169284819
ZNF846	2.040491217	2.002173575	2.117930698	2.672741768	3.198365202	2.530020378	1.864636894	1.970336818	2.799256214	2.445825639	2.439136609	1.996875333	2.891332088	2.556189909	2.3768255	2.029279759	2.253404849	2.151063632	2.099528769	2.001132849	3.069643304	2.177326635	2.116176573	2.560640101	3.151254342	2.714579183	2.429397276	2.447524701	2.574692097	2.179490563	2.212945175	2.065852766	2.091766816	2.5014699	2.237666292	2.615744027	3.238694255	2.564706376	2.748729455	2.033440586	1.936395874	2.45752409	2.397613591	2.050970354	2.840526416	3.474768773	2.275294128	2.698829074	2.306202873
ZNF845	3.840384314	4.725326955	4.082439497	4.818190527	5.441198071	5.041103888	3.925779565	4.29593248	4.410676582	5.472761196	4.802768298	3.486585953	5.561332183	3.722969486	3.991974723	3.221844166	4.402858639	3.849095737	2.440146938	4.248684909	5.399034543	6.701170963	5.560857231	4.846982699	4.652509318	4.594405305	4.630958987	3.789229073	5.028518408	3.766012801	4.305518881	5.236153964	5.532809752	4.129676524	4.561441133	4.880184247	5.065374427	4.813244477	4.682502418	3.906368509	4.574504695	5.018842249	5.696837048	4.572727448	4.980728069	5.732366401	4.684616301	4.64205577	4.101449532
ZNF844	3.018025238	3.235751676	3.516480037	3.651380812	3.780623831	4.543060465	3.871946926	3.834674837	4.341098004	4.145235986	3.61036208	3.900980717	4.088734004	3.569192186	3.961661232	3.014656497	4.176915101	3.586672925	2.98992001	3.259278872	5.007501059	5.787829954	4.829278961	3.841879445	3.922591138	4.039223378	3.549362782	3.456650887	3.08449821	3.494987857	2.878152067	3.32518298	4.11416665	3.697432485	3.762996867	3.788533337	4.404137452	3.234595423	3.248087772	2.931081736	3.277952443	3.198197246	4.19566863	3.318809216	3.733610678	4.102915921	4.01423815	4.203459728	3.530446336
ZNF843	3.475880731	3.697829026	3.243561021	3.468963048	3.393195514	3.219589256	3.444868666	3.422920094	3.527175812	2.987606745	3.291872403	3.264763669	3.232218882	3.145896006	3.176192801	3.519083042	3.11460805	2.936975844	3.584520033	3.533449752	2.91351731	3.03652822	2.774625197	3.20349642	2.975483244	3.41003004	3.268345454	3.31770429	3.409580633	3.41659028	3.297947416	3.269692969	3.118884669	3.498610637	3.56297322	3.345831549	3.323523429	3.329731251	3.099191971	3.890326643	3.44818478	3.137058559	3.437935293	3.299316647	3.38539697	3.122287311	3.466975945	3.536844019	3.753232798
ZNF841	4.997233603	4.626964238	5.314527502	5.391964699	6.089687916	5.238707115	5.162457575	4.87888713	5.618158362	5.413941334	4.943469693	4.53124312	5.74415973	4.826051389	5.362522796	3.799187649	4.62670475	4.675109235	4.057458017	5.078433375	5.360410859	5.418404122	5.497692448	5.328186854	5.469198673	5.082329632	4.98561291	4.321067355	4.367682243	4.480180256	4.093253759	4.561076517	4.979305356	4.961400103	5.190051298	4.808167003	4.735436571	5.582637144	4.789359721	4.167356863	4.723799534	4.425208575	4.974329487	4.730656004	4.980903582	5.480366636	4.992090129	4.206642301	4.264008986
ZNF84	4.215771208	3.72460172	4.114584574	4.120133976	5.078779088	4.072850414	4.487445721	4.175002985	4.739195416	4.757737618	4.156536543	3.627278833	4.671257848	3.814481209	4.311995578	3.709970615	4.481896318	3.852342151	3.72431762	3.681162965	4.416688501	3.964105636	4.312608755	4.483388194	4.573146583	4.255719908	4.431447414	4.14557166	3.300126862	3.871052442	3.434240583	4.284082011	3.793322924	4.268341955	3.983392294	3.255010217	3.299719653	4.661875501	4.282003337	3.851117963	3.946461816	4.051067035	3.82901331	3.616471225	3.871883265	5.179177343	3.594330434	3.921696417	3.641589851
ZNF839	5.268909636	5.371754816	5.444905262	4.968849915	5.138718677	5.2199926	5.427209784	4.892547952	4.841859411	5.529702621	5.09401019	5.435940075	4.640984412	5.002146385	5.215901499	5.161738459	5.174364104	5.248914137	5.211908272	5.004877048	4.962367873	5.485928826	4.700059392	5.451124844	5.130926673	4.934375586	5.113485665	5.393097783	5.273762852	4.96676392	5.129253041	4.930229337	5.426709334	4.766758875	5.4381959	5.398959721	5.373192257	5.216504341	4.994475771	5.538788394	5.0483021	5.241882244	5.325552732	5.36367898	5.110846479	5.00086295	5.351885257	5.604403295	4.902012376
ZNF837	3.756821976	3.976465003	3.279457587	3.478231342	3.248689566	3.658744483	3.627369797	3.971460018	3.496775066	3.349284718	3.788874105	3.559807549	3.282804355	3.591495679	3.516410787	3.862007558	3.83378753	3.942582768	3.726468509	3.939246111	3.333398167	3.835570574	3.243605933	4.122766917	3.266143534	3.73801981	3.789442567	3.727019759	3.608828315	3.720909655	3.58569416	3.711406152	3.528697992	3.837735321	3.34694498	4.102706272	3.54325795	3.980030726	3.880060539	3.519537053	3.79460933	3.615158155	3.455681904	3.622346831	3.50701874	3.663741599	3.398254928	3.623807349	3.976984408
ZNF836	5.977995717	5.739616047	6.024746821	6.350192636	6.564253049	6.094750795	5.951166208	5.275813766	6.933430115	6.49949607	6.010430829	5.752252246	6.619620172	5.752610854	6.165462547	5.375667103	6.32529772	5.909161936	5.304709988	5.282381947	6.649593581	6.660916128	6.489648051	5.924648927	6.132352221	5.969637468	5.860414432	5.740493249	5.597998618	5.927398553	5.634925761	5.825310006	5.927143753	5.657173955	5.872162296	5.521206433	5.634170798	6.437847947	6.248284164	5.356162266	5.76781818	6.16493255	6.04386425	5.717150704	5.84163128	6.431968854	5.609983661	5.662948346	5.912335253
ZNF835	3.701903325	3.417540114	3.308207312	4.032555489	3.611391629	3.554419103	3.723231301	3.209009704	3.540974058	3.092107331	3.576187739	3.267245457	3.823026248	3.419351719	3.259910905	3.710481519	3.707524197	3.796978308	3.673838139	3.86847305	3.536936152	3.847180481	3.563184844	3.938969046	3.733593212	3.598009478	3.322985622	3.385339607	3.829177403	4.01511661	3.892064573	3.748003932	3.64027108	3.468913632	3.456862237	3.709196604	3.083432703	3.250172144	3.808669081	3.518894776	3.852414907	3.292081609	3.838649604	3.514526117	3.33363392	3.943925435	3.7686698	3.627132831	4.040370154
ZNF833P	2.168099467	2.307844301	2.256988452	2.572316465	2.480164955	1.95776545	1.934423564	2.32853662	2.209721381	2.072112018	2.075730455	2.24221811	2.128435069	2.147802605	2.100021439	2.059595785	2.435260743	2.167990716	2.285748107	2.663103646	1.907580038	2.586119806	2.438442349	2.067492417	2.057102574	2.110945553	2.36911863	2.077111736	2.207445671	2.164805454	2.041452339	2.259435619	2.338806804	2.325431203	2.224997447	2.179358559	1.981283463	2.032953519	2.183377521	2.280346308	2.161612134	2.33468791	2.250652324	2.296868524	2.342403511	2.448388108	2.120000107	2.572169275	2.390469892
ZNF831	5.133295955	4.360898392	4.716694133	4.970739789	5.404360623	4.906402019	4.865487525	5.324361426	5.122936983	4.968713248	5.249704034	4.355605774	4.88058821	4.608165955	4.745872395	4.993621999	4.143202593	4.889550245	5.188130623	5.41254549	4.997234901	3.759667734	4.977142175	4.721639361	4.540786494	4.660361026	5.28545192	4.822747095	4.755776958	5.159009509	5.260582519	5.394556698	5.116973531	4.310382845	4.811171961	4.114709404	3.985691227	5.337957026	4.956200392	3.898123757	4.536625198	4.255636409	4.718570887	4.462774487	4.596237011	4.571548605	4.022031246	4.153991946	4.801439936
ZNF830	5.489772446	5.521476494	5.544635574	5.460736894	6.110761404	5.408927604	5.487007614	5.54589757	5.499704647	5.61139615	5.398263252	5.277390966	5.778663665	5.354883328	5.824548314	4.677085263	5.453299785	5.304181898	4.901248587	5.149784821	5.67262549	5.735246966	5.233567569	5.715742942	5.519925162	5.364388903	5.642897564	5.90335705	5.461208609	5.469955882	4.952662572	5.533729722	5.520503175	5.833778792	5.492155905	5.261194886	5.447480785	5.749004082	5.49595241	5.930850423	5.314662883	6.04176261	5.509845116	5.754531266	5.224564869	5.694282977	5.208077167	5.318653531	5.203079152
ZNF83	4.909103361	5.048228537	5.487935873	5.42761008	6.278641422	5.327814809	5.636143316	5.12070722	6.000570522	5.371900193	5.161442833	4.71152667	6.030309713	4.710589531	5.396903843	4.45397312	4.86045192	4.807324148	4.206867666	4.502534835	5.528795718	4.920962306	5.689837413	4.828294091	5.093159394	5.024172539	4.986395402	5.18745933	5.26021927	4.933327447	4.791909273	5.257898721	5.436391321	5.35108458	5.417761098	4.67466335	5.221188452	5.676702511	4.709275809	4.84730755	4.669034476	5.173323669	4.728816867	4.600792855	5.623464826	6.040895444	5.028706204	5.192376947	4.264360865
ZNF829	2.576661234	3.040595375	2.973622849	3.433457025	3.53054108	3.004643331	2.926744014	3.062381269	3.259972461	3.522727941	2.793330797	2.809972396	3.449702166	2.795661201	3.258077195	2.486355658	3.472116592	3.079477345	2.9212226	2.902240927	2.757260593	3.065121805	3.350621033	3.33574928	3.402044639	3.092800441	2.895641059	3.138779174	3.007829226	2.657059896	2.474118339	2.777326306	2.847949967	3.266017812	2.985149761	2.68085094	2.813158291	3.398989511	3.858859923	2.526016754	3.001950033	2.991827946	2.95996376	3.079153129	2.82030349	3.317221797	2.656566739	2.814113446	3.024969608
ZNF828	5.46090949	5.413704999	5.173158783	5.445154991	5.578301157	5.341295278	5.691837791	5.455805504	5.472100888	5.225270574	5.733004041	5.48491494	4.992178733	5.1950597	5.941077501	5.024818671	5.167995792	5.35505342	5.122364784	5.292379624	5.327226722	4.451182898	5.095207651	5.216696031	5.183755408	5.050910119	4.98096295	5.440167299	4.41321094	5.287280756	4.687242842	5.376234467	4.895434313	5.32414855	5.202297474	4.899634144	4.928192263	5.438253567	5.262220581	4.515024599	5.029868769	4.905901871	4.476405686	5.341143047	5.47794579	5.31405947	4.834206156	4.766665196	4.41917598
ZNF827	5.321654651	4.455457607	5.09785959	4.77111134	5.602336111	5.100265039	4.989447506	4.993384586	5.395526461	5.14132457	4.982722068	5.10712793	4.964303207	5.022613239	5.00135693	5.118880264	4.725702366	4.914790243	5.36783926	4.962427939	5.531639109	4.066514304	5.217466402	5.105560734	5.212547505	4.661324108	5.062506437	5.06471992	4.549272121	5.379191077	5.012453475	4.909581762	5.102996514	4.788350528	4.740209813	4.685765561	4.396334696	5.282598597	5.353208368	4.677530296	5.019787638	4.732279558	4.55684808	4.958109978	4.895144631	5.001624048	4.723082946	4.208506539	4.691235404
ZNF826P	2.252725701	2.123181302	2.362611575	2.250216503	3.110493945	2.08729789	2.221266401	2.206098018	2.933623816	2.220757015	2.266837579	2.838849726	2.873157815	2.614889694	2.460640075	2.254272725	2.543292666	2.816361279	2.007267694	2.516474438	2.82631045	2.514268481	2.329331293	2.624321645	2.607276806	2.243217407	2.305427885	2.384652707	2.112068743	2.162186663	2.155442016	2.159542493	2.388221972	2.309065973	2.663910588	2.413910349	2.102182882	2.440655263	2.52711251	2.427886723	2.305899539	2.464844312	2.324530572	2.218256852	2.45792083	3.119813424	2.300494388	2.204340224	2.32775506
ZNF823	2.720538441	2.357441529	2.250832796	2.55797459	3.179258402	2.743695179	2.693228236	2.261818479	2.984642863	3.255346162	2.833503376	2.435620022	3.146525358	2.603336037	2.75878766	2.571853699	2.28840066	2.011051816	2.387999836	2.843462361	2.829909511	2.795742802	2.775832085	2.835799567	2.906894931	2.293366038	3.436391816	2.648359793	2.534688395	2.143525254	2.729835951	2.561401953	2.59066218	2.619677307	3.029469418	3.003869065	2.111874912	2.29074458	2.925707919	2.778248131	2.553729002	2.696456429	2.669704389	2.704504477	2.93706026	3.024620018	2.458441963	2.816319607	2.45675201
ZNF821	4.279190151	4.440028425	4.284296286	3.390573371	4.575017512	4.427039134	3.927354561	4.228905173	4.785065788	4.36655184	4.361216775	4.149028501	3.900669283	4.014148902	3.931057256	4.067569226	3.813874943	4.022430197	4.486391732	4.106845655	4.402466033	4.131957192	4.359088311	4.125258365	3.958649881	4.079245107	3.919811405	4.409284661	4.082879258	3.914217549	3.442402719	4.174316545	4.170031923	4.16923502	4.291171652	3.984662853	4.052023472	4.367394526	4.038652807	4.225551095	4.245568878	4.177241666	4.554542397	4.59189024	4.258785666	4.324280993	4.163721417	3.803195507	4.077857421
ZNF818P	5.02064832	5.17900875	4.862068098	4.912860125	4.455731878	4.900142137	4.712469392	4.373989083	5.143612182	4.769975079	4.732280681	5.40485544	5.698048523	4.101206723	4.933230885	3.862632055	5.668486444	4.791274961	4.330859818	4.515295621	5.773249767	6.542702731	5.736340988	4.247430418	4.957376712	4.882308418	4.868830343	5.402857861	5.147297334	5.140104128	4.893886678	5.267576859	5.219049565	4.813405002	4.422677191	5.427807878	5.350525387	5.293282636	5.30170538	5.256608398	5.668594974	5.184632222	5.949391519	5.155219851	5.460822648	5.736570771	5.527278446	5.204083092	4.403723531
ZNF816	2.769351596	2.667331358	2.917050853	3.152682691	4.113165452	3.66194634	3.414419513	3.454630977	3.816703541	4.420261332	2.898333184	3.380080259	3.964929791	2.870844842	3.196074935	2.423681695	3.724225644	3.581457538	2.673702329	2.837361952	4.453384216	3.604615883	3.750139483	3.896650302	4.084977791	3.683784318	3.416270465	3.841850546	3.239191337	3.862963082	3.538457604	3.631875027	3.60487757	3.303011535	3.233315598	3.851691118	3.13273871	4.496210734	4.227397468	3.682788353	3.418754862	4.31669877	3.502507764	3.494820685	3.065766047	4.263684952	2.9954758	3.252942615	2.425165339
ZNF814	4.658039734	4.981799244	5.651824788	5.140257885	5.435848338	5.213183532	5.816746104	4.939309719	5.35143349	6.045309383	5.35574194	5.155901662	5.9329409	4.571757891	5.397144094	5.000387129	5.338036262	5.199909403	4.825515345	4.189259844	5.565197732	6.097546191	5.372785269	5.216848002	5.35967527	5.617000673	5.79754716	5.352638005	4.840599354	4.012197236	5.293797016	5.379898147	5.047722965	4.638295096	5.645185868	5.266155229	5.804697135	4.148450873	4.418421673	2.766412756	3.839818198	5.469175352	5.547197751	5.249861083	5.304699085	5.74192712	5.359747078	4.378046984	4.081297841
ZNF813	2.345719326	2.594058873	2.103319875	2.620269077	3.236979741	2.054474877	2.905157244	2.578101958	2.840440459	3.040407946	2.859140413	2.291908483	3.366460604	2.178989895	2.441385149	2.105230543	2.769121465	2.789713169	1.976988776	2.267608948	3.357768015	2.279817747	2.736394194	2.336895911	3.112966049	2.331603754	2.819773097	1.925157518	2.303892735	2.389768749	2.157386117	2.253989021	2.860464651	2.150470571	3.289998408	2.365852795	2.533305319	2.569632982	2.636288451	2.949179205	2.833459912	3.14910276	2.213098001	2.450824997	2.337088743	3.596261009	2.416187045	2.541918791	2.378076178
ZNF81	5.130646159	4.97835389	5.577485743	5.097760277	5.262796548	5.082694805	5.48636083	5.429778617	5.499702057	5.231249604	5.130280119	5.667637757	5.144478651	5.222821032	5.324782681	5.317394435	5.755554996	4.944389149	5.130752119	5.070326476	5.363163696	5.414037746	5.455793175	5.295446492	5.23043722	5.436498765	5.304088497	5.06212757	4.800859354	5.087488625	4.328589562	5.299143005	5.155100228	5.39384267	5.176092962	5.561177781	5.111868874	4.959126413	5.147147381	5.222069654	5.358869404	5.273183873	5.371339882	5.497993835	5.463314151	5.481233016	5.083202094	5.632591498	4.828432732
ZNF808	5.503730256	5.618356683	5.668247659	5.375207078	6.263361225	5.540120979	5.55678354	5.409595974	5.638529696	5.728786041	6.297343952	4.238777873	6.263651345	5.490964974	5.724714689	5.143894371	5.73673533	5.680945246	5.144010419	5.200516132	6.20346544	5.979939202	6.047713536	5.816057278	6.115611296	5.922160718	5.156977322	5.32759378	5.509221732	5.749460465	5.36109611	5.974642323	5.798007219	5.411182891	5.659358794	5.512352251	5.42841363	5.878521066	5.541106739	5.461155994	5.636768172	6.08005126	5.786421705	5.249631991	5.569270381	6.185791333	5.29854623	4.851278898	4.727854352
ZNF805	4.846497231	5.224996556	5.141824333	5.213188215	5.698456681	5.197377884	5.06251576	4.962357313	5.210401644	5.64337744	5.121063392	5.397773829	5.170450914	5.124936923	5.173583336	4.81494574	5.062822085	4.715340654	4.75905622	5.085035601	5.667789635	4.896273269	5.210372854	4.880059141	5.629840699	5.263514696	5.44441516	5.295429017	5.141370641	5.096834914	4.85602381	4.755394769	5.119483214	5.372962578	5.236014165	4.639154891	4.952545881	4.869437829	5.354743098	4.402090034	5.007625122	4.904949691	4.938012807	5.161469524	5.255765371	4.890361873	4.486398034	4.393484152	4.674838065
ZNF804B	2.512597821	2.072817133	2.1593717	2.05698644	1.670667113	2.066010944	1.964129846	2.12773048	2.252924038	2.214506878	1.843977911	2.142189852	1.915478194	2.271769621	2.181393505	2.360098838	2.235419526	2.414145026	2.000036278	2.166994632	1.770891783	2.069162648	1.812025653	2.327108856	2.171079889	2.126055181	1.611429597	2.110567606	2.215546995	2.429735264	1.821150989	1.985596523	1.814667463	2.164877239	1.887465987	2.409123277	1.749872537	2.060559531	2.040446306	2.448564053	2.090151773	2.059322096	2.214423732	1.903843673	2.422086879	1.923495916	1.872746949	2.151471697	2.624652974
ZNF804A	2.654492975	2.698133539	2.826402991	2.863057828	2.749290277	2.797516067	2.893967646	2.758433757	4.355405075	2.975171102	2.972231163	2.641366641	2.509545886	2.938156639	2.812809144	2.532489998	2.717939917	2.537174121	2.863291585	2.857312809	2.763966932	2.780396564	2.74612051	2.924064432	3.217688538	2.989264003	2.902665523	2.636693312	2.601640934	2.360691798	3.135235384	2.419640543	2.746021613	2.571682451	2.75860047	2.730989725	2.804541685	2.623613297	3.153760823	3.047634603	2.50301362	2.085646068	2.645881168	3.211628847	3.022701193	2.463355909	3.052818192	2.700772413	2.719112741
ZNF800	6.335634764	5.837155317	6.188781889	6.370528624	6.777537376	6.306385645	6.468828759	5.934489773	6.131767014	6.414521767	6.151996493	6.177860758	6.416034996	6.286683806	6.332926881	5.94850705	5.901298296	6.399260059	6.250485781	6.073288688	6.385272957	6.119211289	6.266683454	6.11786442	6.291641773	6.488822307	5.998364107	6.416989248	5.252461807	6.081561821	6.172544698	6.337903046	6.051347023	6.269651663	6.121665586	6.118492959	6.010250917	6.390011944	6.157582115	5.841057723	5.933972242	5.982788339	5.977660257	6.076136099	6.25904631	6.437608613	6.149786535	6.259465336	6.241477141
ZNF80	3.762404299	3.509796667	3.258856572	4.334137869	4.386477299	2.897830173	3.278144086	3.388596669	4.772237212	3.563157825	3.581240471	3.309730883	3.605867956	3.967646193	3.269729293	3.55712385	3.070280401	3.231732602	3.819755977	3.627276036	4.276585706	3.384560712	4.050937376	3.090828753	3.095737961	3.15513576	3.28750462	3.571128236	2.965226749	3.170266225	3.376472012	3.80161732	3.308806671	3.683895018	4.156171774	3.518005056	3.588403328	4.155107641	3.866007789	3.896492065	3.630882125	4.085313046	3.700462105	3.336682478	4.050405316	4.176783343	3.051543433	3.06870105	3.300671574
ZNF8	4.339369775	3.925599264	4.158712606	3.564432884	4.093058546	4.169523431	4.231133296	3.895346709	4.08693307	4.13403315	4.147891918	4.175323399	4.307686957	4.110586681	4.421526126	4.361208431	4.311050543	4.063743061	4.40698675	4.407844909	3.895411702	4.412107718	4.173677682	3.87963727	4.326193169	4.24245931	4.037072652	4.28136486	3.916496445	3.955005076	3.866052505	4.069506458	4.250329981	4.176279454	4.226624246	3.90868001	4.000901763	4.423162957	4.407156102	3.52669825	3.854847124	3.579488533	3.932366921	4.111456256	3.495897181	4.232071919	3.850576059	4.108310954	3.377007884
ZNF799	2.266171127	3.287065255	2.954294771	3.879114334	4.724413416	3.891839182	4.107827766	3.593463098	3.641888214	3.838524426	4.137774361	4.261223059	4.884838794	3.366330454	3.880714759	3.069211145	4.592795679	3.234722536	3.291503242	2.600384938	4.471172681	5.604929639	4.064961804	4.408379957	4.151119629	4.61999398	4.514553462	4.663221814	4.196255529	3.224326537	3.518873384	3.854126121	4.028642968	3.990927824	4.220378032	3.848075647	4.286625514	3.362390449	4.053659535	3.240709844	3.307018411	4.523552491	3.717507456	4.008132005	3.549151773	4.378350459	3.630264896	3.879050002	3.513123494
ZNF793	3.14885805	2.864867023	2.462513315	2.903284556	2.920545977	2.777832026	3.044117334	2.660650987	3.077222207	2.905581667	3.161997905	2.605794455	2.639447609	2.316906705	2.45395823	2.817837685	2.905033386	2.567017702	2.358112912	2.548196514	3.305939813	2.680064638	2.49972793	2.425473887	2.969132711	2.542542369	2.987528508	2.462697638	2.277257893	1.949404328	2.730497817	2.513039655	2.420557939	2.795601763	2.525558229	2.490840335	2.615358655	2.633995427	2.724281228	2.586030761	2.569851271	2.564270502	2.668627651	2.627969134	2.587283689	3.132832618	2.306165574	2.561004321	2.420826273
ZNF792	4.048730421	3.884627354	3.858046997	4.214239856	3.985544311	4.605782783	4.026821215	3.780023703	4.041648353	4.456456626	4.042763402	3.899253582	4.245591819	4.038042023	3.877876787	4.226756532	3.689262733	3.789114868	4.150320426	4.062824238	4.325737025	3.448039446	3.983894053	3.729771241	3.966254178	4.045546368	3.891726714	3.744975155	4.283430368	3.922988268	3.823738862	3.938170575	3.302568977	3.950963992	3.533118141	3.828166944	3.294924362	4.100592639	4.259883033	4.11042233	3.449293353	3.681551419	3.309149367	3.843628925	4.123996196	4.204633572	2.969330055	3.363267004	3.076141228
ZNF791	6.040665814	6.523643574	6.343676114	6.739279811	7.031522743	6.904535519	6.277607696	6.726201592	6.782608262	7.194776377	6.778215654	6.023165104	7.46602244	6.488004678	6.353586874	6.078525915	6.605320194	6.834094415	5.962843931	6.361485601	7.104498184	7.367358077	6.746628856	7.028662855	6.757963978	6.75513893	6.571352822	6.552622092	5.668945696	6.369342635	6.429444675	6.676799699	6.703838276	6.41590502	6.711964068	6.536680911	6.568215244	7.023196167	6.522834629	6.542805995	6.794847944	6.985916948	6.92460625	6.721189577	6.544831064	7.268891079	6.343604539	6.738309912	5.893267727
ZNF790	4.199970319	3.647149366	3.471802422	4.29739587	4.2415976	4.235559692	4.199465573	3.805306366	4.34777526	4.517179531	4.155657407	3.393452471	4.425706177	3.581113318	3.898979652	3.689500434	3.452441118	4.01311897	3.829086581	3.502372903	4.310849665	3.92717115	4.211136205	4.4328983	4.254887229	4.404364003	4.03657019	3.695604759	3.036410727	3.577603469	3.60554546	3.937206472	3.702513881	4.365114742	3.778181126	3.575042838	3.656858154	4.808484841	3.920236689	3.822081679	4.262258429	3.680716376	3.899518262	3.83950011	4.057099371	4.869763401	3.775178295	3.966728373	3.392527404
ZNF79	4.886635244	4.811240032	4.592310135	4.600626166	4.858880492	5.053070198	5.075980862	4.613349693	5.21586689	5.325576122	5.180981142	4.855169463	4.947695697	4.373182733	4.739753356	4.885668505	4.749296001	4.712414405	5.167800234	4.599503502	4.514924131	4.84483588	5.368495107	5.006953507	5.285189272	4.739473685	4.91059368	5.082364351	4.895645615	5.367673899	4.826165181	5.004690516	5.019221828	4.977002156	4.896665979	4.66993901	4.720042237	5.034689408	5.134498718	5.262024912	5.422185479	5.245803641	4.982279299	5.005271687	4.894992506	5.01831746	4.454438619	4.971021395	4.511177836
ZNF789	6.150952132	5.814913495	6.081402764	5.905514929	6.376973391	6.14959973	5.869841796	5.57230404	6.276451195	6.031515231	6.074385409	5.557664059	6.270067482	5.950238747	6.1249917	6.053900784	5.858275455	5.658233542	6.075340601	5.684071028	6.457044897	5.710994455	5.907138945	5.796739609	5.591405243	5.399067083	5.6372072	5.638683531	4.764416542	5.611795294	5.28971571	5.943636263	5.570599069	6.277056257	5.57843337	5.513236579	4.931546869	6.073053395	5.75849712	5.740309405	5.684371015	5.906917465	5.401642335	5.603009414	5.429444324	5.945526337	5.520806109	5.42330664	5.44221328
ZNF788	1.826979275	1.799066246	1.823256203	2.267812969	1.539361986	1.853581222	1.717158671	1.812507335	1.566013974	1.967475186	1.913770879	1.9940371	1.635911641	2.061532785	1.853351032	1.88333577	1.617936811	2.179760325	1.724714905	2.185485048	2.296976528	2.45752953	1.791141029	1.800987924	2.173586553	2.009352557	1.717980671	1.769847846	1.820745453	2.065687534	1.906866505	1.879423608	1.738177333	1.796562024	1.677003178	1.814146542	2.102277722	1.758098371	2.132900668	1.829111245	2.0833421	1.681280225	2.017261621	1.900441204	1.810961085	1.966135402	1.940974644	1.88074344	1.886171618
ZNF787	4.933912109	4.558733277	4.594569852	4.851677022	4.586158309	4.700569299	5.17761682	4.766141329	4.715602057	4.754979281	4.88186256	5.106583788	4.734375501	4.63663757	4.838074526	4.984751436	4.977040021	4.79710701	4.809119214	5.006135359	4.943038551	5.007821067	4.999700331	4.924542026	4.873657207	4.936902828	5.414936512	5.046720361	5.231222807	5.253136827	5.395072868	4.875893088	5.208228588	5.045211251	4.910304765	5.1399079	5.294664446	5.052250455	5.035352395	5.363137031	5.1521483	4.90176638	5.151424792	5.08657627	5.220823992	5.00160068	5.123022956	5.220794207	5.131587939
ZNF786	3.549573299	3.695037474	3.463939476	3.00291682	3.575126054	3.629641274	3.51842461	3.767764548	3.880204695	3.746634385	3.891837818	3.359030773	3.583740582	3.648434784	3.992013044	3.255074782	3.30072476	2.727833584	3.247603509	3.730638841	4.359409706	3.700976571	3.841237741	3.282662625	3.226667895	3.276132808	3.66689133	3.286966368	3.235773822	3.431240368	3.434238906	3.569489796	3.249743598	3.164047505	3.436548652	3.57233917	3.251578823	3.594649379	3.330073056	3.534030909	3.123564332	3.753531706	3.430038622	3.724645772	3.193817536	3.625152488	3.397945569	2.982835182	3.034084354
ZNF785	4.269496079	4.419204733	4.27263585	4.089627792	4.184920346	4.598805595	4.384687058	3.760803603	3.9895612	4.553303672	4.177670149	4.222141989	4.669603971	4.317642541	4.539585744	4.485090407	4.33215284	3.998336712	3.968444505	4.296337657	4.2209637	3.233013586	3.949291847	4.068604886	4.176217086	3.82954287	4.215607844	4.192588655	3.856376407	4.146730968	3.817461071	4.345198753	3.946072839	3.408510676	4.024107428	4.02092114	3.533673286	4.738227803	4.009311797	4.191000537	4.119859676	3.967206567	3.405123361	4.072792821	3.935383899	4.211081423	3.422315404	4.276326699	4.202469161
ZNF784	4.760115843	4.402025788	4.479895812	4.304284948	3.973281799	4.065728906	4.471018185	4.528244587	4.23822922	4.11299575	4.4542386	4.307289238	4.090661611	4.638929953	4.186624993	4.819728288	4.412912714	4.626961096	4.563658494	4.877292793	4.539008957	4.296472926	4.287101664	4.220380132	3.799933422	4.422691081	4.428680014	4.427558025	4.419783066	4.906970629	4.15014084	4.558955107	4.727128643	4.082233805	4.188578606	4.421287155	4.450550468	4.522213841	4.718160326	4.243342123	4.448261026	4.09067816	4.906036835	4.364256841	4.432133784	3.91789284	4.215771524	4.549346013	4.694314381
ZNF783	3.779407231	3.275315599	3.530714653	3.566609878	3.333150147	3.494728935	3.442132878	3.583531913	3.513440704	3.115617038	3.342350184	3.369306795	3.331792765	3.676035015	3.338841099	3.345356535	3.300844445	3.040005807	3.833451163	3.520710241	3.283611537	2.817707588	3.344288977	3.458516576	2.803457526	3.206606776	3.590317064	3.151601967	3.617102744	3.267109215	3.20200513	2.980710367	3.269854144	2.96855172	2.938929195	3.130538813	3.139716356	3.563575959	3.384105265	3.760185118	3.455373136	3.319525398	3.216743912	3.164843014	3.277862558	3.403571399	2.857260146	3.383306522	3.108459973
ZNF782	4.042794614	4.186786598	4.483187097	4.599751093	5.121199715	4.517526541	4.247514341	4.533587262	4.959503312	4.809481131	4.298934391	4.33456107	4.693115171	3.924903776	4.939551183	4.068905662	4.408349288	4.347918599	3.945261878	4.050220965	5.103690528	4.251104359	4.254325855	4.557449241	4.622732247	4.415068266	4.469897955	4.183459064	3.98890809	4.26809926	3.98983886	3.984415349	4.30192381	4.383035816	4.155690902	4.256163173	4.439083552	4.622077351	4.633884603	3.838484153	3.797456776	4.301632156	4.372505839	4.590660315	4.507032075	4.427686579	4.05693346	4.260739238	3.972698613
ZNF781	1.986262438	1.887119243	2.21295336	2.336932582	2.711491615	2.716409072	1.984416	1.909974892	3.163553209	2.140951846	2.332828324	1.80539762	2.365423216	2.080555147	1.962277879	1.745948057	2.214091838	2.217028918	1.659710793	1.663547174	2.254038784	1.586370447	2.484748908	1.875249575	2.322912924	1.845086125	2.086664533	2.154021468	1.98292916	1.857514882	1.837644148	2.075453013	2.022173142	2.027026907	1.874616554	1.791711905	2.059800295	2.205749833	2.112263184	2.474003027	1.908937702	2.185598665	2.041902901	2.253245767	2.107832037	2.810783934	1.772674406	1.640546494	2.295026893
ZNF780B	5.804834122	5.505151747	5.969967541	6.225956475	6.894240231	6.029444682	6.170212604	5.713827386	6.693966814	6.535751759	5.680842288	5.530868782	6.964132724	5.261581845	6.053734568	4.689389633	5.811535106	5.757190031	4.733990401	5.40330435	6.651143991	6.500108198	6.564675871	5.802409398	6.162786949	5.725232181	5.615461154	5.775269567	5.385841396	5.753043983	5.224573566	5.788071577	5.991226634	5.521076639	6.141394162	5.190941586	5.531382234	6.681935402	6.442670992	5.703204561	6.012114046	6.316530383	5.603731226	5.608627852	5.687159089	6.344167183	5.665458624	5.764529626	5.12811293
ZNF780A	5.000924468	4.847863723	5.101692257	5.22114775	5.642081588	5.510979855	5.292166785	5.322932426	5.6031041	5.703257919	5.018873491	5.172010982	5.861201643	4.967530269	5.401194386	3.875364387	5.333197234	5.247327805	4.458088852	4.3957997	5.723798952	5.909219494	4.908779963	4.955649127	4.962991575	4.999558995	5.100693483	5.231628524	5.276461516	4.678800318	4.939526418	5.500954274	5.163471892	5.114066779	5.218667557	5.111222713	4.888902692	4.84108887	4.964212811	4.83910537	4.858376883	5.377127187	5.169982596	5.161016013	5.124110217	5.545879126	4.920483762	5.45420034	5.257372048
ZNF778	4.482433055	3.957602203	4.419081064	4.192867478	4.197575142	4.172425011	4.003961393	3.772283378	3.990418259	4.162223434	4.281703756	3.765462671	3.868618503	3.924078523	4.009258744	4.529106745	3.543317922	4.147540239	4.417734613	3.978654013	4.054091981	4.040189163	4.207153766	3.974511034	4.501456492	3.864973067	4.504188706	3.991214712	4.191340339	3.816633852	4.058110492	4.383984536	3.847376178	4.285081717	4.5515896	4.138929613	4.324255686	4.114249575	4.2540693	4.07415466	4.566508746	4.011246947	4.355306169	4.178092048	4.198671138	4.203261835	3.952310898	4.068695014	4.232596043
ZNF777	4.609394507	4.268436251	4.533134767	4.507908238	4.438480266	4.037576494	4.156027155	4.073495792	4.411763351	4.533554876	4.334503353	4.539896518	4.29350274	4.501026456	4.69613696	4.263685022	3.925007356	4.109315064	4.636171438	4.738437909	4.489471172	4.068243265	4.641379071	4.841617187	4.608440545	4.586888249	4.556427082	4.416629113	4.532470881	5.101438155	4.507034297	4.317644474	4.63507744	4.56222394	4.809273805	3.972780681	4.11963402	4.276074299	4.701647728	4.399971279	4.328398058	4.679166101	3.956073241	4.528379822	4.396121822	4.543073625	4.322216458	4.092738912	4.200791604
ZNF776	5.96131782	5.921120495	6.451864875	6.170767038	5.861214233	6.232738336	5.809385901	5.925655474	6.20808951	6.394722116	6.15619032	5.798483731	6.647091671	6.047725365	6.0861006	5.554597016	6.301977747	6.026022252	5.395751279	5.239466591	6.069715529	7.336109281	6.133537366	6.231926135	6.332357727	6.285082824	5.800459357	5.782017554	6.052079831	5.346090906	5.141126053	5.711605251	6.147516843	5.598088169	5.870889351	5.72610075	6.336325834	5.711634614	5.727451445	5.45145949	5.644690927	5.918290906	6.5283449	5.931589084	5.649140514	6.32790373	6.156445083	6.423108164	5.330963819
ZNF775	4.284766586	3.827350346	4.205307595	3.954051597	3.5996484	4.050299318	3.873021058	4.138794709	3.904749076	3.719689738	4.206936639	4.32155422	4.171921787	4.129317509	3.992497023	4.305992064	4.067768414	3.942408728	4.393768759	4.057055057	3.865275345	4.081241356	4.320301581	3.63883239	3.852737358	3.513761236	3.621192786	4.190092181	4.285104659	4.120322121	4.402980328	4.02202979	3.905767514	3.844153152	3.680519269	4.296933872	4.175115477	3.896201266	4.141610015	4.238742651	4.311428085	4.032327911	4.063001375	3.876598053	4.219440248	3.926868418	4.582385927	4.078012017	4.06165494
ZNF774	2.712380828	2.885749222	2.929286407	2.883671679	3.007462813	2.798401225	2.554284906	2.882232601	3.426153513	3.226841174	2.49892093	3.199194656	2.648433055	2.815812045	3.031623113	2.931850398	2.914024069	3.078149932	3.076153464	2.819085441	2.742124857	2.752571212	2.378115971	2.933878938	2.848228384	2.651885919	2.280248515	2.805154456	2.732646077	2.486887993	2.641001114	2.941777164	2.708404702	3.185821601	3.254357503	3.003518054	2.454083089	2.875808918	2.609397565	3.034876646	3.338102786	3.236520595	3.289923926	2.661138075	2.531196343	2.258814356	2.627410945	2.863126847	2.960492737
ZNF773	4.158298118	4.18976995	4.56097011	5.138593965	4.482630367	4.453571868	4.294390397	4.197719174	4.799476359	4.410663793	4.445662046	4.380354301	4.296173308	3.861261158	4.713079039	4.260140769	4.409856066	4.468908845	4.426729696	4.77479141	4.490568	4.133141023	4.011324515	4.892467179	4.552393764	4.388954839	4.664086753	3.968001927	4.292660036	3.872474142	4.400649298	4.142612236	5.018206426	4.002436262	4.406551462	4.301629447	4.271314352	4.933397794	4.521055996	4.472232703	4.5738084	3.976825536	4.367341045	4.340069715	4.206381021	4.787944911	4.006744108	4.231961391	4.081686838
ZNF772	2.507381097	3.061607794	3.157251454	3.555070797	3.834286526	2.804501288	3.204647918	2.547453453	3.514323723	3.067474904	3.259847637	2.324454409	3.412676055	2.875434639	2.630619727	2.92910891	2.886445248	2.562512367	3.293270603	2.984993126	3.238643398	2.326052627	2.800437071	3.25539409	3.390492248	2.608392232	3.141658366	2.471106055	2.05337805	2.681608551	2.800075266	2.280215621	2.142959029	2.715651847	2.431605492	2.211526543	2.676562837	2.829462527	2.270077313	2.249463436	2.203400033	2.280440463	2.088732423	2.250229344	3.208351116	3.15507449	2.569615214	2.230719831	2.393208695
ZNF771	2.647420244	2.656341674	2.483797642	2.591581654	2.474069699	2.442356805	2.355810972	2.975979768	2.657576336	2.425738651	3.045180589	2.94970337	2.53702751	2.643278152	2.354397085	2.878401632	2.705200441	2.781191903	2.859951399	2.610380381	2.595889986	2.284816707	2.462550277	2.717712383	2.439171352	2.59240678	2.599109882	2.63821743	2.564380032	2.770449124	2.83368573	2.760488951	3.202252289	2.941206477	2.690086265	2.450593374	3.096529366	3.068268654	3.1633532	2.839943981	2.996113498	2.605291649	2.625442347	2.591731781	2.769830731	2.697813154	2.842826212	2.73299258	2.920756364
ZNF770	6.054701585	5.744761417	6.186306578	5.726396854	5.930109356	5.797588448	5.527411954	5.433368737	6.22400713	6.168173307	6.247524873	5.160879326	6.583147675	5.634268732	5.877291577	4.956315669	6.207233854	5.60670801	4.907392843	5.187052298	5.450065748	5.676852631	5.358465493	5.925435659	5.531138646	5.754576614	4.830028655	5.509637421	5.417380122	4.706074792	5.072357625	5.49217599	5.407619611	5.860916395	5.62153767	5.105829291	5.229950557	5.940612729	5.555692363	4.377909366	4.928614441	5.730262101	5.809323271	5.678258689	5.341408177	5.576647606	5.474435166	5.302028025	4.726469394
ZNF77	2.746653712	3.02459234	2.593599975	3.0133528	3.237363635	2.951955312	3.06151083	2.862848958	2.836490037	3.244593339	2.976244319	3.287441586	2.883988093	2.957415089	2.92073659	2.734274219	2.600219704	3.042551606	2.535362358	3.081400016	3.112745104	2.482826427	3.103186797	3.282709598	2.799099239	3.008942485	2.665924688	2.981007471	2.791349556	2.479422319	2.529830256	3.062269354	2.877026051	2.944012452	3.240499116	3.02540348	2.788289681	3.220004829	3.043066515	2.409064876	2.927823972	2.516543154	3.009041827	2.761040796	3.06751462	3.141415233	2.910884665	2.636717361	2.879112221
ZNF768	4.17488812	4.171931473	4.2175985	4.215744497	3.868206714	4.156357846	4.165344883	4.343436529	4.55276325	4.364377007	4.124059158	4.431560229	4.221882223	4.094804939	4.293329652	4.424534533	4.612052322	4.355058202	4.356082782	4.278409805	4.808953552	4.265269051	4.041892668	4.317232489	4.24916047	4.359645557	3.842362889	3.766559413	4.959204672	4.212675638	4.238836599	4.318595363	4.248496932	4.221790277	4.310428363	3.991536197	4.418235806	4.535835528	4.180422421	3.561790064	4.027646117	4.348301931	4.084355131	4.117009072	4.084344884	4.175351626	4.272696553	4.385130287	4.025044467
ZNF767	6.107460908	6.131736371	6.178636033	6.274352342	6.465633119	6.053329853	5.827258674	5.798124323	6.011203668	6.013481272	6.092125041	6.077282655	6.325057501	6.102212929	6.092058611	6.224017293	5.801578689	5.839851926	6.424693187	5.902666347	6.329659506	6.122814432	6.19671161	5.716524194	5.876841106	5.762375867	5.892746374	5.907533676	6.113047623	5.76549474	5.891341852	6.419665036	6.286449208	5.609636621	6.198479302	5.611740202	5.388646176	6.367321091	5.682493156	5.868259701	5.864997566	5.921735522	5.297559076	5.560358539	5.626305103	6.136127343	5.762590795	6.025601199	5.718969474
ZNF766	4.401231182	3.762374977	4.289453087	4.378630926	5.112455988	4.710974144	4.50544082	4.444883601	4.555534073	4.77761862	4.59575584	4.306740133	4.863834058	3.89583594	4.232775658	4.156603716	4.275176223	4.09379125	3.417694791	3.82035204	4.702449407	4.442326485	4.367049055	4.34910776	4.708996187	4.309523608	4.253531743	4.202666468	3.48238998	3.996873105	4.132226182	4.294332252	4.517357482	4.176287597	4.359027568	3.4965959	3.997198013	4.477093351	4.170773072	4.083396364	4.631190147	4.133713769	3.975599008	4.294900246	4.469170182	4.950909711	3.870493237	4.16159276	3.723916902
ZNF765	6.438900283	6.627507666	6.484760685	6.758471399	7.021294393	6.519394008	6.609587702	6.55084114	6.753484729	6.918940386	6.672312289	6.295653692	6.989168545	6.303967952	6.346698723	6.390372154	6.718134984	6.472411841	6.456631715	6.239320339	6.758937329	6.8870577	6.472559358	6.525685363	6.539959538	6.513446967	6.285620483	6.301566367	6.438604751	6.317972569	6.392697216	6.655574101	6.511453504	6.440491031	6.449203475	6.316532793	6.227590343	6.626018645	6.492237342	6.537751235	6.119589804	6.589465197	6.639852884	6.350475481	6.271342381	6.563940804	6.231210157	6.099163785	6.592473579
ZNF764	5.27479833	5.032546085	5.476126219	5.572469991	4.921521544	5.366294124	5.463781471	5.048585461	5.072522348	5.488031131	5.248505873	5.113837669	4.969727639	5.176685438	4.791153965	5.138106878	4.90987076	5.501402165	5.374621698	5.010935445	5.398064164	5.176293377	4.8249369	4.906801057	4.749930092	5.140760195	4.573721762	5.344202479	5.140495251	5.028102329	5.286413498	5.127437805	4.690043891	5.149423835	4.903184396	5.544355033	4.931093915	5.514512472	5.17109315	5.712315218	5.422127536	4.948464173	5.109548615	5.07045371	5.605909784	5.110420199	5.167872638	4.493367675	5.031586075
ZNF763	4.056768455	4.429814517	3.648359427	4.450633632	4.306893145	4.364941985	4.585652028	4.150886887	4.610521063	4.271477446	3.640386149	5.407753962	4.213586806	3.848587849	4.031182247	4.124720613	3.938403242	4.031245527	3.537387426	3.738955273	4.544514918	5.133277425	4.170555498	4.855722505	4.288361738	4.185384583	4.752003646	4.188427743	4.375076412	4.142501371	3.85266849	3.437834668	4.981435781	4.110906753	4.129905435	4.601267511	4.590702963	4.376410759	4.153979172	4.022392933	3.788755705	3.50896034	5.000867192	4.28127438	4.442676739	4.790562251	4.583995284	4.55189341	3.732450011
ZNF761	4.058626645	4.235855214	3.859587049	4.276289501	5.06750778	4.20201084	4.25276342	3.749748958	4.65582	4.669689575	4.491789897	3.679357133	5.106804911	3.463912663	4.249417199	3.059560471	4.204704595	4.327452204	3.027692138	3.334528537	5.381647396	4.09770359	4.635597913	4.427853664	4.281411082	4.266859504	3.686473397	4.149321464	3.841070696	3.733367103	3.937067175	4.356221369	4.114295744	3.839811948	3.893549901	3.468281893	3.613481026	4.590572448	3.898152558	4.457293098	3.953033964	4.356155459	3.862858192	3.973018084	3.99383072	5.125889277	3.740199361	3.628089688	3.756799334
ZNF76	5.382515258	4.929829725	5.233967324	5.152301021	5.533789024	5.044818329	5.161140221	4.737826508	5.272810421	4.927913742	5.366900985	5.008681311	5.250342065	5.35139535	4.963675465	5.513276155	4.926945874	5.29048882	5.704054723	5.489346121	5.301219132	4.57992057	5.452814803	4.896981744	5.005017989	4.974056554	5.232812557	5.273614003	4.775949391	5.195213861	5.39360698	5.059268885	5.181920495	5.172307911	5.51455713	5.043970749	4.998509573	5.507174949	5.182107178	5.570905433	5.278134442	4.937316857	4.398639166	5.012306625	5.401437534	5.727481819	4.642156501	4.946763632	4.865902055
ZNF75D	3.605087571	3.559932812	3.43880863	3.545262025	3.87541486	4.006028958	3.440391952	3.8039549	3.519397748	3.988442051	3.852947712	3.907151461	3.833567042	3.644349964	4.163980423	3.406821504	3.361466325	3.452657692	3.626632784	2.898955733	4.455367706	3.913501045	3.135557496	3.611747295	3.125095541	3.639134415	3.592766963	3.443570162	4.034634234	3.830666201	2.951801879	3.603929481	3.749085001	3.654690775	3.764179806	3.403757771	3.556701278	3.810393094	3.40330198	3.938609208	3.933371732	3.339927153	3.392442253	3.396565228	3.28788766	4.349134221	3.357112435	3.262105719	3.507916023
ZNF75A	4.718573143	4.711121196	5.02274547	4.327094378	5.249246678	4.710285819	4.679186994	3.91688607	4.930265387	5.009037685	4.509757255	4.570616402	5.029238631	5.176027742	5.419938976	4.444692742	4.580289693	4.478914739	4.984640866	4.459150468	5.69355342	4.14007559	5.146417571	4.520367527	4.823639109	4.92939377	4.706733729	4.714985885	3.583027629	5.047121567	4.296591872	4.841333579	4.545923567	4.881595766	5.006566519	4.987502822	4.911515123	5.303345373	5.109805085	5.232235435	4.741136092	4.777759459	4.038139248	4.832116292	4.96659253	5.485030232	4.456595135	4.6104024	3.914022412
ZNF750	3.20604618	2.986465015	2.728224031	2.899697034	2.820953958	3.033118792	2.810288469	2.904204596	3.077111354	3.012788349	3.4709402	2.93945022	3.101134491	3.212627013	2.577225878	2.79190752	3.242839022	3.030385374	3.181094712	3.108169175	2.935143487	2.637978294	2.980675113	2.918828159	3.228415644	2.74320353	3.112374302	2.788650633	3.480426497	3.060769427	2.854731576	2.776045077	2.795297779	3.001133332	2.889140398	2.953059672	2.982830904	3.283210201	3.161056135	2.840568268	2.947853464	2.828806278	3.465679216	3.038881451	2.914859566	2.801383502	3.008494091	3.123910486	2.942649304
ZNF749	2.911843181	2.406643355	2.801919012	3.448066304	3.414814814	3.211354166	2.94926539	2.665761208	3.689968035	3.008607682	3.052428804	2.425792481	3.374793046	2.630119648	3.080938243	2.381599994	3.190443435	2.816097554	2.549228638	2.390922218	2.836383181	2.675576439	3.263892656	3.036865922	3.536741508	2.99875105	2.841792989	2.719224286	2.689542682	2.636227937	2.997528417	2.76341375	2.684419744	3.265767554	3.096719759	2.719341106	2.844259236	3.375152671	3.202164888	3.023134373	3.268177642	2.669937264	2.697209204	3.113813409	2.971149893	3.953137383	2.200778158	2.53175094	3.03223564
ZNF747	3.669584562	4.038250016	3.69312326	3.864665553	3.65953005	4.13096845	4.085620547	3.448189867	3.784356479	3.683225086	3.653970266	3.434901104	3.941329989	3.550493798	3.292105532	4.468209889	3.990840401	4.144784855	4.192018589	4.233643684	3.973408738	3.509851449	3.438286922	3.967520609	3.516661309	3.924136545	3.301979393	3.525849578	3.936928201	3.933019741	3.828966775	3.539803218	4.239550458	3.5283643	3.859653352	4.04724547	4.103985536	3.792491877	4.309655676	4.222018641	3.532480799	3.867575748	3.771372302	3.697193059	3.598224501	4.071076306	4.054142905	3.875293695	4.126275205
ZNF746	6.875168914	6.771314639	6.943003343	6.479766114	6.038714595	6.386876964	6.453001777	6.930308951	6.390050562	6.254853322	6.327914854	6.955982671	5.951396436	6.744599429	6.703774971	7.153413873	6.87970824	6.682886212	7.19409095	6.926594957	6.308233174	7.409539405	6.80117689	6.570561134	6.544243182	6.787424465	6.744887284	6.927890567	7.94211976	6.93986214	7.093698128	6.696525674	6.859520001	6.418020553	6.648694895	7.0461575	7.013444417	6.494702127	6.54671683	6.949348409	6.970998772	6.818113343	6.964022608	6.657441394	6.533271405	6.258255823	7.077928391	7.208294702	6.854732831
ZNF740	5.951884305	6.059348852	6.073498233	5.758522909	6.24140085	6.246171213	5.833332707	5.925778697	6.084696457	6.024430202	6.130631412	5.729476251	6.081977755	5.957230749	5.847209207	6.089244473	5.911437289	5.536215922	6.015566625	5.65770857	5.933396436	5.237862601	6.107305119	5.577626279	5.424162906	5.523212072	5.977110602	5.328513835	6.096632443	5.750811469	6.029584592	5.447530857	6.154786399	5.87125766	5.859445915	5.338321103	5.39284224	5.857353437	6.015149749	5.603303136	5.946901674	5.441155643	5.281071295	5.78882277	5.624071469	5.726171333	5.511626293	5.603958257	5.082090322
ZNF74	3.83299792	4.124341156	4.177547946	4.4810957	4.005232012	4.273639347	4.019595083	4.152821775	4.03828549	3.970285964	4.268994878	3.975912524	4.144893442	4.196903309	4.071165056	4.567386658	3.97553401	4.140832089	4.415776463	4.42022656	3.829640807	4.045459946	3.955181183	4.214750912	4.099538233	4.09905924	4.358114434	3.912569294	4.070106213	3.905739073	4.008971089	4.124103198	4.0736356	4.096921459	4.118763582	4.059660228	4.135722123	4.27939702	4.330539317	4.220787	4.263015353	3.888976318	4.264771116	4.217706206	4.093516487	4.048295623	4.238258492	3.893077762	4.146293557
ZNF738	3.778251882	4.127772775	3.694009481	4.053631685	3.962603226	3.798182282	3.416461639	3.254665675	4.307408878	4.011748677	3.752945134	3.177792662	4.223535919	3.502191528	3.573678472	3.763483941	3.600949094	3.822623759	3.319434616	3.56596881	4.05729586	4.226145597	3.790823655	4.010814	3.863136982	3.628405368	3.274927667	3.57619315	2.77081492	3.480395514	3.539535332	3.868462016	4.217625892	3.728336213	4.077341806	3.362541496	3.79455696	4.260661727	3.740260717	3.764346772	3.696499389	4.014771657	3.384659029	3.133898208	3.616078914	3.927040652	3.75891557	3.823350907	3.307680534
ZNF737	6.071115633	5.585045045	5.828584571	5.453768291	7.368217687	5.883922893	6.841749733	5.176949402	7.537307002	6.676684489	6.218841144	6.251092459	7.369852772	4.76273443	6.075404059	3.857416333	6.405426847	5.586758457	5.068005753	5.448618263	7.215529279	7.769816629	7.106756981	7.10787282	6.650068966	5.962082281	6.101493097	6.357094825	6.541350508	6.464374238	5.306127114	7.101901546	6.933819831	6.228084682	6.444061074	6.214886635	6.195241227	7.53518128	7.017068624	6.189194845	6.743601694	6.662089135	6.820343211	6.297321435	5.870706476	7.473740519	6.873772074	5.778810098	5.793784216
ZNF732	2.47714579	2.129192479	2.366963719	2.199376948	2.464475249	2.447634154	2.44159678	2.265470303	2.440742809	2.422134193	2.57552122	2.268042145	2.534093715	2.433613147	2.625369273	2.454058793	2.464227001	2.450543612	2.430048317	2.313669994	2.766046322	2.54729602	2.52678288	2.487618629	2.594474947	2.660428562	2.365402292	2.336651662	2.311562422	2.381657523	2.322117897	2.593136192	2.415339713	2.476406574	2.358534708	2.452469487	2.261485982	2.507998718	2.477759234	2.318065101	2.317103302	2.366981324	2.472348591	2.432280108	2.404575275	2.445159176	2.370397027	2.307243814	2.62425741
ZNF730	1.836643086	2.098501243	1.917675911	2.519755323	2.345967429	1.99613107	2.213504026	1.77738745	2.065666685	1.952852872	2.416781649	2.055284418	2.182725464	2.898406308	2.701337588	1.971581868	1.96471832	2.195092124	2.011187914	2.269261401	1.80210808	2.00503535	2.173080059	2.221669086	2.383517865	2.060751117	2.717029005	1.781485508	2.525044016	2.256117735	2.055786017	2.221707778	1.815940312	2.256027143	2.042575783	2.506515945	2.376429283	2.72408795	1.93689961	2.229388041	2.067825355	2.525881043	2.290849497	2.281485244	1.660526191	2.825035266	2.083690276	2.209365188	2.093455112
ZNF729	1.992947419	1.660303327	1.591465189	1.954403163	1.791377343	1.663540692	1.981145754	1.58797276	1.701339373	1.676176223	1.568156166	1.689263023	1.665561592	2.07350874	1.89235368	1.478490983	1.82344687	2.03024578	1.68310222	1.872282021	1.530928417	1.544808562	1.456304329	1.72245204	1.863535333	1.649225113	1.565884207	1.907188231	1.656265534	1.73809237	1.812708713	1.597520553	1.975734534	1.742040955	1.812143832	1.569536388	1.581246972	1.943048666	1.699505025	2.041196764	1.58013842	1.671286811	1.697815799	2.201290537	1.544706802	1.704502262	1.441853912	1.891272873	1.491028086
ZNF726	1.61919213	1.844852864	1.659637549	1.790799904	1.817750944	1.778182518	1.603755162	1.855687974	1.94087891	2.173008648	1.756465147	1.684844032	2.180043454	1.76810181	1.709258393	1.961030894	2.015140434	2.19785679	1.816053538	2.017526233	1.931284306	2.035880607	2.031940677	1.912611018	2.212233514	1.63719351	1.734140175	1.767938886	1.547500925	1.948409428	1.860427202	1.831251148	1.841378532	1.844455136	1.689437722	2.073626322	1.740099957	1.743515822	1.698607159	1.821272644	1.707886958	1.858759457	1.994564205	1.920402224	2.010713201	2.128315633	1.677720276	1.858166141	1.82111083
ZNF724P	4.282581796	4.491222517	4.777066828	4.359151729	4.609921289	4.229056459	3.88895065	3.918303856	3.997883658	4.515348057	4.270020488	4.115995366	4.578750981	3.672603548	4.933784991	3.619916873	4.493682595	3.361645938	3.058599717	3.9082399	4.913862554	4.255048393	4.273339993	4.104932017	4.304687352	3.864840387	4.156309228	3.945732341	3.471801793	3.491538329	4.29153898	4.200603578	3.768772367	4.150106589	4.173485639	4.073943229	3.91587386	4.656583033	4.27373184	4.370283139	3.916926848	4.684723668	4.150931343	4.196360046	4.604172613	5.281375663	3.892344703	3.413182647	4.703901967
ZNF721	6.341720317	5.967688906	6.033840246	7.064380493	7.933094014	7.102270795	6.546973698	6.450196738	7.379449276	7.403731357	6.444888298	6.073933693	7.415848657	5.804475717	6.842100217	4.570059055	6.132544957	5.965789643	4.732854405	6.089783045	8.141757083	7.642849333	7.185653216	6.910340184	7.117707072	6.947004033	6.811165981	6.874785422	5.327869861	6.557063549	6.052134914	7.000176212	6.987522072	6.530883212	6.950661887	6.773410626	6.186279878	7.252205514	6.914381952	6.167987891	6.101183388	6.904442829	7.045243526	6.897857853	6.833610576	7.776874877	6.479459652	6.771405739	5.745607128
ZNF720	5.062998873	4.327957443	5.401660432	4.945355223	5.504709231	5.297319963	5.014840951	5.470871553	6.025557243	5.586501418	5.103427117	4.995170957	5.017637873	4.739633938	5.029344266	4.577890446	5.566373746	4.335707461	5.005931481	4.976141713	5.661158393	5.290679605	4.533841664	4.431991262	5.799352519	4.897249342	4.783906886	4.970651309	4.062829728	4.850148183	4.928217921	5.227111209	4.972877147	5.303301945	4.634065301	4.308838427	5.008698098	5.411442067	5.103326771	4.497367014	4.328842493	5.3623228	5.557245152	4.827254101	4.989774299	5.431002898	4.56295	4.374029556	5.310939481
ZNF717	3.892520634	5.375320343	4.982700763	5.315086518	5.297568161	5.916373275	4.943197639	5.15834738	5.60973449	4.798391435	4.807623301	5.052774194	5.824199317	4.265422414	5.550754733	4.612172065	4.96667764	5.058050924	5.239958231	5.256598742	5.96103029	4.507296296	5.433634213	4.71635562	5.346109951	4.786260907	4.601145651	5.207818546	4.671412015	4.472690557	3.894941682	3.968896369	4.640832063	5.427778426	4.837481014	4.271183584	4.812176263	5.24675208	5.564681489	5.519714091	4.718208025	5.016714917	4.656225403	5.360213387	4.59067617	5.697827638	4.052684074	3.870520414	5.197730842
ZNF716	2.675617639	3.140412326	3.241535592	2.897315057	3.67319784	2.771388519	2.963599327	3.116714439	2.988509258	3.019906049	2.860527093	2.533420621	3.03596321	2.670517358	3.4172626	3.053746322	3.395998497	2.310414196	3.457269753	3.17222606	3.233342781	2.980956899	2.964977207	3.522166475	3.099940746	2.428339175	3.521703017	2.79503408	3.114145903	2.591774272	3.605334063	2.917886285	3.562679806	3.487776545	3.199438965	3.208799231	3.87332187	2.708960999	2.927805065	2.772104013	2.939553369	3.17666404	2.576531328	2.710874578	3.380986764	2.570481081	2.908680181	2.761161292	3.389736803
ZNF714	5.057621391	4.869828508	4.550858057	4.603971294	5.342366546	4.727970086	4.877278913	4.374657926	4.858701406	5.161577819	4.970826117	4.580252232	5.393801501	4.788417315	5.084764923	4.71800711	4.703736869	4.533696903	4.632123734	4.543999416	4.924732726	4.608673987	4.819641583	4.471548411	4.938877162	4.618660666	4.784698409	4.781683375	4.448673516	4.423033647	4.520781404	4.863365309	4.655596865	4.988374543	4.954103487	4.871046575	4.533955427	4.825868742	4.444865577	4.616810132	4.735339478	4.977126606	4.746967777	4.842312932	5.364280987	4.824375695	4.870028826	4.657956076	4.998919483
ZNF713	2.754236039	2.917752138	2.545335563	2.613266168	3.089841057	2.752328805	3.041060635	3.244862181	3.096399605	2.801002188	2.782056351	2.907456968	3.246321798	2.364654361	2.734404701	2.797557491	2.342088672	2.983619816	2.639646324	3.318027947	2.5180886	2.648029717	3.090000907	2.473402361	3.067104371	2.613318361	2.613494133	3.344140642	2.563059478	2.764545097	2.499896958	2.749559405	3.01026686	2.795625039	2.762951894	2.618938883	2.549037418	3.120935916	2.93420282	3.563948349	3.151149155	2.680795508	2.74001687	2.861288554	2.710493688	3.031635663	2.379965042	3.419019172	2.840640686
ZNF711	2.364356739	1.793959378	2.168766326	1.964360707	2.510221601	2.068253503	2.153015843	2.12785598	2.519845273	2.565645378	2.312283713	1.795342537	2.737322721	2.179997189	2.398984424	1.944041902	2.134411376	2.041116307	2.374301849	2.179929005	2.593170156	2.003604189	2.268703009	2.12766058	2.143380984	2.177096044	1.782717327	2.158047611	1.946095714	2.630262797	2.164459552	2.202106749	2.157592459	2.186306727	1.824119223	2.148518254	2.347552829	2.147418318	2.219746853	2.183510627	2.022052588	1.925015268	2.263086407	2.130036419	2.310116402	1.926965257	1.77822693	1.84676558	2.309787449
ZNF710	6.351799646	6.253230556	6.156897317	6.641938582	5.80002355	6.338448421	6.320561613	6.170834122	5.989730187	5.808349434	6.229115305	6.554144165	5.860487351	6.282317913	6.135816436	6.59729609	6.260853743	6.207523372	6.581996481	6.624999349	5.919962317	5.460419021	6.058402225	6.274715717	6.289344344	6.173227751	6.376468006	5.805498509	5.594175668	6.7859588	6.401562772	6.365110682	6.548404951	6.500480528	6.759626366	5.939848096	6.236429203	5.943623055	6.376945689	5.540713421	6.001089911	5.531957742	6.230723995	6.428009696	6.02785009	6.275450127	6.357186453	6.321239537	6.143093005
ZNF71	4.218496865	3.265970263	3.703997357	4.067494954	3.841140438	4.185563001	3.537844528	3.798549419	4.095289183	3.290615628	4.134013511	3.940238732	4.016615435	4.338450402	3.850548746	4.094437362	3.595471613	3.908214114	3.817040621	4.466357452	4.258834743	3.920033601	3.919923581	3.704064871	3.670636912	3.611466183	4.012082889	4.061609236	3.693865766	3.861396821	4.199923639	3.717368553	3.652002145	3.97886708	3.903683354	4.065298847	3.45892605	4.057424163	3.89592463	3.857183717	4.139128548	4.333923593	3.770783575	3.513059713	3.637883796	3.806143349	3.4948365	3.650660391	4.124438036
ZNF709	2.02936347	2.198396517	1.735130465	2.59557322	2.589846576	2.547527651	1.870288959	1.84977981	2.218934784	2.196338808	2.002089117	1.798715621	2.606910033	2.245141458	2.097879363	2.015648644	2.252411384	2.486369039	1.828397106	1.929283094	2.295818501	2.54078898	2.503518035	1.942050303	2.057858985	2.095433186	2.374125009	2.055207368	1.856727616	2.220427719	1.950683395	2.523114	2.128791716	1.938765298	2.39810819	1.993009204	2.403418247	2.171225899	2.183952712	2.324371187	2.585011085	2.467361884	2.066271017	2.304308488	2.431485082	2.108573753	1.948897459	2.002833229	1.865379522
ZNF708	5.469913408	4.327900124	4.913836266	4.485448285	5.350046059	5.276879527	4.675203906	4.578706137	5.182864416	5.175895719	4.739283333	4.486790263	5.318940937	4.469814247	5.239860119	4.257724286	4.867681825	4.700433084	4.206249862	4.433628782	5.533265707	5.746719072	5.170661	5.383450352	5.043978322	5.268721786	5.013611288	5.255483069	5.284623648	5.222624286	4.990663472	5.858776852	6.010211721	4.514858544	4.981470952	4.881897785	5.151029786	5.39403923	5.058242943	4.937135913	4.938958995	4.915120262	5.074267656	4.74610724	4.936915966	5.696342351	5.013438748	5.615347847	4.883887782
ZNF707	4.010978412	3.96077848	4.448999799	4.260122177	3.894399989	4.123653405	4.053200014	3.982776883	3.953344815	3.860741726	4.536539523	3.814041769	3.612657031	3.982726451	3.683473532	3.552784257	4.161174752	3.71028314	4.135545251	4.015376075	3.579769888	4.264812116	3.87956785	3.839052892	3.856934005	4.040746937	4.008663476	3.886272102	4.239550886	4.042341911	3.89337611	4.179249413	4.034272804	3.511103485	4.19583118	4.083484058	3.911329873	3.900868382	3.752389325	4.008369735	3.950172537	3.906805185	3.895885005	3.949809427	4.40103423	3.729613583	4.142439184	3.799303831	3.864077894
ZNF706	4.994105666	5.541459868	4.617974139	4.823573641	5.91516926	4.899039242	4.993220468	4.443385765	4.994611494	5.753771316	5.534310189	4.518141261	5.268653375	5.017733656	5.109074465	3.914396999	4.727232921	4.711474442	4.011963379	4.346169573	4.442789268	4.73642305	4.742052104	4.933673538	5.159690685	4.920201268	4.914996538	4.488985785	4.504069902	4.971435236	4.391173051	4.647104985	4.554934767	4.482331924	4.689033569	4.252809693	4.876135353	5.070473642	4.864491889	4.680713671	4.41610452	3.925711204	4.322916918	4.299686331	4.707401107	5.370504104	4.489926181	4.837999852	4.32257754
ZNF705D	2.078283961	2.202395991	2.029881296	2.001332449	1.787590797	2.091074994	1.977351829	2.020293154	2.131881058	1.979589746	2.111760332	2.059405382	1.972475632	2.006968306	1.898644886	2.205444897	2.079741687	2.005644033	2.190867636	1.997708665	2.369433786	2.011571609	2.031451367	2.049434555	2.339688572	2.367381149	2.135997017	2.028474537	2.240901967	1.914751156	2.448535541	1.880106527	2.099050847	2.025477496	2.011003038	2.024398175	2.117949958	2.078836399	1.785434707	1.970383971	2.131603308	2.337025263	2.552455691	2.04614155	2.11788467	2.184389417	2.106154696	2.048943078	2.590154812
ZNF705A	1.64438469	1.342403608	1.877739809	2.085046208	1.413081256	1.652562665	1.472388354	1.58519264	1.583620321	1.953757588	1.435822354	1.527803004	1.373111761	1.556919664	1.423147931	1.435112893	1.580801652	2.553069907	1.522760079	1.57282501	1.44593332	1.488481855	1.583085753	1.4968212	1.917702037	1.583306408	2.201227548	1.514025699	1.43281426	1.722763269	1.563633102	1.662198922	1.487174306	1.577207014	1.499744703	1.868474135	1.580017814	1.480289738	1.823538423	1.258976362	1.68138444	2.257205375	1.681022915	1.530949963	1.44444002	1.644492472	1.600055291	1.769905816	1.570508196
ZNF704	2.781774222	2.240368204	2.470334921	2.386899731	2.280616285	2.467073674	2.40667226	2.418770118	2.323832687	2.349532092	2.479132476	2.338176314	2.260687529	2.290429318	2.031541005	2.463294924	2.106744965	2.407248348	2.473000551	2.620010524	2.250033553	2.280779207	2.33175207	2.328449824	2.428505645	2.273320748	2.171833808	2.06443267	2.267005581	2.068030472	2.42900362	2.079103704	1.947989252	2.309373381	2.441750783	2.400800975	2.516188267	2.153565353	2.093395669	2.399131017	2.29711841	1.897764797	2.186995232	2.191147419	2.454034701	2.337210264	2.283907432	2.228928573	2.49913379
ZNF703	4.955628472	5.04282058	4.715368218	5.102143976	5.069450681	5.020805297	5.009577902	4.702053168	4.794329567	4.560532057	5.261025595	4.881481719	4.768358725	5.333664042	4.607149718	4.943452143	4.945190192	5.119674294	4.909250542	5.553816871	4.863830693	4.555510675	4.644764972	4.822422291	4.879831057	4.986653405	5.07388319	4.689851746	4.620911752	5.853358054	5.10250106	5.034855451	4.755210971	5.256837509	5.329369353	5.355380156	5.055943332	4.530703431	5.038555649	4.95393848	4.911825137	4.526356693	4.809203035	4.708543366	5.003970731	5.124536321	4.905831866	4.878134148	4.69153275
ZNF702P	2.074012368	2.1771997	2.131311262	2.14717967	2.443453181	2.468778135	2.404982014	2.356836146	2.238330536	2.396473968	2.581554805	2.086390295	2.588014091	2.250566188	2.243917202	2.123571501	3.037470378	2.252330398	2.180102111	2.069592357	2.432031953	2.684010762	2.331013144	2.52044257	2.339739346	2.418810975	2.374710547	2.457736442	1.896325005	2.553265702	2.465889867	2.481794989	2.56896338	2.541829133	2.904748731	2.353871068	2.348892372	2.808974125	2.690840354	1.916210725	2.695626092	2.760739464	2.664291518	2.486083436	2.379276295	2.878790958	2.182459049	2.436852213	2.611300725
ZNF701	4.1258973	4.241883854	4.449996871	4.005343775	4.168553426	4.316053113	3.777616604	4.299587164	4.579187251	4.477999339	4.192620636	3.988722488	4.643704771	3.835185287	4.158704925	2.822022027	4.667078133	4.065366817	3.134295112	3.350154373	4.828172922	5.928961656	4.380411165	4.682434453	4.500343333	4.821070936	3.710526681	4.278107438	4.492835275	3.96888673	3.981489912	4.420890718	4.673422197	4.691214223	4.49973706	4.130481462	4.870195457	4.004990803	3.920443806	4.251529805	3.897803542	3.998575183	5.034816876	4.058910936	4.090900999	4.993990391	4.203749145	4.41498034	3.713504333
ZNF700	5.773563451	5.595587724	6.152805363	5.89021056	6.450691396	6.245499634	6.092314462	5.824206317	6.321731807	6.156993944	5.806175937	5.831570427	5.810948971	5.908182495	5.818274117	5.582807682	5.887687671	5.785564222	5.355202141	5.417884742	6.442152557	6.279118704	5.923575461	5.910267318	6.139102303	5.763199058	5.93082268	5.803641803	5.349126195	5.859889549	5.68948249	5.838632632	5.994333257	5.99751851	5.940165585	5.920729658	6.097011935	6.31509519	5.803703406	5.444503247	5.637573309	5.963749486	6.012477911	5.893972909	5.995855214	6.281932914	5.68023839	6.07679204	5.409717763
ZNF70	5.184763597	4.821814394	4.936031474	4.817015113	5.088671767	4.756893745	4.969133956	5.00769236	4.760196268	5.339383473	5.426291972	4.643091895	5.065843802	5.270213964	5.072487474	4.816039807	4.238426612	5.226836967	5.412985315	5.233741365	5.184261572	4.580063893	5.26029188	4.897525805	5.040027118	5.141931237	5.384184773	5.184511124	4.961336301	5.192773633	5.257375617	4.81589096	4.814769946	5.16343434	5.261550045	4.658839284	4.298852129	5.405001113	5.400644343	4.793452035	5.374653808	5.19896437	4.943796989	5.073844181	4.893179433	4.998195161	4.693542247	4.529602308	4.927648866
ZNF7	4.227035788	4.788563809	4.240146578	4.314603669	4.69694073	4.806461562	4.470418802	4.509436106	4.73140483	4.789122797	4.490694791	4.516530162	4.715539758	4.700325144	4.803097476	4.485206553	4.417792701	4.360704865	4.716525608	4.804388228	4.760037753	4.608494584	4.314801916	4.643612999	4.397847083	4.39249295	4.391230708	4.597444561	4.756289984	4.550521725	4.315980871	4.508440234	4.601094818	4.628986822	4.732812212	4.606789334	4.508933079	4.623023318	4.734069225	4.365228431	4.317413911	4.50911259	4.257739189	4.220922562	4.471148843	4.736725433	4.411222122	4.552825466	4.412108202
ZNF699	3.129391892	3.095348022	3.402426229	3.642754581	3.899070173	3.310477943	3.044364031	3.242265078	3.327533566	3.808074769	3.32533905	3.014593692	3.593888105	3.166843036	3.495298522	2.892759566	3.150807671	3.133444046	2.86749376	3.036134597	3.723509314	4.25782467	3.843501496	3.333444989	3.882993155	3.505841544	4.003046642	3.182617608	3.083121031	3.612519086	3.304276246	3.910386384	3.421143836	3.053714878	3.230607188	3.474193513	3.479423629	3.509438148	3.397629746	3.666078647	3.370102094	3.144999632	3.256222541	3.514680258	3.518889691	3.580236604	3.488894697	3.275470649	3.042203652
ZNF697	2.735709089	2.710635895	2.366781832	2.826418465	2.835644783	2.574567006	2.558063864	2.969725574	2.670179069	2.496625851	2.620698596	3.207872669	2.585192713	2.378102408	2.672340884	2.984510845	2.707692352	2.746141777	2.919405467	3.075567655	2.738206561	2.640971801	2.56779375	2.847887286	2.12466991	2.58128324	2.564251847	2.696213143	2.829180357	3.054810157	2.72347339	2.744674297	2.769614631	2.575804932	2.446877223	3.080996582	3.2361517	2.767774843	2.489693429	3.212434314	3.018464641	2.916386966	2.475310267	2.869029172	2.698202414	2.511789227	3.005744675	2.913814453	2.617110958
ZNF696	3.490271786	3.43147184	3.075156022	3.31989962	3.419858524	3.146192143	3.368080816	3.563377408	3.397636504	2.90306597	3.559680435	3.110026108	2.949860801	3.335641892	2.99855435	3.369949395	3.17471308	3.387349276	3.418652989	3.690460838	3.090756982	3.230713621	3.319518226	3.344115394	2.835988379	3.247951163	3.500077158	2.870722515	3.451614671	3.03778481	2.917904449	3.010974318	3.396702573	3.585372109	3.104649338	3.579321259	3.386616268	3.477430858	3.696461769	3.247291965	3.415107067	3.131705982	3.479437969	3.089853855	3.174849031	3.325535853	3.77280925	3.465063512	3.40776246
ZNF695	1.894361591	1.803409381	1.652600086	1.982216677	2.017967813	1.839232782	1.750118199	1.636154357	1.875809818	1.959886413	1.800694235	1.770249506	1.701472704	1.790081423	1.715864007	1.83208875	1.699098242	1.84724401	1.867819238	1.855121029	1.911589668	1.633669396	1.908922048	1.883005278	1.668130975	1.837779357	1.838730892	1.546987976	1.889812792	1.743566593	1.923715977	1.938374973	1.633887106	1.796515249	1.823922579	1.836764979	2.053681627	2.056128879	2.026606669	1.965236835	1.883184946	1.635918252	1.947963711	2.055963175	1.866602987	1.682491306	1.956979089	1.873617502	1.877847265
ZNF692	5.428358856	5.453870944	6.136304832	5.305725354	5.53118819	5.419642708	5.423856156	5.551532296	5.633631854	5.407658005	5.483181884	5.539470459	5.531805262	5.627326145	5.560634115	5.805852909	5.333281495	5.543008984	5.894537786	5.662991002	5.888587762	5.605507237	5.320605268	5.581759885	5.220167089	5.50675288	5.863956817	5.615362857	5.989531055	5.88010676	5.679394313	5.665496154	5.878458019	5.517766144	5.523575224	5.667248264	5.563461832	5.652835072	5.572665599	6.014447681	5.543860141	5.225549616	5.747824477	5.722271205	5.688732473	5.657690719	5.270545268	5.444417387	5.444667688
ZNF691	4.096006166	4.252110108	3.747517669	4.020049217	4.064302828	4.107186235	3.810318676	3.714295192	3.995941573	4.335652823	3.825639143	3.806436432	4.334739354	4.102499741	3.882721039	4.227277646	3.930320727	3.54480694	4.24424633	4.033890261	4.411450259	4.018174504	4.06681112	3.876358706	4.068955787	4.092810706	3.943105548	4.094153696	4.406462796	3.840836714	3.728956596	4.118046902	4.403285512	4.01357426	3.729802351	3.873071385	4.065133117	4.11721505	4.110941079	3.47486465	3.773071201	3.99857085	4.09641874	4.181808949	3.871076944	4.294185517	3.610026879	4.056660205	3.843916463
ZNF69	4.468949758	4.062994475	4.119600783	4.623824617	4.320646262	4.430447405	4.716538202	4.226664696	4.371123994	4.613580133	4.922393959	4.472310915	4.693553525	4.082990339	4.396825774	4.572541817	4.339394272	4.357196327	4.25322186	4.306275808	4.719207201	4.328473717	4.511329119	4.363864992	3.960995045	4.644924955	4.194877215	4.557491745	4.353827728	4.704595634	4.685193508	4.481198408	4.177799721	4.501950117	4.261762641	3.833981688	4.270281849	4.510694424	4.039813009	4.64483623	4.709476356	5.158019584	4.063413765	3.938010368	3.897124061	4.480233387	4.307294827	4.209967164	3.860815965
ZNF689	3.825041285	4.285193943	3.64445499	3.687326418	3.662387029	3.894596463	4.165211759	4.392198076	4.105125973	3.979113281	4.079289484	4.130663429	3.989978163	4.208591544	3.870992757	4.21777187	3.948203191	4.31598442	3.691562725	4.561530746	3.841771491	3.728684805	4.156055225	4.248614307	4.190892621	3.995096694	3.846495807	4.172565006	3.674820709	4.087118049	3.624204315	3.908227371	3.859324342	3.71146252	3.294667278	3.881142411	3.907199596	4.154824159	3.944068072	3.693352694	4.173100131	3.999015835	3.820241142	3.762088635	3.830442877	3.597680049	3.571026202	3.697521145	3.900558617
ZNF688	3.094673672	2.92463973	2.738144462	2.647517488	2.79583882	2.949810015	2.789272226	2.754715398	3.015446066	2.955699025	2.680091383	2.841107468	2.876770353	3.206335671	3.075900586	3.377405919	2.735135189	2.796287222	3.285453668	3.067450704	2.789185466	2.741375732	2.901417001	2.998603464	2.803994248	2.683300409	2.977675191	2.914894071	3.461879324	3.272026025	3.143783126	3.190868959	3.008565089	2.908485553	2.770219044	2.978411151	3.1057188	3.192334048	3.087455617	3.263774568	3.413541616	2.488483466	2.816952387	2.818153779	3.364257733	3.38232289	2.836209423	3.060296658	3.156025759
ZNF687	5.760042129	5.656797668	5.897966701	5.664487778	5.431267514	5.502438344	5.485207721	5.800482362	5.439315767	5.646779632	5.991411991	5.963596274	5.271814611	5.664617107	5.564904327	5.430262726	5.781470975	5.881701072	5.91292909	5.977822482	5.094013917	5.787275468	5.481839538	5.9118188	5.644724638	5.567062622	5.762652933	5.81197018	5.547210453	5.964655128	5.770880257	5.565512954	5.576359256	5.390990325	5.661212462	5.522462173	5.932094026	5.648355215	5.558024558	5.348449434	6.017302044	5.575100901	6.164614668	5.965709658	5.71675057	5.061281015	5.629125552	5.733197048	5.57917003
ZNF684	2.408251521	2.776755819	2.519717367	2.594266966	2.704632594	3.437240317	2.446317102	2.326521034	2.380264723	2.978321668	2.561093426	3.756303564	3.176076047	2.229711665	2.43877275	2.192874006	2.244407435	3.03803797	2.387789429	2.296235566	2.967879199	3.226078948	2.573252249	3.0444705	2.672507638	2.948596763	2.655130086	3.023481294	2.826695345	3.113812974	2.545972734	2.663677937	2.647497323	2.574082675	3.047244001	3.47848787	2.928062761	2.366486623	2.724948946	2.859458671	2.465529109	2.52237161	3.7053562	3.025638353	2.82381969	2.927532298	2.693510016	2.810754772	2.639478378
ZNF683	5.001760752	4.069998566	3.580586695	5.292931376	5.929102064	4.231244087	4.661050048	4.048956426	3.931444162	6.378877826	4.677448755	4.522313548	4.638480329	5.035023521	4.164243078	5.207366748	3.642590196	5.097178767	3.661356144	4.655728814	6.466064079	4.990108874	6.852519635	4.714693083	5.18182423	5.246720942	4.913385187	5.132899652	5.534320555	7.140007885	6.886601833	7.435758402	6.989829721	4.203897762	6.466220776	6.224876941	4.832423527	4.487168026	4.781759698	4.451098174	4.302454952	4.362358309	5.880817764	5.70997185	3.998858824	3.561134258	5.71036639	5.740710435	6.101849661
ZNF682	2.822210047	2.907507981	2.494646138	3.317724022	3.087840789	3.074533961	2.893743974	2.903266916	3.201814548	3.652223434	2.824301398	2.612685872	3.556809198	2.919355727	2.957389131	2.669123164	2.847860709	3.024253995	2.438850843	2.767776562	2.90574335	3.44209958	3.234705243	3.276693136	3.498867176	3.12669704	2.799461083	2.809822436	3.232769528	2.773499151	3.228771643	3.247982745	3.175417878	2.944130244	3.085767489	3.151300064	3.293729974	2.998545135	3.640035545	3.574482381	3.098816073	3.090152798	3.879909887	2.989482195	3.192888441	3.485871619	3.23932567	3.171589839	3.143002977
ZNF681	2.81758195	2.989066008	3.206218744	3.765433548	3.950662548	3.153475179	2.914953202	2.798429636	3.824644754	3.470929366	3.419130405	2.629625167	3.61492354	2.755411629	3.334270327	2.802005634	2.707535663	3.652341398	2.736403897	2.633480691	4.363461321	3.167165858	3.53910155	2.776465734	3.249580632	3.22092925	3.427860051	3.347830887	2.948965445	2.619115749	2.526891621	3.267535319	2.873792371	3.169941147	3.123460279	3.019772992	2.882505855	3.199259045	3.162762957	3.226020757	3.727453524	3.606256165	3.352525924	3.060939494	2.893998164	4.079144762	2.538332888	2.765625415	2.776100565
ZNF680	2.646046917	2.284448162	2.712656245	2.205748122	2.948940393	2.195663328	2.683993715	2.51162287	2.723725595	2.309034448	2.031932649	2.36681038	2.86351409	1.934719283	2.833802594	1.832951197	2.133829555	2.068655653	1.906516825	1.84549278	2.728383299	2.825738742	2.455894668	2.534719004	3.226461265	2.274691855	2.367247856	2.477516632	1.985608334	2.305165644	2.044654067	2.389659282	2.069010316	2.488590237	2.243226612	2.320381729	2.619800175	2.474905782	2.389828086	2.413539555	2.281720338	2.564608734	2.893733376	2.648324684	2.21882867	3.525204885	1.976508095	2.108126382	2.10704603
ZNF679	1.893429904	1.978336068	1.661995025	1.723333117	1.909443972	2.085345859	1.8607591	2.110599622	1.959940962	2.106438071	1.743898551	1.670718477	1.885559833	1.806848585	2.182367929	1.915817992	2.285574378	1.858177885	1.930357079	2.244822791	1.931255616	1.93769568	1.854902137	2.116714452	2.06359072	1.799707706	2.116289644	2.176549862	2.014273714	2.038631953	2.254495259	1.930252578	1.936752985	2.231154477	2.167325665	2.137562635	2.041655662	1.999059081	2.041683491	2.218068118	2.100033258	2.219174271	2.007195872	2.00229477	1.963343444	1.958393047	1.6596148	1.868279855	2.395990111
ZNF678	3.297190974	3.041629468	3.103986133	2.910391324	4.559628103	3.085809869	3.080302775	2.959698364	3.725317609	3.96173269	3.136924072	2.735419815	3.620796957	2.876730519	3.401102897	2.732138386	2.940979951	3.016433799	2.747927292	2.607063623	4.114065838	3.260104964	4.015559471	3.588418056	4.080579325	3.407754891	3.558080691	3.302278499	2.912818561	2.634524835	3.460864786	3.794115107	3.075843766	3.411021106	3.412297802	3.286883669	2.570313449	3.990087989	3.438927559	3.302342333	3.288604022	4.195072218	3.604451233	3.480505804	2.990392233	3.921653529	3.056820988	2.660461993	2.820868243
ZNF677	1.797914751	1.887901788	2.34205203	1.921987488	2.184673429	2.008736729	1.94985425	2.033138654	2.26927072	2.006407095	2.175887946	2.03600134	2.03399746	1.938857589	2.198651231	1.959666351	2.135938677	1.915896878	2.214751369	2.019397764	1.916121723	1.785690918	2.41270285	1.935196105	1.981177695	1.824546515	1.930705588	1.729467436	1.941761477	1.78641637	1.943252048	1.956290009	1.654959879	1.976495323	1.937215627	2.066323645	1.929402573	1.992328372	1.968912019	1.83736038	1.719705927	2.391103115	1.762325053	1.90234526	2.136108215	2.11786599	1.758589093	2.139046619	2.086761204
ZNF676	1.560845455	1.625620817	2.031479702	2.299772313	1.656886321	1.689667492	2.040641719	2.207297153	1.954268092	1.898965654	1.760282061	2.419597502	1.60049571	1.712713414	1.842030957	1.700053702	1.93329164	1.810707159	1.766111552	1.722506959	1.879291201	2.242715935	2.301206212	1.588456512	1.73785391	2.217350166	1.972529789	2.135589658	2.12615631	1.811830151	1.824499579	1.91653009	2.190397302	1.89737424	1.608685171	1.975091079	1.93769858	2.15939779	1.862115924	1.870760298	1.957781176	1.928970561	1.773825717	2.183295039	2.014939785	1.963503793	2.116411344	1.944515992	2.011669777
ZNF675	3.446344784	2.934154781	3.002093551	3.805416101	4.747204246	3.506378226	3.608667531	3.725732272	4.413157058	4.163367497	3.1975528	3.503281972	4.411924204	2.810746955	3.971032735	2.579770194	3.840811269	3.380608212	2.449360505	2.926023586	5.031379073	4.818692367	4.10728459	3.46282136	4.151102697	3.811627126	3.583001316	3.951889644	2.914935173	3.480476733	3.452234006	3.935639521	3.661565225	3.546435042	3.610410461	3.463598258	3.237961957	4.310277156	3.969887789	4.125202712	3.355440786	3.436342075	3.467223784	3.652539974	3.655190017	4.55499911	3.063705928	3.258097862	3.444024737
ZNF674	3.990964833	4.00149176	4.354112661	3.873071559	4.439220891	4.095123271	4.065265834	4.477352451	4.352264739	4.067373296	3.829821878	3.999124759	4.00568592	4.478193359	4.123599958	4.408470637	4.974682258	3.956446065	4.410027875	3.396982474	4.164909388	5.046807338	4.373813348	4.38625699	4.422855954	3.871381152	4.012503062	4.490269427	4.099552648	4.27672477	4.240565711	3.582030542	4.259698971	4.40700238	4.177822918	4.655452216	4.61375253	4.002705181	3.712488594	4.007491846	3.934392019	3.997052538	4.724730399	4.53145771	4.362951733	4.044613303	4.609371502	4.64819133	4.047926324
ZNF673	5.117642318	4.729336806	5.174763472	5.179079809	5.580926012	5.425372956	5.221603012	4.601970892	5.237258224	5.43006758	4.902397704	4.860601975	5.716885804	4.84875872	5.107690491	4.704185651	4.920468126	5.126711477	5.108020279	4.603328841	5.708611548	5.363056865	5.266123524	5.052384249	5.697660311	5.12640658	4.888778601	5.175551538	4.748221182	4.788639563	4.848777304	5.988691299	5.229905085	4.859049741	4.866770306	4.770836867	4.561668091	5.60058566	4.75313228	4.674159278	5.307628265	5.569258979	5.253749383	5.228256147	4.722994173	5.891507528	4.939304003	4.607909188	4.660216786
ZNF672	6.170788788	5.7803209	5.797155043	5.53102438	5.871803315	5.919329382	5.923339334	5.844862945	5.974253284	5.610017565	5.93668032	5.85947678	5.719205019	6.058366575	6.204820744	6.030842417	5.832498129	6.15346656	5.879038455	5.998695808	5.739688208	5.622932153	5.477641187	5.585702233	5.646202729	5.825247651	5.821463475	5.682508433	5.774693461	5.971640487	5.757361663	6.061198312	5.574856207	5.745153922	5.590116848	5.43461729	5.66693198	5.614208033	5.782594062	5.890279134	5.558510149	5.393288085	5.782394353	5.721702758	5.638257173	5.866931929	5.468750387	5.619747323	5.815745718
ZNF671	5.45760721	5.671809554	5.697888881	5.273333998	5.583471009	5.998339286	5.854861592	5.386923955	6.166871761	6.234481381	5.62521863	5.237971672	5.799474069	5.078556612	5.677594612	5.330511887	5.52677952	5.345248776	5.730570832	5.375467679	5.840497814	5.59864625	5.882178071	5.882874618	6.026121467	5.791223794	5.787526672	5.423588782	5.594974308	5.534598597	5.213771131	5.843382799	5.242199667	5.74210262	5.738845071	5.173005838	5.384445837	6.019443325	5.47924416	5.527209429	5.54920095	5.69204526	5.128871295	5.11690506	5.474802047	6.308005874	5.49749765	4.758637885	4.701339403
ZNF670	2.725042423	2.319228861	2.106227452	3.208068048	2.925930278	2.720890829	2.261817437	2.538884196	2.687725471	2.875580354	2.849059442	2.126625237	3.596943486	2.859921831	2.267400288	2.377881973	2.456373637	2.546078396	2.178823473	2.525273034	3.147792574	2.503038791	2.616150015	2.641168977	2.46377325	2.761652999	2.790564351	3.059379838	2.356144601	2.593799654	2.297131306	2.47357858	2.335348718	2.351307469	3.036554328	2.577433047	2.968940709	2.642474515	2.510486778	2.455729096	2.487194685	2.39771827	2.371735926	2.538492462	2.677381601	2.779265949	2.803076003	2.695027764	2.531407487
ZNF66P	6.349126514	5.294909668	4.843865467	5.039129832	5.844399739	5.80143073	5.828543246	5.195566653	5.668778648	5.383758187	5.294200298	4.709147868	5.743064231	5.697111697	5.276612109	5.733446016	5.94284561	5.428041617	4.99987458	5.089463765	5.685708769	6.007406911	5.530077078	5.563024064	5.548937959	5.404021656	5.673985183	4.380695796	5.342626208	5.524788103	5.303923847	5.882316809	5.832007653	4.830306119	5.387032358	5.051716261	5.451827372	5.067682793	4.848441295	4.365998253	4.602336627	4.860193647	5.784708839	5.326102074	5.199913324	4.97024899	5.532945851	5.288799363	4.406236564
ZNF669	4.606112956	4.407586478	4.288792289	4.491655585	4.542343413	4.543941724	4.361388172	4.393435829	4.891620114	4.801086502	3.988432039	4.08930886	4.956845444	3.892370511	4.549795409	3.954541744	4.511812624	4.465492155	4.01019757	3.935280573	4.944847996	5.274720119	4.684165067	4.434116525	4.528976223	4.338139228	3.83263195	3.943455687	3.697203114	4.119472731	3.977701553	4.630009398	4.369817054	3.65666152	4.158135606	4.115077098	4.229888514	4.831795102	4.516246642	4.196730732	4.238643592	4.473139514	4.748848157	4.27516041	4.042389124	4.742997153	4.309386656	4.009132553	3.966511632
ZNF668	2.902697034	2.769928993	3.314877152	3.065138811	2.856378017	2.723600121	2.910876775	3.17981287	2.832311839	2.553175705	2.47656208	2.880049991	2.755067487	2.464026381	2.557068473	2.959482177	2.841762889	2.649184186	3.166252239	3.042156695	2.865378741	2.902779853	2.857247785	2.714168358	2.431576022	2.735368718	2.825632593	2.753044102	2.613905411	2.797713066	2.590726192	2.998105723	3.013037363	2.62349869	2.417989528	2.533162328	2.734285579	3.09607785	2.484459071	3.073190753	3.231091526	2.66772755	3.481845625	2.748999258	2.720480995	2.641834793	2.882841506	2.570199832	2.808938716
ZNF667	2.640994285	2.342022801	2.939871157	2.530950913	2.089831314	2.366096103	2.36514999	2.123260615	2.54662484	2.464397169	2.293739537	2.44572722	2.379688582	2.169882926	2.370311558	2.575617925	2.452959723	2.031372087	2.433532884	2.176484687	2.316642976	2.204139752	1.995593242	2.248556585	2.166902641	2.330981899	2.674943916	2.001938392	2.172831611	1.915215747	2.819236552	2.342736809	2.701329936	3.016186955	2.052491081	2.262839129	2.315473808	2.03896025	2.079881618	2.416573804	2.100874516	2.396719188	2.590435589	2.220126714	2.255124676	2.714607046	2.134177668	2.599832	2.454112464
ZNF665	1.729258109	1.901518187	2.014629659	2.009980041	2.06179843	1.848988221	2.101617489	2.196968784	2.605092211	2.00459935	2.261634546	2.036113431	1.949915158	1.661736291	1.822016535	1.691135137	1.757730929	2.18884901	1.99009488	2.159070007	1.816588113	2.059586489	2.468578399	2.267938292	1.900467157	2.035711776	2.14675072	1.492148724	1.727943894	1.808595766	2.001754758	2.326449311	1.864147496	1.898809546	2.027476283	1.746278365	2.131105778	1.893839499	2.341225962	1.642348912	1.902865074	2.18531638	1.964488114	1.949409996	2.05737872	2.201415417	1.756124286	2.059381116	1.987469451
ZNF664	4.568828035	4.516174518	4.632371774	4.276456449	4.566497812	4.008186022	4.289752984	4.234674134	4.519170518	4.798702103	5.045601061	4.153639459	4.673345645	4.534825809	4.40903184	4.284236539	4.260430225	4.451242156	4.433237621	4.718399783	5.085507292	4.482479086	4.735358556	3.969639724	4.275543842	4.46899171	4.69032344	4.255757158	4.336224737	4.152099118	4.240923394	4.252076849	4.347913894	4.356284906	4.289337319	4.420137204	4.189344633	4.681566785	4.750811906	4.283327566	4.783180427	4.516186887	4.02054712	4.291370332	4.675067742	5.022394407	3.882135713	3.812811758	4.305983804
ZNF663	2.245597938	2.084745585	2.600328733	2.425707261	2.261522606	2.182097221	2.525764331	2.051719494	2.138491343	2.331742917	2.248248383	2.44191787	2.292734077	2.441137034	2.386720417	2.329763331	2.216487027	2.415996293	2.19323789	2.341464884	2.250740294	2.56859109	2.610911676	2.603900841	2.149393219	2.578253769	2.389516988	2.283753696	2.479786105	2.526042429	2.870545364	2.357444002	2.455305226	2.457483794	2.610294599	2.644262561	2.350365178	2.349852541	2.445614819	2.542998049	2.383798185	2.355597917	2.321891108	2.18160548	2.770885976	2.449872363	2.290515698	2.730407187	2.990290916
ZNF662	2.711949216	3.072128688	2.661945628	2.936733905	2.696141503	3.000063247	2.942525142	2.530185142	3.366802182	2.923161925	2.835347865	2.854258026	3.032909802	3.526642287	2.637382117	3.177474044	2.870410455	2.917439632	2.750508216	2.909924813	2.662480491	2.789805675	2.719539176	3.104568338	2.762224925	3.089537735	2.940216815	2.785112404	2.9547737	2.529738284	2.825022418	2.899996376	2.780238823	3.429870629	2.868013358	2.84806696	2.674164639	2.754039719	3.213717214	2.804785703	3.084150718	2.767269886	2.981481257	3.035969203	2.661408321	2.573940785	3.031261361	2.940839965	2.646428293
ZNF660	2.07912756	2.503807286	2.054159283	2.607393778	2.270411639	2.029678824	2.180205277	1.954783948	2.409509233	1.873169142	2.615806136	2.132996518	2.085200387	2.228419538	2.234343032	2.174928887	2.553365533	2.549114554	2.161946976	2.119457101	2.803392563	2.096773933	2.306212087	2.805350176	2.514679279	2.864857637	2.436937144	1.994608473	1.899193335	2.516331884	2.140881874	2.321170393	2.318039166	2.149869209	2.220263399	1.90150197	1.861949984	2.145005139	1.913087846	1.997494954	2.061586689	1.934751439	2.252554036	2.23675289	2.301674159	2.059038093	2.035005629	1.917832063	2.320391342
ZNF658	3.43602354	3.512987037	4.311172981	3.553409621	3.953271046	4.169797382	3.735030469	3.470613765	3.73246896	4.009555283	3.856820376	4.125325643	3.896208505	3.546444287	3.606117597	3.467500546	3.919134011	3.68643076	3.666332765	3.576128237	4.471794287	5.614874175	4.170991156	3.752156053	3.845580979	3.87790294	3.799917153	4.203283889	3.676038631	3.523697802	3.586336552	3.815758347	4.081515672	3.325120762	4.311811692	4.271613585	4.721252574	3.894626	3.997515337	3.784670866	4.229334452	4.590991645	4.256834125	3.962701057	3.878510315	3.989340752	4.643963963	4.711758055	3.755496616
ZNF655	6.721511422	6.876867103	6.869590608	6.716051541	7.413390693	6.767639383	6.96350256	6.684225657	6.90026229	7.159536359	6.926297088	6.737579931	7.10878155	6.554021558	7.185019147	6.73650602	6.864592409	6.860025781	6.977674162	6.646980038	7.185479688	6.884106701	6.823740779	6.815175173	6.905197379	6.885686794	6.60902897	7.00318641	6.463729907	6.541392693	6.544724826	6.78287216	6.944279685	6.813308689	6.814730772	6.846372121	6.551047849	6.929998508	6.743952511	6.747853364	6.756957608	6.503136564	6.686229763	6.874856903	6.704884728	6.994532667	6.707728355	6.651003579	6.51812769
ZNF654	5.077126512	5.168964318	5.469084995	5.771458844	5.694252634	5.868812715	4.95213622	4.884681291	5.242832841	5.898534021	5.309091065	5.16259747	5.668467368	4.710766309	5.51858934	4.084795784	5.698497199	4.833288395	4.038947001	4.799303826	5.73613936	6.281678148	5.517848017	5.468978677	5.596222885	5.498920986	5.447326529	5.521180728	5.216605428	4.782004958	4.711474121	5.400076348	5.331358276	4.88568369	5.28715795	5.336230067	5.383237334	5.483194707	5.12946836	5.269418008	5.31698846	5.538570468	5.485044214	5.656927646	5.419928449	5.715435331	5.850167554	5.232526371	5.18936392
ZNF653	4.185483549	4.115051961	3.863872124	4.084181738	3.576907548	3.875074474	3.995426166	4.017438489	3.962515584	3.651704324	3.90357082	3.717917864	3.622227038	3.764944191	3.622109325	4.177214213	3.653882014	4.028807599	3.777313862	4.554503867	3.782096059	3.805499955	4.045818515	4.517892232	3.596007868	4.11184224	4.187613584	4.104338778	4.512815253	3.981125434	4.185583035	3.894424609	3.994034622	3.930185357	3.573522156	3.916407011	4.04874172	3.856897146	4.462890537	4.672317336	4.385685257	4.248244821	4.046890081	3.862568865	3.798626013	3.480256791	4.418017083	4.232141315	4.37128535
ZNF652	7.236394689	7.007321289	7.330570109	7.022902274	6.565331786	7.370644318	7.239245371	7.185195616	6.936661423	6.99938672	7.169717544	7.496712386	6.796813343	7.078526593	7.161031712	7.372218882	7.286564634	7.096999424	7.447190791	6.775047305	6.96376122	7.082273127	6.918356082	6.934971114	6.848087284	7.014830527	6.723542323	7.09567906	7.145834334	7.195304473	6.884096441	6.998793344	7.136469277	6.844058528	7.1691236	7.469892819	7.235172857	6.817371502	6.880300643	7.135022978	7.210648758	7.10687628	7.127206051	7.210432641	7.25249775	6.614897376	6.992278281	7.055346023	6.470661034
ZNF649	4.0595248	4.535279086	4.683388872	4.492962005	5.058014328	4.759281937	4.882830606	4.526870424	5.236522405	4.547002326	4.710325923	4.620803003	4.788761142	4.498241863	4.836670962	4.721922055	4.694681901	4.187395131	4.581028075	4.409119821	5.406915783	4.853809008	5.10706334	4.737452018	4.880176123	4.636843513	4.831679653	4.50669894	4.192093339	4.519796505	4.339919576	4.511601191	4.909596664	4.132197539	4.783655742	4.692504497	3.952358468	5.271143833	4.766426369	4.55674276	4.912070375	4.794399844	4.500101326	4.75385064	5.131930095	5.279401806	4.658813202	4.582694056	4.264793238
ZNF648	2.747434733	2.60225974	2.404251693	2.301659617	2.312403615	2.341702678	2.37435798	2.426838277	2.809086735	2.344857341	2.946974757	2.175523472	2.708258449	2.908524147	2.457397189	2.681962867	2.655233897	2.718861343	2.728647855	2.993216278	2.758550853	2.539781536	2.467274877	2.363537317	2.821262388	2.577440725	2.527787974	2.413995322	2.656645395	2.802898819	2.520067616	2.372119012	2.390101527	2.481518415	2.420139147	3.107244864	2.497259298	2.504452085	2.656406077	2.590711386	2.634965902	2.695765877	2.468896541	2.504052407	2.73125261	2.691749845	2.242880539	2.66240245	2.879176253
ZNF646	5.032638194	5.162166012	5.329515874	4.373055303	4.918430452	5.121806885	5.211853796	5.116059417	5.003969163	5.008330993	5.0053548	4.968469524	4.886785227	5.246270295	5.084697175	5.133779962	5.076734639	5.263093104	5.199061046	5.280491634	4.892846702	5.796550517	5.293903822	5.19213495	5.194635592	4.974849797	5.737717608	5.254479839	5.872036608	5.48617564	5.327237182	5.388809207	5.266591153	4.958981865	5.237331409	5.300485573	5.334623995	5.339381982	4.863682079	5.208781425	5.498080412	5.180497784	5.38110573	5.450607696	5.244369027	4.818230135	5.459575306	5.427009024	5.286625462
ZNF645	1.727311735	1.790101667	1.776082039	1.844428949	1.737212547	1.585256606	2.093866797	1.995279364	1.984292593	1.69351005	1.714485683	1.607406249	1.507625239	1.886125847	1.903148982	1.731518602	1.942918548	1.609343364	1.480172988	2.050223001	1.773566201	1.920562769	1.847928119	2.130365196	1.539877855	1.657293111	1.83338997	1.851626518	1.775530877	1.651555492	1.974398274	1.67825905	1.853289429	1.899229007	1.795972781	1.788238271	1.424189019	1.470479651	1.527400335	1.719598322	1.654128529	1.902600722	1.561894004	1.573738241	1.79140564	1.729030325	1.759084963	1.483271734	2.032963495
ZNF644	5.678224156	5.182899343	5.136024241	6.104609329	6.739634471	5.830604368	5.673724532	5.391838002	6.16054149	6.138775642	5.56842176	4.988953008	6.340102516	5.049028292	5.878269553	4.046951354	5.287855248	5.496013459	4.27219272	5.013021663	6.216178679	5.751923095	5.899001895	5.560072803	5.796888365	5.698466712	5.681709544	6.08368031	4.719377681	5.361513578	5.356580371	5.713315128	5.634381589	5.272860833	5.649215468	5.551474704	4.837803554	5.837997991	5.666098628	5.321120792	5.355559043	5.842057045	5.299406419	5.524974235	5.941112567	6.355227189	5.356493655	5.172761853	5.379366649
ZNF643	3.516185862	2.887889186	3.786437279	2.604367061	2.788691134	3.01183056	3.316636633	3.301264893	3.409463182	3.646186028	3.002576245	3.236084023	3.128882503	2.964943332	3.352276008	3.070512887	2.663352328	3.085708727	3.420916252	3.180362686	2.704214437	3.549411707	3.202528405	2.986625652	2.836284232	3.662548108	3.287527386	3.045700945	4.010517109	3.477626854	3.003858678	3.15304545	3.26251044	3.040543497	2.746568956	3.262590056	2.990685692	3.298835455	3.557025083	3.273518934	2.536764944	3.555909683	3.575710599	2.900233799	3.82398442	3.864275473	3.231903771	3.327518644	3.396949765
ZNF642	3.602160588	3.871058736	3.894058106	3.588448281	4.395023661	3.924499031	4.230843089	3.694693857	3.947696842	4.392741583	4.052156445	3.84558877	4.120063125	3.46941315	3.952528892	3.801822499	3.340019373	3.848942432	3.937616014	3.454401051	4.633863196	3.940816993	3.79816383	3.765202569	4.359148016	3.632019954	4.198717989	4.092792553	3.299143002	4.030112172	4.196326769	3.979714486	3.812471462	3.580066519	3.90435247	3.627013842	3.683921062	4.256952992	3.641761849	4.013135293	4.074900418	3.947965721	3.907756626	4.083244883	3.633421666	4.096738904	3.369887395	3.969812396	4.142403127
ZNF641	4.613382489	4.675975347	5.752660307	4.099228365	4.769467418	5.32574733	5.083069343	5.141961822	5.373005565	5.315430171	5.193798492	5.111229857	4.935325948	5.172254758	5.320405822	4.366303769	5.615798536	5.263342627	5.200091227	4.901186289	5.536869604	6.168679878	5.540754769	5.354495571	5.298505357	5.642287901	5.598058384	5.450394838	5.562026724	5.359707959	5.287571468	5.384442232	5.566479723	5.382362603	5.461728817	5.250655901	5.488353634	5.436461322	5.051900061	4.80294008	5.097064648	5.384952686	5.449752043	5.498263125	5.027710191	5.109691932	5.199964463	5.696207016	5.372730138
ZNF639	3.573073616	3.624492896	3.485894782	3.936837568	4.814488759	4.127389683	3.9813532	4.091124052	3.631224668	4.496204851	3.831497272	3.49692343	4.395285563	3.655564082	3.800435635	3.2906352	3.747116181	3.364302747	3.081062248	3.604307129	4.633946486	4.127054553	4.193556379	3.757069006	4.391756934	3.910235009	3.562431271	4.15910862	3.339767171	3.480036292	3.57937051	4.357363869	4.061795072	3.530755877	4.316154517	3.745344745	3.792342769	3.987283175	3.932943497	3.86067384	3.465245491	3.849985627	3.618967992	4.131824598	3.644562615	4.53708682	3.424358331	3.021115244	3.549986203
ZNF638	6.72417616	6.515598117	6.984661694	6.820975334	7.173775613	7.02091635	7.033004395	6.883131591	7.09351099	7.016251786	6.568150303	6.692292162	7.240634356	6.883766806	6.988615196	5.721228641	6.811769458	6.60811196	5.975475794	5.9313805	6.871824085	6.810787235	6.61743452	6.591931877	6.582194312	6.663218211	6.278741702	6.839032158	6.478862853	6.194741635	6.32970111	6.805534107	6.515563108	6.665037013	6.803094773	6.576985605	6.542024077	6.745599236	6.205308096	6.200835983	6.188778199	7.044963324	6.795092045	6.797551141	6.731926126	6.81268253	6.906931363	6.67323232	6.035881353
ZNF630	3.800041533	3.375100333	3.92627815	3.8559023	4.363392962	3.10183769	3.554927202	3.297264218	3.204091985	4.029515659	3.928274987	3.097286522	3.724921927	3.781401005	3.984602021	3.652863463	3.851553857	4.099232654	3.567293404	3.284310115	3.698789225	3.219631529	3.669586189	3.587110556	3.907848428	3.252436221	3.768769207	3.461766523	4.103893266	3.520806595	3.271080279	3.535137209	3.462452315	3.41795525	2.900704619	3.338954199	3.361536002	3.673354836	3.376792985	3.52163802	3.825836186	3.288515518	2.789397398	2.793440817	3.834387168	3.43667588	3.205843499	3.395248069	3.255974749
ZNF629	4.221315508	3.940276455	3.954623149	3.636848751	4.211116667	4.272192594	4.381256749	3.932937194	3.616382753	4.290677383	3.957492488	3.968667294	3.865488211	4.300046652	3.303390586	4.028825813	3.875804168	3.317015066	3.839966711	4.511235847	3.929059402	3.866811717	3.908714182	4.172469458	3.831583621	3.901401729	4.396911692	3.837577116	3.761216501	4.156570405	3.817100291	4.44434613	3.902292328	4.125898892	3.61275228	3.500237464	4.175045433	3.6322898	4.124956831	3.645888241	3.95700496	3.688280973	3.908743659	4.295762618	3.937773464	4.07811253	3.604242195	3.834085347	3.837822871
ZNF628	4.717643817	4.807563991	4.602893752	5.03655739	4.511214918	4.651241991	4.824604113	4.615035459	4.822934876	4.578868671	4.937158337	4.585794015	4.585933118	4.907648623	4.297940162	4.925761825	4.559404183	4.659757084	4.878615833	5.163916151	4.417335944	4.601817227	4.794140042	4.631160834	4.795044212	4.919911535	4.745245326	4.620939127	4.566338955	5.035980599	4.81306799	4.704624971	4.796216652	4.926919561	4.402719203	5.056027427	4.545364205	4.635045283	4.834023169	4.905064531	4.873597681	4.573044274	5.307805784	4.79993269	4.587260556	4.400269807	4.592281671	4.899468122	4.946582081
ZNF627	3.784171139	3.877553006	3.428053853	4.32189835	4.121532915	4.105181197	3.673606614	3.465396707	3.709782195	3.838765898	3.861636541	3.833602197	3.91756674	3.500513829	3.507438331	3.111801919	3.681104861	3.789107321	2.964577097	3.612225843	3.923797074	4.352651259	3.918288411	4.463895352	4.591577601	3.230583341	3.941989995	3.450040434	4.038250476	3.923966503	3.361320975	4.229635251	3.955354285	3.316249449	3.980813825	3.797286751	4.230939604	4.198599287	4.132720871	3.461208145	3.974446128	3.999816052	4.082380578	3.865147798	3.637102104	4.179411411	3.533325624	4.017791132	3.785857218
ZNF626	5.13182793	4.716925708	4.717330404	4.901753326	5.890218339	5.071518358	5.142359896	4.609217352	5.740944743	4.945351916	5.002828617	4.193249101	5.433346182	4.286773357	4.47509518	4.182124897	4.771372124	4.629955554	4.252186656	4.489150962	4.890095773	5.090949156	5.113722631	5.25590491	4.941865025	5.397167422	4.427259531	4.403724217	4.09646498	4.637750797	4.21124071	5.025593703	4.680638701	4.756028912	4.200905635	4.131277134	4.312316	4.427246133	4.342208459	4.360590625	3.855631385	4.606875371	4.275814978	4.132956713	5.037959338	5.734131449	4.721384677	4.131760875	3.962673165
ZNF625	5.491018566	5.342094464	5.145881713	5.677945834	6.035694314	5.024121114	5.334600743	5.627063763	5.152355813	5.905608457	5.876870976	5.510312177	6.285026364	4.587881594	6.225898229	5.206702617	5.704634174	5.103265503	5.299399061	5.414249993	5.08818194	4.510666812	4.759595731	5.388785581	5.899492724	5.207437481	5.780484112	5.211159815	3.395718631	5.354549697	4.321782233	4.8519445	5.215514931	5.358322803	5.549670903	5.173212127	5.107870642	5.437085383	4.16233681	3.926371	5.110503839	4.555465608	4.525224157	4.988198781	4.735847913	5.088933404	4.607147501	4.485847897	4.53141128
ZNF624	4.161309707	4.242391577	4.104572237	4.215836627	5.494678052	4.489982714	4.15404512	4.238348348	4.503208231	4.93139381	4.680326252	3.92201286	4.554712175	4.081692091	4.62182223	4.093595057	3.889676469	4.344643722	4.058018415	4.455643602	5.379789993	4.500366216	4.296056612	4.662867501	4.41774082	4.39590802	4.318209354	4.228426389	3.701446787	3.94353044	4.218592866	4.213012056	4.490150529	4.574275419	4.934226466	4.16451015	4.117927783	4.353472886	4.036839021	3.961735826	3.851282455	4.267666787	3.866678975	4.325039389	3.990036672	4.827335101	3.953515706	4.507626981	4.255877457
ZNF623	5.443315211	4.942680368	5.376221835	5.723797776	5.980961361	5.387167877	4.983532562	5.181304093	5.299159741	5.54302193	5.618715768	4.950205772	5.776739483	5.48724598	5.287920501	4.622205655	5.067475025	4.816243804	5.118002739	5.077903085	5.232892959	5.025650729	5.297113639	5.014701273	5.078964876	5.027593209	4.873198825	5.040986102	4.566445758	4.955372329	4.932063123	5.089578787	4.688142295	4.998404883	5.409556455	4.525247286	4.716220848	5.553146664	4.870364742	4.799269953	4.914246484	5.444531329	4.456647051	4.481418464	4.988743598	5.421820337	4.830694951	4.374827725	4.605931795
ZNF622	5.658283339	5.658692398	5.838219339	5.679544421	5.811570653	6.313386068	5.376371965	5.784882058	6.059220855	5.997333247	5.121967303	5.903788477	5.865436717	5.549463713	5.498500969	5.118415475	5.729828726	5.47989378	5.449553587	5.573468482	6.461455875	6.113987794	6.056917631	5.819556356	6.319762873	5.944256613	5.739577772	6.181683355	6.228812133	5.766096756	5.596057984	6.034258792	6.044785545	5.809193674	6.02999239	5.885441929	6.136554401	5.835498178	5.771601604	6.512791924	6.047549186	6.013523483	6.44821909	5.885063037	5.903979394	6.291168663	5.774916464	5.96610576	5.507860412
ZNF621	4.335130342	4.641315562	4.209193609	4.43796637	4.927244604	4.098050382	4.497258506	4.141860026	4.498636478	4.637408029	4.945896429	3.732720666	4.685873247	4.781602881	4.19294339	4.042153961	3.9737869	4.215975196	4.158838601	4.160108303	4.117139059	4.25434693	4.331299998	4.444334074	4.695645449	4.417397187	4.53661772	4.050891341	4.287795476	4.810459985	4.080647021	4.579555628	4.390631504	4.356135529	3.92291579	3.596602456	4.233326239	4.992121727	4.223741437	4.175664464	4.5204364	4.146812199	3.893506141	4.426635926	4.42920361	4.801680339	3.834875999	4.075791241	4.294539441
ZNF620	3.350935819	3.448453332	2.767453176	3.742104292	2.913301163	2.919256816	3.301889861	3.276122342	3.561076638	3.252612126	3.440532617	3.126364383	3.57687776	3.544912735	2.985988341	3.397220612	3.279588915	3.18181947	3.617468909	3.473182895	3.403677728	3.206759874	3.175904578	3.304475771	3.47544065	3.30998699	3.321158008	2.847674377	3.223207173	3.249246778	3.855131139	3.422829217	3.514590752	3.89535727	2.856925353	3.125361125	2.608061822	3.549183773	3.51171732	3.522296894	3.350664185	3.107134734	3.316757918	3.014537632	3.334649699	3.384523733	2.754554753	3.001398045	3.693981233
ZNF619	4.679916034	4.596542734	4.411059586	4.415316576	4.679819504	4.518382076	4.590538544	4.181828863	4.650686631	4.686402877	4.852077989	4.513864453	4.829518836	4.895256033	4.503680497	4.710487209	4.490851608	4.815686031	4.867754525	4.304248707	4.440206697	4.006258612	4.535585102	4.58206055	4.44530988	4.230242209	4.115320734	4.006175474	5.064050388	4.594893375	4.401755367	4.214383676	4.179465179	4.7005319	4.189109788	4.207950889	4.236118866	4.482887559	4.276788979	4.04564514	4.618803954	4.668045809	4.281985091	4.495660132	4.619784322	4.469693457	3.726679721	3.884129199	4.140068884
ZNF618	3.821652353	4.067650635	3.920952444	3.54337618	3.638845038	3.582146694	3.5484065	4.02888012	3.138854553	3.978342945	3.559354272	3.312975791	3.545676869	3.709522994	4.155554515	3.64009287	3.425124647	4.199696554	4.206549879	3.744481774	3.580551811	3.270613293	3.353187031	3.792768996	3.513699107	3.811555638	3.541278133	3.191545145	4.479228228	3.983956107	4.046757126	3.385499251	3.324886603	3.677421072	3.600970734	3.492757627	3.60113505	3.496853731	4.102358473	3.615055582	3.979364477	3.334877979	3.629859045	3.203427754	4.00085928	3.66956106	3.731552939	3.608341668	3.938606716
ZNF616	2.598787132	2.727469715	2.898502904	2.79748411	3.380222499	2.99054752	2.203103012	2.737946178	2.536343463	3.511326529	2.52878262	2.555141795	3.303003065	2.286025199	2.88685031	2.203577418	2.749905158	2.53313134	2.353272227	2.044028805	2.512898285	3.112496922	2.984769884	2.84486396	2.672017835	2.674869148	3.216872941	2.531002571	2.289043839	2.180503736	2.488956482	2.473141433	2.289814748	2.746762116	2.368588172	2.44319275	2.765119981	2.529883653	2.590778972	2.350625011	2.243066006	2.319103795	4.202796311	2.324248705	2.906142332	2.565968363	2.569071768	2.425118705	2.598308985
ZNF615	3.153742725	3.282435978	3.429034952	3.529094121	4.333222084	4.051920467	3.062330297	3.514541601	3.777730276	4.397940765	3.955902095	2.949517658	3.939908453	3.688211088	3.8202858	2.811461813	3.781771073	3.016609953	2.718975606	3.353286497	3.886034508	3.842877573	3.582860097	3.224305651	4.362997596	3.627265703	3.231809997	3.71967079	2.459961312	3.400223622	3.423884417	3.213246416	3.602451839	3.501736913	3.786555398	3.354942857	3.215901126	3.508659735	3.548328258	3.494803291	3.445181017	3.758777712	3.749792084	3.600181834	3.814678686	4.55661675	3.677258383	3.559441492	2.936203955
ZNF614	3.970146279	3.617919441	3.682110314	3.924450598	4.149522996	3.707779051	3.739432087	3.483106242	4.370685144	4.240828732	4.155060136	3.371335919	4.320489347	3.634511835	3.756871226	3.782682673	3.735150793	3.57828417	3.438685435	3.812632705	4.132131432	3.735875082	4.060036738	4.164749414	3.961081756	3.722800229	3.834716977	3.350853106	4.15166595	3.644637025	4.006244654	3.890720068	3.431942325	3.434493867	3.572136218	3.501070296	3.703414439	3.946221702	4.274720737	3.440908949	3.778023127	3.513602579	3.499314925	3.59432706	4.193909847	4.172187621	3.841462394	3.300734609	3.918263432
ZNF613	4.361324698	4.07799849	4.520219267	4.767297212	4.862872666	4.373811994	4.119311881	4.475154673	4.958779109	4.615283193	4.407412347	4.256672133	5.149398429	4.076945345	4.40678046	4.481052287	4.069342638	4.266330981	4.469297178	4.148619413	5.202278368	5.220024909	5.130176856	4.627628968	4.980229009	4.613524774	4.796831257	4.629519425	4.816038623	4.619280969	4.611838741	4.659964688	5.143516698	4.604884099	4.938346835	4.613376309	4.604988281	4.533135817	4.627351833	4.60215234	4.610936045	4.394518809	5.176593889	5.047871034	5.108468158	4.700022118	4.783020007	4.725190399	4.182055211
ZNF611	4.680745765	4.931074134	4.395191871	4.352662776	4.814589057	4.495552312	4.671944279	5.069890901	4.668713478	4.985322226	4.699885816	4.349735475	5.309166012	4.536172297	4.594463787	3.638283631	5.272736279	4.353514533	4.012351694	4.525677088	4.754416915	5.465767173	4.509348989	4.922862144	4.449735808	4.571229415	4.1337928	4.340573026	5.258757854	4.745403089	4.341954314	4.463853483	4.799788246	4.049295929	4.676240059	4.283785716	4.202961321	4.596921339	4.333884969	4.076017569	4.189656293	4.680501656	4.853351215	4.446583329	4.059246452	5.080593841	4.407471051	4.468584059	3.954042099
ZNF610	2.66228255	2.492034516	2.640133218	3.086212415	3.326846106	3.062595747	2.840963119	3.141961867	3.627816993	2.704463795	2.893750039	2.749143224	2.752607249	2.487214598	2.727133195	2.943416551	2.885865434	2.668681246	2.629007473	2.621215738	2.900615547	2.581833699	3.337282305	2.772383584	2.92888019	2.446453765	2.766739647	3.22704329	3.009583628	2.976020656	2.437666504	3.263037645	3.212066603	2.755077968	2.765456912	2.970468716	2.714194187	2.979907137	2.860969751	2.403399958	2.43156499	2.730192846	3.38008292	2.597931087	2.880123218	3.064534403	2.615279076	2.695891432	2.815658691
ZNF609	6.431311686	6.597128821	7.00888568	6.78263876	7.220198971	7.043375017	7.050983823	6.767205712	6.520179016	6.798257867	6.95675018	7.147048673	6.973005801	6.776606554	6.735517042	7.107819745	6.415516313	6.749050337	7.129794212	7.162579647	6.696712217	6.167267482	7.025940626	6.331096701	6.325254777	6.515253162	6.782801569	6.72747282	6.316774435	6.765733166	6.797607894	6.684029321	6.513075757	6.755831205	6.864460309	6.492472808	6.418705018	6.833241656	6.595340661	6.342497057	6.649133353	6.578779609	5.857971759	6.640936995	6.574931989	6.5612159	6.249871779	6.579074796	6.33916856
ZNF608	3.248827365	3.101330388	2.957642248	2.749640406	2.68052473	2.908836737	2.623152061	2.790151599	2.874153393	2.505121738	2.860096707	3.082417161	2.813004627	2.673256288	2.857171869	2.884062919	2.807067642	2.799078904	3.162850215	2.883244401	2.873287039	4.252631336	2.593428003	2.553263185	2.425369848	2.692191647	2.678150092	3.152605507	2.989459844	2.648061363	2.891466846	2.583964705	3.028966988	3.033603076	2.856683526	2.988685537	4.128597065	3.101914412	2.513828708	3.092954506	3.451955361	3.345801765	3.135747813	3.672158582	3.096249791	2.620679202	4.762370242	4.542580047	3.280359052
ZNF607	2.699233399	2.687836067	2.575423262	3.50873192	3.580209076	3.125978488	3.008837695	3.352188126	3.377853023	3.302595334	3.225609933	2.879658644	3.398353358	3.385191158	3.108144033	2.840710793	3.344747814	3.120934681	3.072001393	3.003691711	3.463588296	2.538130912	3.459473386	3.338479861	2.820238185	3.066189585	3.173239658	2.536129266	2.65000273	2.83899223	2.8462189	3.110900396	2.886495047	3.021611481	3.209323898	3.157203677	2.643519163	2.971581377	3.590941671	2.751732028	2.923724473	3.230667421	3.05058559	2.712534791	2.853815999	3.51619996	2.222765335	2.866257172	2.796542368
ZNF606	3.816007605	4.365149984	3.980835844	4.169562065	4.647266093	4.397010682	3.936460901	3.576614912	4.970916127	4.691621376	4.245905841	3.888812397	4.541696197	4.073105055	4.588980972	4.218095315	4.156025446	4.588440294	4.133670856	4.161088161	4.468413931	4.769896314	4.455086083	4.65611463	4.393684689	4.33451312	4.221640852	3.800534021	3.89133556	4.373984337	4.240613745	3.719732682	4.087188903	4.247144134	4.582865577	3.584634061	4.097933656	4.205271581	4.724501391	4.029082029	4.353418901	3.783277453	3.976936743	4.1579981	4.508824752	4.822875128	4.440684379	3.400648601	4.267567789
ZNF605	3.311251288	2.749197475	3.050018392	3.038545553	3.715270105	3.387266054	3.333793399	3.10896803	4.038613915	3.448310398	2.790976289	3.000427669	3.083331904	3.223609943	3.607383138	2.835772249	2.830333701	2.823963104	2.922885113	2.938143797	3.626434935	2.900258507	2.745556916	3.775511483	3.436425537	3.008525572	2.67137742	3.050308453	2.719891963	2.525324526	2.601589119	3.568617141	3.776325212	3.295374681	2.980516807	2.829566728	2.652592327	3.41129287	4.038245422	2.950226311	3.472977196	4.033137695	3.149071797	3.195034696	3.23182116	3.933543465	3.11641596	3.261358057	3.063684836
ZNF600	5.528676028	4.92218992	4.183821468	4.512391013	5.256009353	4.835432793	4.479829799	4.959038377	5.315832273	5.619045554	4.969895424	4.338569109	5.277455493	5.043294613	5.095465994	3.869731292	4.857355293	5.27671118	4.489863138	4.963801981	5.612346338	4.195117117	5.055753795	5.312319066	5.361458044	5.593801452	5.122285456	4.709715225	5.474077568	5.57963108	4.879232516	5.900416907	5.726806577	4.433791306	5.408602517	4.548359716	4.649448197	5.25692434	4.797361058	4.475699751	4.486582581	4.542621298	4.887796122	4.750406816	4.098133859	5.167896958	4.125938106	3.952144113	4.010178111
ZNF599	2.340691351	2.463203654	2.429177814	2.189001648	2.237823428	2.565926991	2.285247545	2.150869574	2.646663659	2.675908532	2.545097008	2.333664485	2.643636998	2.087367524	2.716498564	2.149269491	2.638277687	2.150464733	2.139138852	2.180789179	2.44730448	2.218904492	2.458544629	2.327398137	2.951745811	2.790874644	2.543936957	2.473687213	2.098738236	2.555956851	2.639016529	2.044855648	2.301630563	2.465748399	2.156364165	2.394382531	1.994405178	2.604755882	2.462879577	2.266349598	2.341642252	2.260549361	2.414266078	2.653108818	2.448326824	2.42207047	2.20068081	2.24861506	2.398169377
ZNF598	3.890694288	3.849776212	3.700954806	3.582168455	3.803401004	3.628272889	4.06776989	3.905920103	4.094743119	3.899681892	3.917834147	4.091264718	4.019592996	4.182848724	4.092254084	4.357695651	3.850380245	3.894401805	4.026237367	4.446301146	3.643472434	3.716900886	4.034428938	3.685462728	3.475978955	3.982915332	4.598221494	3.903110049	4.033793661	4.161223942	4.006622559	4.339049965	3.916486151	3.972021579	3.762383254	4.124818804	4.018734476	4.455076028	4.106646733	3.956677329	4.324708787	3.842672493	3.914810395	4.355660307	3.900633333	3.999905287	3.973869352	4.055375871	4.044681394
ZNF597	4.480332203	4.619786687	4.546710699	4.595753937	4.672203114	4.934255913	4.555656984	4.458675351	4.377357049	4.601659462	4.591637668	4.531770893	5.048670579	4.529522101	4.457756279	4.029126599	4.480879735	4.048309779	4.081660353	4.707958919	5.216897725	4.776599518	4.636657227	4.4079868	4.808249893	4.645459045	4.40910873	4.627491655	3.959115518	4.001099502	4.305322055	4.190844193	4.898221159	4.763632727	4.569386526	4.368963715	4.085478118	4.620353784	4.564304117	4.11817699	4.488950651	4.718750044	4.593919121	4.638583367	4.832025388	5.088214816	4.557841929	4.678008961	3.920965198
ZNF596	2.275887957	2.173039962	2.201270032	2.337359526	3.08133454	2.217579421	2.084386078	1.688324925	2.193510717	2.33805144	2.126177652	1.986223326	2.420092608	2.163461903	2.218706251	1.812325703	1.9022448	1.74173076	2.181827264	1.924366262	2.323061157	2.772701746	2.200550963	2.698080842	2.289580457	2.445581363	1.844482408	2.440067702	1.804074662	1.988963825	1.724949415	2.42009958	2.217315038	2.19001762	1.901210631	1.849390279	2.122938041	2.119791517	2.476163536	1.973785332	2.386477996	2.245194552	2.423859352	1.97959334	2.199139856	2.23952546	2.103426081	2.688615891	2.643498619
ZNF595	3.634738269	2.878168617	3.672502227	3.819511921	3.951588744	3.445763232	3.512102436	3.854675483	4.092301209	4.102877446	3.593393916	3.339651556	3.858498453	2.691192391	3.621319062	2.76565298	3.063417713	3.48326521	2.626687049	3.182803052	4.771296182	4.115227998	4.176070953	3.913574508	4.339032328	4.005589044	3.481736147	2.958799799	2.898490641	3.214167056	3.491584661	3.883508717	3.753739495	3.136396527	2.848882076	3.316853221	3.041919938	3.336459999	2.805817373	3.392606211	3.102873994	2.804537099	4.003637658	3.598589011	3.296213964	3.699140885	2.70055006	3.649869025	3.148455882
ZNF594	3.277077285	3.55294639	4.433655639	4.763372244	4.803534689	4.184724999	4.385988487	4.020739793	4.809567885	5.008722207	4.193750267	4.267659369	5.137253804	3.838282217	3.867957693	3.822605718	4.384526786	4.460584294	4.152469474	3.674836566	5.615882076	4.304870299	4.849213367	4.780322238	5.065633421	3.967041417	4.385648106	4.125264169	4.455809759	3.652658959	4.128928266	5.445547844	5.023155798	4.382241286	3.822680713	3.055240319	2.911380298	5.424958328	4.879666911	3.669841972	4.836734952	4.143594233	4.051740358	4.187111818	4.372429969	5.502230787	4.280268286	4.05858996	4.565684414
ZNF593	4.885112644	5.457409183	5.080237249	5.3835055	5.38171767	5.332190753	5.073999931	4.915435452	5.105979997	5.572503271	5.128006468	5.23659205	4.730816861	4.797227727	5.26923502	5.340547353	5.117771642	4.732454031	5.406044215	5.144358085	5.794494196	4.298114865	5.633401578	5.716034726	5.208611085	5.380764689	6.267569099	5.672439547	5.455472285	5.297902161	5.645534719	5.621614719	5.33955459	5.548567609	5.632972774	5.823393039	5.632517707	5.816153513	6.049082534	6.085092508	5.504125376	5.428982102	5.192517269	5.503412252	6.481389869	6.194599508	5.017956056	5.670217319	5.698365542
ZNF592	7.734964459	7.56871863	7.968400509	7.511419768	7.454009311	7.737135486	7.780900941	7.762051563	7.610850742	7.510547299	7.753651517	7.940146732	7.27678661	7.759352998	7.69367438	7.805705423	7.669417727	7.668159749	7.597357915	8.06715177	7.215009674	7.684760172	7.70974619	7.646118035	7.681614153	7.669184178	7.778721926	7.937677207	7.873070264	7.934802484	7.934092335	7.732249864	7.937247424	7.550083974	7.826321056	7.778059888	8.140573166	7.493121734	7.756956613	7.25809512	7.969599774	7.846994648	7.772288469	7.87572825	7.617114459	7.357116739	8.038149421	7.880548952	7.351111636
ZNF589	4.802189579	4.762207953	4.996236316	4.711358326	4.872841763	4.679334356	4.969890572	4.936146853	5.619426636	5.220078472	5.261861256	4.982030577	5.243015246	5.151247798	5.35951045	5.522957862	4.957852327	4.98822778	5.009902726	4.723457627	4.574565798	4.259032867	4.802464588	4.641542082	4.697865164	5.01238001	4.729359981	4.418086964	4.474938851	5.044491311	5.056794133	4.968474199	4.715021953	4.901138349	4.722871815	4.49124388	4.540818476	5.069861832	4.810197539	4.579347042	4.651716863	4.704990741	3.805718485	5.133165246	4.915258567	5.161882006	4.065719937	4.562641843	4.645992915
ZNF587	7.490918866	6.85020263	7.39709241	7.091306388	7.501386984	7.286949171	7.152558757	7.06830825	7.267926142	7.419922027	7.2284427	6.654421065	7.384889519	7.089512137	7.34965875	7.240417593	7.393573298	7.182723988	7.309233574	6.589183674	7.440125889	7.927592508	7.523336824	7.503121668	7.4511306	7.439673983	7.201224106	6.920111953	6.977656428	7.187980351	7.107417476	7.263249649	7.45603753	7.23200784	7.16018482	7.149811053	7.348263496	7.706670439	6.970303712	6.767960025	6.941295579	7.30912319	7.158899396	7.312973249	7.153978636	7.494916279	7.45305372	7.552489953	7.138483261
ZNF586	6.447554609	6.51232308	6.704913171	6.490699956	6.391110487	6.42968501	6.672503711	6.56516503	6.62050933	6.415690015	6.345059186	6.17425366	6.717051584	6.78995269	6.410362433	6.494019605	6.871521208	6.604193609	6.23978898	5.888420784	6.39106032	7.474005587	6.389401163	6.522864154	6.478385918	6.537583265	5.925437335	6.512841796	6.739911698	6.089099057	5.848056216	6.675911458	6.78437885	6.498387984	6.115671468	6.527737772	6.89252474	6.380703883	5.685073627	6.329216475	6.34315815	6.597815671	7.017300486	6.603856541	6.613812141	6.453584406	6.969492164	6.902023716	6.177672526
ZNF585B	5.359574762	4.758536393	5.505474367	6.204915697	5.913049631	5.204028745	5.328094984	5.608776941	5.71550829	5.650915529	5.608404456	5.053516053	5.642739955	5.070440255	5.447509933	5.226759895	4.948035873	5.779069554	4.910835103	4.756358787	5.792037294	5.517972425	5.757247566	5.241275366	6.022409305	5.702669693	5.482554025	5.314944967	3.917714862	5.423691806	5.424522734	5.480910347	5.476002105	5.387335471	5.636822665	4.603429183	4.720229545	5.89402672	5.454525023	5.596980402	5.46178081	4.55517237	4.92823506	5.060375429	4.961502133	5.708499754	4.023605731	4.718642984	4.689266054
ZNF585A	4.104396915	4.736069595	5.267971899	4.35486991	5.287210337	4.716120983	4.68827851	4.613528118	5.085848623	4.850580641	4.773645097	4.670314744	5.440653499	4.716366812	4.944787986	4.533278428	4.678591005	4.631291579	4.499026177	4.26872031	4.795412148	4.695366893	4.895911651	4.444284615	4.861550143	4.461580068	4.79114274	4.682051229	4.008102791	4.492396105	4.448966219	4.440786529	4.607435229	4.681982414	4.870133555	4.356603086	4.14296306	4.927593916	4.465146969	4.085300725	4.35283776	4.365181998	4.519843268	4.47348544	4.487098891	4.993542401	4.172371558	4.523352823	4.292123616
ZNF584	3.900854984	3.920854415	3.589514064	3.950171432	3.596325675	3.812584637	3.482734327	3.829807176	3.333652939	3.426316	4.218320548	3.808753106	3.668757091	3.455603991	3.504378606	4.105087197	3.220758233	3.408561305	3.640659197	3.398459996	3.698236445	3.056122064	3.577969526	3.923204237	3.644576241	3.364618786	3.645979201	3.700311697	3.962399802	3.096154503	3.394278577	3.77783277	3.42369235	3.821267813	4.003921199	3.7473058	3.528120921	3.748281168	3.557139999	3.848609271	3.800923992	3.617789265	3.012292723	3.483419726	3.621555849	3.279410051	3.526418018	3.199584298	3.602639919
ZNF583	4.108221734	3.458998917	3.436567926	4.267995065	4.178027602	3.747991509	3.565222274	3.424091113	3.778623497	3.94882826	3.916209333	3.408419613	4.555361093	3.407075507	4.1056991	3.378917454	3.370083364	3.516298753	3.531405339	3.379258351	4.612375875	3.622910232	4.162754865	3.831539564	3.782587063	3.660968975	4.066904502	4.021442721	2.945481562	3.68384395	4.091546451	3.986796212	3.574357727	3.496215627	3.77454909	3.768865459	3.742283354	4.211818657	3.912312899	3.894912561	3.680814841	3.683179329	3.938243822	4.084728521	4.2500624	4.450013754	3.522843392	3.702429674	3.792494152
ZNF582	2.770713628	2.978729457	3.189752371	3.042095233	3.055136265	3.151528299	3.343134336	2.936816282	3.463645046	3.559448064	2.98170554	2.403870014	3.336593152	2.696311543	2.931401464	2.841013264	2.815427214	3.454644461	2.800453794	3.238909415	3.366155787	3.131157569	3.111627852	3.277734837	3.100064528	2.817584215	3.26011168	2.786860303	2.89496278	2.85260526	2.530113556	3.088769862	3.2751161	2.913468463	3.177927573	2.759791494	2.57878492	3.649493214	3.613305785	3.122507798	3.478461132	2.91096156	3.095668628	3.202853075	3.001267471	3.65583777	3.048820092	2.809479838	2.528926795
ZNF581	4.994088265	5.449104309	5.310126315	4.959553967	5.379902414	5.359661706	5.0542772	5.116680924	5.448191734	5.455564109	5.549723392	5.502905219	5.153122401	5.272987589	5.334150621	5.123109963	5.133117527	5.037779075	5.30095955	5.853826191	6.095153169	5.151668898	5.660663003	5.362542452	5.428551092	5.495290032	5.697432598	5.446341894	5.201771079	5.360897498	5.490339596	5.20259503	5.633757421	5.023909725	5.733411672	5.68992473	5.690224281	5.389047584	5.560940165	5.684666158	5.381773933	5.297056347	5.445512101	5.267076586	5.743388485	5.703605296	5.25526438	5.376504201	5.37170877
ZNF580	5.845525556	5.813895811	5.525078979	6.041783353	5.489909692	5.704563278	5.733744839	5.799757306	5.91782071	5.642749102	5.558970098	5.767950584	5.60941841	5.803847443	5.761579407	5.94956844	5.29905953	5.4387928	5.852024549	6.172274484	5.845690067	5.617646492	5.854478418	5.782873187	5.462916535	5.61252044	6.066693652	5.847105545	5.380042081	5.540285033	5.779263141	5.586940735	5.75975633	5.737638562	5.568236208	5.821273076	5.804039938	5.404566538	6.091275455	6.351703139	5.741478526	5.77456231	5.618485668	5.653933842	5.838248698	5.827105957	5.693045786	5.916726828	5.813022863
ZNF579	4.021019065	4.5289343	3.947832373	4.452040272	3.924904083	4.43275804	4.421053888	4.488940009	4.13578307	4.115387616	4.238771432	4.177462513	3.98023837	4.333436161	4.164706418	4.431838866	4.250026209	4.214382677	4.306820962	4.534449345	4.015511261	4.123610821	3.897360852	4.011956879	4.032254772	3.954932237	4.176646825	3.880850426	4.647447848	3.988144623	4.321835496	4.479966543	3.66527958	3.981058873	4.055478736	4.653039811	4.354731719	4.098092679	4.347778322	4.647843459	4.326890954	4.004017473	4.378087151	4.035563799	4.383843704	4.099334062	4.335755878	4.458418105	4.63429238
ZNF578	1.527080045	1.381295725	1.46228476	2.378676657	1.423792914	1.833108476	1.637079926	1.513624122	1.309179284	1.285735356	1.201572467	1.22453981	1.044725291	0.988985122	1.763902245	1.344720359	1.684018482	2.290538847	1.340897538	1.308641858	2.353760698	2.459386229	1.803477524	1.533716976	1.539692779	2.116503793	1.409645906	1.208487641	1.657723625	1.324235784	1.754419686	1.25371944	1.675296431	1.699384545	1.320111515	1.426450204	1.382815182	1.654895212	1.618377617	1.633910783	1.546831414	1.402740145	1.223884038	1.677314312	1.439365202	1.371752325	1.544671571	1.678243808	1.895659291
ZNF577	3.933698058	4.291118813	4.468989822	4.103344198	4.416423809	3.965622181	4.386375369	3.560221457	5.134369575	4.327535196	4.242716816	3.753970122	4.472534863	4.319732356	4.367731081	3.859064635	3.979370936	4.438322407	3.782855639	4.224635232	4.555712236	4.111260659	4.141308189	4.210826174	4.360997548	4.285685418	3.895678134	4.030369121	2.914902302	3.897403762	3.853531539	3.990625669	3.957875779	4.096615468	4.148271068	3.615414808	3.534412229	4.186174345	3.88588806	3.654167397	3.924573029	3.516219506	3.839546105	3.951798567	3.893782307	4.440048204	4.114392139	4.694879652	4.184138174
ZNF576	4.255472938	4.232026227	4.267737983	3.914794917	4.737228793	4.035865023	4.328188553	3.755746903	4.141111831	4.202397298	4.046003067	4.613216666	4.382536418	4.445213381	3.931800988	4.457388973	4.270888728	4.207416624	4.11351051	4.749941105	4.855231475	4.125703667	4.30395464	4.614614619	4.133227998	4.186841308	4.17126554	4.282211224	3.783723915	4.215733782	4.07369184	4.597948906	3.780960801	4.074034953	3.965842948	4.447827369	4.231298661	4.168173708	4.27749678	4.552295864	4.47109321	4.412814359	3.942961375	4.451880623	4.305663335	4.64800207	3.786765328	4.357522229	4.133731235
ZNF575	3.928461717	4.067903122	3.676903024	4.15768237	3.924061649	3.665143026	3.430300616	4.019800357	4.304990262	3.692268496	3.843380509	3.659292823	4.018568735	3.648714784	3.467070477	3.985761914	3.251745295	3.869761047	4.014099141	4.267088103	4.151920975	3.7738107	3.511503617	4.17508935	3.742452514	3.819617715	3.968067695	3.504905629	3.994001274	4.059962551	3.916707092	4.078877626	3.414553153	3.761766743	3.791581783	4.250331595	3.98218168	3.802046532	4.310741283	4.393809602	3.817531764	3.671462056	3.466085108	3.517721319	4.312220541	4.200407132	3.678070493	3.396979783	3.469173558
ZNF574	5.097667513	4.553686487	4.868155457	4.355836592	4.648450949	4.703000605	4.74682567	4.592742921	4.938323826	4.461287034	4.809175029	4.678790636	4.695297433	4.503007723	5.037905184	4.721573165	4.777783155	4.612454547	4.757772283	4.962340734	4.601859738	4.467676095	4.270836534	4.589519337	4.93867646	4.896281292	4.614409595	4.422538948	4.581946226	4.904977495	4.742409673	4.476832547	4.695447352	4.318134585	4.457333466	4.436159171	4.653977643	4.052347753	4.884721271	4.755365575	4.671845527	4.346561206	4.433953298	4.743867291	4.916550347	4.530611052	4.37732951	4.402852576	4.4853751
ZNF573	3.335443261	2.902861274	3.283949561	3.501675513	4.221268706	4.121490572	3.909194195	3.230594292	4.343172358	4.170540964	3.52458638	3.599126687	4.177085541	3.849139218	4.030157366	3.793166119	4.220153704	3.801853439	3.494636457	3.004210107	3.920768618	3.113724422	3.472576764	3.707025219	3.816317332	3.884265754	3.563987535	3.231836521	3.137203559	3.881772796	2.951356967	3.707014878	3.728464871	3.998045077	3.624082026	3.21962409	3.528326863	4.54839038	4.046481172	3.980724313	3.647137596	3.630100345	3.22455663	3.163226735	3.336092009	3.976489791	3.342974751	3.003450614	3.712174915
ZNF572	2.396764198	2.654709835	2.145765227	2.423888806	2.537357614	2.112593165	2.364204786	1.89553701	2.999424574	3.243605337	2.632259157	2.39258434	2.669838351	2.35319684	2.64736791	2.127059623	2.447910636	2.49436338	2.362890552	2.616735383	3.004745418	2.25519102	2.468301185	2.493876728	2.706306035	2.311769344	2.172687421	2.171135252	2.352984544	1.954900038	2.365099214	1.861593032	2.183705249	2.472207361	2.468678149	2.183063992	2.288932919	2.455125971	2.383724953	2.303047146	2.511483166	2.160930785	2.161142538	2.797768831	2.713222351	2.720120316	1.950117411	2.24375637	2.343865014
ZNF571	2.92120965	2.85329817	3.3313423	2.400293432	3.347479873	2.935933007	3.091109432	3.061691779	3.73660268	3.555631322	3.493202354	2.654009794	3.456597378	2.782558255	3.133690928	2.554297801	3.02755684	3.264002318	2.7313171	3.112128961	3.224317675	3.207972747	3.142635265	2.814886545	2.963959588	3.017489077	3.024286602	3.091569513	2.814294734	2.549380872	3.179414596	3.126372402	3.531738699	3.347608981	2.670444198	2.825710658	2.769959996	3.486188698	3.305079022	3.25950381	2.948655046	2.898517059	3.29004956	2.701971024	2.99019574	2.965993735	2.686259653	2.674867065	3.094614765
ZNF570	4.441252911	4.411731937	4.084754219	5.02201609	5.429266063	4.899631894	4.457146585	4.308127652	4.56346277	4.878275678	5.047595123	4.132386814	5.03144963	4.248504583	4.488924248	4.487907285	4.552644225	4.382394985	3.984965966	4.046245232	5.292057578	4.142640019	4.765151255	4.992183405	4.674351014	4.306008171	3.91360481	4.244444805	3.34858034	4.195526239	4.411325721	4.456763341	3.809680909	4.012575111	4.536024233	3.982212825	3.922612194	4.963364087	4.170206323	4.240012657	4.108299896	4.604235821	3.707347152	3.968452998	4.166644036	4.726322651	3.473763604	4.022754554	4.249394727
ZNF57	3.412194709	3.297795048	3.551975799	4.304112823	4.598169035	4.021281529	3.700214152	3.860583903	4.279281066	3.612517068	3.933304786	4.178806476	3.896746655	3.708729275	4.0108763	4.001840434	3.536903164	3.742269022	4.235741113	3.657031005	4.2943753	3.679366945	4.179739783	3.730571591	3.838961296	3.634918685	3.751071343	3.579115944	3.560402028	4.308893846	3.728274344	3.670233313	3.986649975	4.120064718	3.517390938	3.938924765	3.13485805	3.934691597	4.17508547	3.445823297	3.979465641	3.992756894	3.300415032	4.088426424	3.555927361	4.007344712	3.454980374	4.003235548	4.228656936
ZNF569	3.229993755	2.833450561	2.840358329	3.303188578	3.443083152	3.402697769	2.887061912	2.710899101	3.65056183	3.643015365	3.258735178	2.663232558	3.289579391	3.121700006	3.24223711	2.658525843	3.322506744	2.858133793	2.473087168	3.046490828	2.813442531	2.951344458	3.005320856	3.402565661	3.499486625	3.151690817	2.887240284	2.931301696	2.796564781	3.237109373	3.059492296	2.709917039	2.808179264	3.447425691	3.359849078	3.078234549	2.695336018	3.985420983	3.929142775	3.162245521	3.024078933	3.502169963	3.095636096	3.442839001	3.154951702	3.849512932	3.080166468	2.858190817	2.969518053
ZNF568	2.652097884	2.569057867	2.745177912	2.898078151	3.422048065	2.57354849	2.419032722	2.262362916	3.215652823	2.981866606	2.862627785	2.91588548	3.461660472	2.603431213	2.712912968	2.479491842	2.591784801	3.092133307	2.265347537	2.51369177	2.940140687	2.80120216	2.609068085	2.60236767	2.491061448	2.332418863	2.889576862	2.613071946	2.284045551	2.447259619	2.26359131	2.622622399	2.592182612	2.397318532	2.63044783	2.463132119	2.356808248	2.770048948	2.554992397	2.439724371	2.557444175	2.693439693	2.586568297	2.364575565	2.750433963	2.901907821	2.289038174	1.995731124	2.392851753
ZNF567	3.476268521	3.206723211	3.310313099	3.491252263	4.307656481	3.780289781	4.000585096	3.487153657	4.119215915	4.081556396	3.738741353	3.130260377	3.881344252	3.574997271	3.282194754	3.131537617	3.703169264	3.695953811	3.444022976	2.766637758	4.52162172	3.660973455	3.976733371	3.624922696	3.27628158	3.547233309	3.780400605	3.862688058	3.283697198	3.661350394	3.106999614	3.590674474	3.794516967	3.894762631	3.44115925	3.34569896	3.31801111	3.519145526	4.181928137	3.435794049	3.594609835	3.807890903	3.651366988	3.661569621	3.787458605	4.236165609	3.384846985	3.274933439	3.361677929
ZNF566	2.475422336	2.474638011	2.999724368	3.108869867	3.988834523	3.165264736	3.069816228	3.269819065	3.182338149	3.33908834	3.55385944	2.736172089	4.20941154	3.107722074	3.483413677	2.034373517	2.734019978	2.778429982	2.361016122	2.659738676	3.191795218	2.427510937	3.090728239	2.621114722	3.238047402	3.355217264	3.293227524	3.041287119	2.402502313	2.436744789	2.429274573	2.875282283	3.339215742	3.136186181	2.904030311	2.485913603	2.678565531	3.269447572	2.889925118	3.521886246	2.841045119	2.883410163	2.730983421	2.596345331	2.888438696	3.690401976	2.617043855	2.451820783	2.268189728
ZNF565	2.532657846	2.651126614	2.780396371	2.4177666	3.014411286	2.928853768	3.076724685	2.437472296	2.358297624	2.927925176	3.269001842	2.778578286	3.419873577	2.541728721	2.950915155	2.703733784	2.245625224	2.710781308	2.876119526	2.831644865	2.818032317	2.334342257	2.979928674	2.507398356	2.734428544	2.822459428	2.253877385	2.254214604	2.540519021	2.478792101	2.230721238	2.551822836	2.872084952	2.660281959	2.946398105	2.739284941	2.756939565	2.891146116	2.941193948	2.265911176	2.488957738	2.901421513	2.711750965	2.410144728	2.702702481	3.273324594	2.440240878	2.463321501	2.613536568
ZNF564	4.767689327	4.842130855	4.736287364	4.630766596	4.994818135	5.177078613	4.838981857	4.638707547	4.723368649	5.309512555	4.425221137	4.601212957	4.881190164	4.460466442	5.265064743	3.809288883	5.029241963	4.821662369	4.084767522	4.507300451	5.302082226	5.66667197	5.3136043	4.906591583	5.035279828	5.043025435	4.35998603	4.933089742	4.493505497	4.76306754	4.528721464	5.044700724	5.063532793	4.38065318	4.748940816	4.735313776	4.825304257	4.663327451	4.840376831	4.26148297	4.450055194	4.705260736	5.353995736	5.282573957	4.791425721	4.912860089	5.073566557	5.024127365	4.429583859
ZNF563	2.842541142	2.584359213	2.765216505	2.466189052	3.106799738	2.716087222	2.527997168	2.457704649	3.561880977	3.069756908	2.952035809	2.440239007	3.341496684	2.237511446	2.682933077	2.299195353	2.40909131	2.421282862	2.47633594	2.401075077	3.03888401	2.445762275	3.060575693	2.979308631	3.608488537	2.215853742	2.478534145	3.145677845	2.385740759	2.510436649	2.331241842	2.413670215	2.088404454	2.818235241	2.776302038	2.400097684	2.430885811	3.049761062	2.947058013	2.514576278	2.038109521	2.376462029	2.086734995	2.640129547	2.640502731	3.0330396	2.553823672	2.568052474	2.446755903
ZNF562	4.824343473	4.281875809	4.840728908	4.74885586	4.933884042	4.584467304	4.988974848	4.176705985	4.764988763	4.58420506	4.473343555	4.237692439	4.953008477	4.70091365	4.555940912	3.979896218	4.200706228	4.19719992	4.296901458	4.578950454	4.535598665	4.462798044	4.457841016	4.775869614	4.899946674	4.647709971	4.239031835	4.308961062	3.928330181	4.52202297	4.296288588	4.796778893	4.506948758	4.994715259	4.988595218	4.632053812	4.708313811	4.810257432	4.474305372	4.30869273	4.382848753	4.463933296	4.50890992	4.644850602	4.595374849	5.073533218	4.290694035	4.319044165	4.360645995
ZNF561	4.975311951	5.097204832	5.242984085	5.118524022	5.730179219	5.480332591	5.275160718	4.835497052	5.250357495	5.945475054	5.396001633	4.818984089	5.716542272	5.007565792	5.39605954	5.078346662	4.809680468	5.321408595	4.758452644	4.958847243	6.167641879	5.063117167	5.333368222	5.269399732	5.596195525	5.265117984	5.312242053	5.180844453	5.109106553	5.26730672	5.251411425	5.131708276	5.468328638	5.430287454	5.17882829	5.285892776	4.945636907	5.521045962	5.242046429	4.864743365	4.765432325	4.983987969	5.25315611	5.306789204	5.199312089	5.670132291	5.109762825	5.39523324	5.014937109
ZNF560	1.946703734	2.345325725	2.030527864	2.10920654	1.871205885	1.897588033	2.2651294	1.797007393	2.341864237	1.87012482	1.89638223	2.016723494	1.95431277	1.855197805	1.804023922	1.860114572	2.017950087	2.313226405	2.395117092	1.879729668	1.91397675	2.054699277	2.123981914	2.243665727	1.747438601	2.094259674	1.897592315	1.785300954	1.850295714	1.873756907	1.850129397	2.31995535	2.050687775	2.098297419	2.019461642	2.051621091	1.996457804	2.061387682	1.870825136	1.645880006	1.817188094	2.020012675	1.874387852	2.484392409	2.177494218	2.070084579	1.952134132	1.783324834	1.852013996
ZNF56	4.084381952	4.422593925	4.238288797	4.163550093	4.405870725	4.159157491	4.546047234	4.343002178	4.687043327	4.374348968	4.119697739	4.456206082	4.2074577	4.202705954	4.693461868	4.024220795	4.572973795	4.224171691	4.191342283	4.217799194	5.051268644	4.721620493	5.178466834	4.459210821	4.611498807	4.309018692	5.267000335	4.350428166	4.282431183	4.411336108	4.134712658	4.522116404	4.761224852	4.163552339	4.809816275	4.71306695	4.456422443	4.558126594	4.527953467	5.023722195	4.755119411	4.850451216	4.924772747	4.438437637	4.551054768	4.724352776	4.643407334	4.879142627	4.645907047
ZNF559	5.38675627	5.017843686	5.420439007	5.519783834	5.937103324	5.712246994	5.013099232	5.238330883	5.66175176	5.672587977	5.40804376	4.696837578	5.52289227	5.545017016	5.130921446	4.702958212	5.162140532	5.350292301	5.034983387	4.789118654	5.558489512	5.019093805	5.330817015	5.327606695	5.488991148	5.424767136	4.765899772	5.142611878	4.720408829	5.11565169	5.214640443	5.12742043	5.127806346	4.517316011	4.474920058	4.158983955	4.295881234	5.779418951	5.499856589	5.454365889	4.804952499	4.518486997	5.091213973	4.857680418	4.888288438	5.759723366	4.794068163	4.730289021	4.753018688
ZNF558	5.020182149	3.997462909	4.665121674	5.059873157	4.779439946	4.787228407	4.427986861	4.265100097	4.825217816	5.101858893	3.834138591	5.046250643	4.903646937	4.094784639	4.574839702	4.702158188	4.356373858	4.343636176	4.588287194	4.610330192	4.898639729	4.380351832	4.41833798	4.308541044	5.1417314	4.959884351	4.627906892	4.462646397	3.544085669	4.127996602	4.593544319	4.450463382	4.547134427	4.530131854	4.415747455	4.784790846	4.540347478	4.309694466	4.588153075	4.767510121	3.955191947	4.306553452	4.508525797	4.762187349	5.074217259	4.665789344	4.526754134	4.719859394	4.675349682
ZNF557	5.076709722	4.861613144	4.286004218	5.05007531	4.591042713	4.649321207	4.62051078	4.68601364	4.481245876	5.120529811	4.974185608	3.901749138	4.882909069	4.66648754	4.526323217	4.729833729	4.729630635	4.332164731	4.431603741	4.194969458	5.079440385	5.076346304	5.019891185	4.669329347	4.214069636	4.618744245	4.624523926	4.565314249	3.999737081	4.968662977	4.474069474	4.636592314	4.450442796	4.938327468	5.098087931	4.113682312	4.470471798	4.843449252	4.542617403	4.705928791	4.617299559	4.733692453	4.855545238	4.707937801	4.645874555	5.371360986	4.529997873	4.592496474	3.92418545
ZNF556	2.735794295	2.370403617	2.17637877	2.259567255	1.962694343	1.715475388	2.505817004	2.034629836	2.108299697	2.237234707	1.778534994	2.388563478	1.9417901	2.18423444	2.180051551	1.948115444	2.318260332	2.092935231	2.069470243	1.851531512	2.272573798	1.981526131	2.065420744	2.02819151	2.209271325	1.964535743	2.58203817	2.061493446	2.145354737	1.998902603	1.830087315	2.067525421	2.145946463	2.426961338	2.188795283	2.554942015	2.316220661	2.003656304	2.04068216	2.171707918	2.032967645	2.274610317	2.287886482	2.150986334	2.29047577	1.926803876	2.081274914	1.936528757	2.610994778
ZNF555	4.231739416	3.807064231	3.824893429	4.117575507	4.623903111	4.456694141	4.275156907	3.601010619	4.079094727	4.198578876	3.855261088	4.205236553	4.326805528	3.760401491	4.256147618	4.070539072	3.885668083	4.324022482	3.820645104	4.237649702	4.561697533	4.430567146	4.271803074	4.484291151	4.392742668	4.13418752	4.512580845	4.20336846	3.408212947	4.027986571	4.350239747	4.249282859	4.242015627	4.341760767	4.531412489	4.299264338	3.983693846	4.310826612	4.389723919	4.352704358	4.34192011	4.119653538	4.165283952	4.80679704	3.632455821	4.704797897	4.188626372	4.41748352	3.983604113
ZNF554	2.72452511	3.039347644	2.696972059	3.219935374	2.366948177	2.481089582	2.680253495	3.037742895	2.807427405	2.5889287	2.835904401	2.669457912	2.465197706	2.609654274	2.344199648	2.694336381	2.568465722	2.775760362	2.96889431	2.480068378	2.428216367	2.235400053	2.349560764	2.831311294	2.315588719	2.401024191	2.250756868	2.739284156	3.097412601	2.527736508	2.815375571	2.122183404	2.312136077	2.737574992	2.401446334	2.790425216	2.427960037	2.670186581	2.902087144	2.463882289	2.258595822	2.872660699	2.317481094	2.608664476	2.650788603	2.754716066	2.656573521	2.894643015	2.979792314
ZNF552	7.010616009	6.176948906	7.040551519	6.484527709	6.755131016	6.579764789	6.914849372	6.862101404	7.559132579	6.774454632	7.164156207	5.881373381	6.466346273	6.707356725	6.302775654	6.58268254	7.127772569	6.565404466	6.725849664	6.661534523	6.404232057	7.018913398	6.74625698	6.785089069	7.041946723	6.780833737	6.211031237	5.593814943	6.102856368	6.003465904	6.07397997	6.656410482	6.67320935	6.918898807	6.705351565	6.728456021	6.245005912	6.392884504	5.832998897	6.258351264	6.73238468	6.438703105	6.808993185	6.210044808	6.416931416	6.381818359	6.345860443	6.959253066	6.470689497
ZNF551	4.32298496	3.85540255	3.827866796	4.04088456	4.489882768	4.098456666	3.71738323	3.430378936	4.828027671	4.466307103	4.721076077	3.454372989	4.335303075	4.013815843	3.947525704	3.724019055	3.710329017	3.904353922	3.712625285	3.813495662	3.991527697	3.619362324	4.148544132	4.284038212	4.804089689	3.891282207	3.918469768	3.083480837	3.508605413	4.374298399	3.395806119	3.817300067	3.385969141	4.089261131	4.045578106	3.536423259	3.608891993	4.272219189	3.890437991	3.352569508	3.857988407	3.905119111	3.208043864	3.663214296	3.901103938	4.708152395	3.462602216	3.708766847	4.183319137
ZNF550	3.972574996	4.383572949	4.30907951	4.746154029	5.142023519	4.453837756	4.579750591	4.236584533	4.750286117	4.926073642	4.507188034	3.95354615	5.159787636	4.642707009	4.616167032	4.22491235	4.430261683	4.503442123	4.188611763	4.235677019	4.873654887	4.339450745	4.803110608	4.275206464	4.205377027	4.41632131	4.72892611	4.006528708	4.225612673	4.059971935	4.270524996	4.716179956	4.220978556	4.060611638	4.177087548	3.64940456	3.86899802	4.680246009	4.583499967	4.279845116	3.967656451	4.529801858	4.086821058	4.218468409	4.319804081	5.005302949	4.186995027	4.096920005	3.846557641
ZNF549	3.459920609	3.184059922	3.043620026	3.288824244	3.866591733	3.117547268	3.120988397	3.039209297	3.390489649	3.579580648	3.558715237	2.429473528	3.498847194	3.222292578	3.261818034	3.05778379	3.235924013	3.43217294	3.335517135	3.286381233	3.455104558	3.117483066	3.949646333	3.399603092	3.898390619	3.064857875	3.357239786	2.579033619	3.446994321	2.970141272	2.867373185	2.641214437	3.142663519	3.371490161	3.825696692	3.160755035	2.62964059	3.772102089	3.194577905	3.006054018	3.847638717	2.919946849	2.728653215	2.544515419	3.35880259	4.090552017	2.311307624	2.594597466	3.016046413
ZNF548	4.691742665	4.537317867	4.831673089	5.061472755	5.219469676	4.885841697	5.33931592	4.525160298	5.318377313	5.112069241	4.922376169	4.405561117	5.122137066	4.899286054	4.62032081	4.740506766	4.72624916	4.83232163	4.97827422	4.792976814	5.018431965	4.047696973	4.661404436	4.803192392	5.479770427	5.22865636	4.929354779	4.340739076	4.262695892	4.903011664	4.721224615	4.99945691	4.597590069	5.144128495	4.880168666	4.602527582	4.650173355	5.110991804	5.058111448	4.838010417	4.778007976	5.096148026	4.385808434	5.012141542	5.052423735	5.134520184	4.557349649	4.701044146	4.574982527
ZNF547	2.417082412	2.73155486	3.061220446	3.180115588	2.762186504	3.194484292	2.931735255	2.854866611	3.434423992	3.092892447	3.084353668	2.752263854	3.209589098	2.639924924	3.04532065	2.660015592	3.395057275	2.738542918	2.682079013	2.435710692	3.428687224	3.248128182	3.345395222	3.426287227	3.352854386	3.165002888	2.848497152	2.531556414	3.049109393	2.526045362	2.685651833	2.756617081	3.304477784	3.160009675	3.217802806	3.064823382	2.904666616	2.704742586	3.049558999	3.311392491	3.172862806	2.975311657	3.467636316	2.659554575	3.494910849	3.648786886	2.602668638	2.58478345	2.667532474
ZNF546	2.946685433	2.893153462	2.825482809	3.367306317	3.804562089	3.169598803	3.321448236	2.892870688	3.54202141	3.208943339	2.843999606	2.795430799	3.333080958	3.060438435	2.784383126	2.887663753	2.50547083	2.996346331	2.919539166	2.806839252	3.035679685	3.230980004	2.987485595	3.080373136	2.889051123	3.072694978	3.20052139	2.824171062	2.298629557	3.263238628	2.86602945	3.162071613	2.914822526	2.90653676	2.73187919	2.738643771	2.652759636	3.346953041	3.518746698	3.083822148	2.894531081	2.676428106	3.077899291	3.31209996	3.25572872	3.251225625	3.034718541	2.900521518	3.179563033
ZNF544	4.194623578	3.971333001	4.495025429	4.759747028	5.024968269	4.384320641	4.28233508	4.069399808	4.984497342	4.457307426	4.795593827	4.100211008	4.363864747	4.181417379	4.371065457	4.537769233	4.301184284	4.426701961	4.104149356	4.472218283	4.646390643	4.417659765	4.613042802	4.867575003	4.781843112	4.362927115	4.553007498	4.212333291	4.138403372	4.207030543	4.54812865	4.423299258	4.15516584	4.852471769	4.452791865	3.894013008	3.851942487	4.768022155	4.630634737	3.783232165	4.369374706	3.950275358	3.779265144	4.344382856	4.03891635	4.640513265	3.900329296	3.781508704	4.098370673
ZNF543	4.282169159	4.19253281	4.306125399	4.982270823	4.433553678	4.366986667	4.664118942	4.204998727	4.785033409	4.697752282	4.480352602	4.281469491	4.473405194	3.762197531	4.406601675	3.975832799	4.636654507	3.755959646	4.226353385	4.525456556	5.46191284	4.448340291	4.57843728	4.759344853	5.037991092	4.57717174	4.468441577	4.129939531	4.73274858	4.47207788	4.547129598	4.765982207	4.641170899	3.960939947	4.811715196	3.859841711	4.199512823	4.440316782	4.199419273	3.709125205	4.526484463	4.390900871	4.18456617	4.14594387	4.655322539	5.225994858	4.074922634	4.158431588	3.839818351
ZNF542	3.046593177	3.369722197	3.857309024	3.542256695	3.392112014	3.938658692	4.445138843	3.806896153	3.768363176	4.019527848	3.771358708	3.88103814	3.786162569	3.140497501	4.089519029	3.85886302	4.127080759	3.059863489	3.090646931	3.393604669	4.213471445	3.250602105	4.119965733	4.605625103	4.457438549	4.101748079	3.808563252	3.577938415	2.968628183	3.513794666	3.196482909	3.22732318	2.58578276	4.161246188	3.54516223	4.045847711	4.674047249	3.860651144	3.562822105	4.157986945	3.154790821	3.781046311	2.974843073	3.428917835	3.942818883	3.969003159	3.434479506	3.536912574	3.125938481
ZNF541	2.416652924	2.308642883	2.551251495	2.670134401	2.536139879	2.241197793	2.354456804	2.432983051	2.286626373	2.589285693	2.406279961	2.367100155	2.431733297	2.580683216	2.352852952	2.816668128	2.548981107	2.49934502	2.25437229	2.574205321	2.639011484	2.467427857	2.311457532	2.436859779	2.480018184	2.336870559	2.521780817	2.323157155	2.64281955	2.380350255	2.520104063	2.239548098	2.681280748	2.277044056	2.433974744	2.729406066	2.350876875	2.505825388	2.450933812	2.877131217	2.516052775	2.999953965	2.815169408	2.299116206	2.288631644	2.618053579	2.807589279	2.51755533	2.160741105
ZNF540	3.092462396	2.685524371	2.838950181	3.051763054	4.266806464	3.390856531	3.493592824	2.856456069	3.534956947	3.722877481	3.284445478	3.054505273	4.150580665	3.140742083	3.336141398	2.908927567	3.208605097	3.554309447	2.970272038	2.717082981	4.082807914	3.012307951	3.603328774	3.061647636	3.05077611	3.256824198	3.769348482	3.264445047	2.958085389	3.191792683	2.868718571	3.152280913	3.558862342	3.550198932	3.623162132	2.881791109	2.839154303	3.513012319	3.546920064	3.046976661	3.302792569	3.512542311	3.321819638	3.128296908	3.324874692	3.6707763	2.985415256	3.18108571	2.743440795
ZNF536	2.014228085	2.154532543	2.164265706	2.228214829	2.073137185	2.231795898	2.336626346	2.597513875	2.269677694	1.991027653	2.403574997	2.137474002	1.91155036	2.430907432	2.025440606	2.17750852	2.773353559	2.175345595	2.025277367	2.226143726	1.906648715	2.237917054	2.132692305	2.294591458	2.041880061	2.086807944	2.213230656	2.057767525	2.422983372	2.158116877	2.09007656	2.677005464	2.107186114	2.518582901	2.120669033	2.278955802	2.003590166	2.026302222	2.190825795	2.212426667	2.602404126	2.18903138	2.333331415	2.191019864	2.02024971	2.076558279	1.991479826	2.188527004	2.404361135
ZNF534	2.020846194	1.904715705	2.097058684	2.064704512	1.944198091	1.915833739	1.996649867	2.295708153	2.033964089	1.856194347	2.01838102	2.06530843	1.899993263	2.490793515	2.086950481	2.004015689	2.146421568	2.05996227	2.273175076	2.408611146	1.977287067	1.868593695	2.145182513	1.930337806	2.160577475	2.041404792	1.990124054	2.246782664	1.993628759	2.008598009	1.954750291	1.96711875	2.016389543	1.870685693	2.139105117	2.137073465	2.183724371	2.013112531	2.377733687	2.544821962	1.98066927	1.900265336	2.044150539	2.085790628	2.155086774	1.790771664	2.2778762	2.009713035	2.117008389
ZNF532	4.277508578	3.969968607	3.997729386	3.946852475	4.956260122	4.732966473	3.930601076	4.256554107	4.889813416	4.297615912	4.524317584	4.180399405	3.855137715	4.646772709	4.185414067	4.166270716	4.142034806	4.185160899	4.636013095	4.683462508	4.05291252	3.351771094	4.181164544	4.339825848	4.037638101	4.171156149	4.048086125	4.427606084	3.576649472	4.594616125	4.290308906	4.495989306	3.758686572	3.815736183	4.795552861	4.02330276	4.134201991	4.680086111	4.915092368	4.246049609	4.618219116	4.442529239	3.856535737	3.762289339	4.270013048	4.353367064	4.060364744	3.886135212	4.132485535
ZNF530	3.636872009	3.459654568	3.362327208	3.505129232	3.600330581	3.565595763	3.342254875	3.409718276	3.421366417	3.67602853	3.434731337	3.142509708	3.389765718	3.284553155	3.385523678	3.479467388	3.108663222	3.589700529	3.744070845	3.437376374	3.32676645	3.472256189	3.346147058	3.600782908	3.589909624	3.534852116	3.81385937	3.183715644	3.315514542	3.315684223	3.251983761	3.683845952	3.062369582	3.330171	3.317966387	3.386505343	3.165855385	3.767665561	3.493400233	3.415762568	3.661684934	3.595905045	3.452515775	3.265618175	3.51494247	4.048519018	3.443903612	3.234146777	3.210424434
ZNF529	3.85239639	3.703751962	3.553572857	4.291380734	4.843273456	4.126007374	3.714809262	3.827755769	4.465895432	3.90467073	4.471204842	3.571969916	4.525652513	3.683200636	3.441531905	3.588536802	3.430350687	3.77229769	3.198423818	3.805746023	4.446180591	3.430092131	3.871250537	3.51058993	4.041437636	3.474361677	3.756893271	3.683191301	3.820701518	3.633613908	3.344532237	3.805274679	3.68324784	3.531520631	3.646029494	3.629543782	3.52862675	4.280283835	4.359031221	3.578357451	3.684286845	4.577970808	3.899277183	3.685287721	3.563982844	4.163668462	3.155805096	3.270709034	3.353445241
ZNF528	3.593391448	3.730059496	3.517840923	3.992397607	3.891495288	3.77070552	3.145097283	3.25191931	4.649257549	3.829556132	4.065225858	3.025416223	3.950177614	3.244653314	4.150764653	3.564683832	3.728307342	4.234947261	3.282280088	3.227507938	4.028150245	3.436605554	4.049271281	3.538144823	3.740694111	3.500007253	3.486077359	3.616230291	3.148535195	3.41009127	2.553980678	4.20533104	3.760680551	3.488541844	4.095102197	3.04550437	3.5253177	3.903398551	3.891651536	3.20357615	3.70626477	3.247114531	2.722360875	3.482315671	3.890967635	4.21289479	2.637787117	3.033485805	3.432813923
ZNF527	3.982482631	3.40567221	3.342342592	3.569742602	4.012685693	3.501467005	3.652233097	3.461937514	3.6068662	3.750951386	3.244688263	3.195209302	3.598680413	3.632391669	3.571592552	3.185116055	3.934029291	3.580516401	3.554847154	3.313155565	3.970238836	2.967897763	3.746484749	3.691204377	3.022167215	4.157516636	3.626659782	3.312842231	3.769355109	4.247159683	3.18283485	3.787987357	3.723528122	3.393883781	3.794654068	3.909901945	3.401579397	3.701951031	3.883182524	3.642634126	3.789206122	3.209550269	3.820479687	3.427191133	3.509993914	3.994445079	3.124911301	3.743370866	3.515714247
ZNF526	5.318668346	5.235552354	5.277647887	5.468715051	5.482454292	5.52266598	5.271552517	5.326055777	5.281810097	5.292698914	5.629976054	5.427201439	5.647226543	4.975394466	5.242614304	5.420760862	5.161983802	5.314525861	5.178711549	5.700289797	5.699377698	4.900604714	5.611260229	5.484141103	5.557279711	5.768586158	5.712435481	4.990231036	5.535600709	5.81850281	5.815770743	5.86517679	5.592747269	5.315117606	5.626884185	5.219750025	5.169030286	5.742568548	5.894317726	5.548790922	6.249676265	5.499505037	5.036757477	5.513103073	5.964294384	5.912645701	5.342501754	5.110463932	5.072246144
ZNF525	8.496720559	8.141500042	8.257062542	8.884828941	8.881439875	8.587482526	8.77741877	8.534455253	9.126919657	8.85233105	8.282977289	7.806734627	9.503143097	8.26852037	8.323293244	7.438802792	8.811597266	8.316106567	7.273899209	7.772370429	9.107632746	8.792079169	8.855996993	8.128766121	8.404304166	8.425456406	8.032454015	8.161956666	7.957031053	8.33893698	8.18217644	8.569735706	8.401490777	8.232077225	8.355612435	7.732415693	8.017245002	8.955332398	8.661396928	8.161016268	8.169465122	8.820733673	8.273377327	8.155221761	8.368999288	9.114215948	8.09898184	8.109880701	8.625064345
ZNF524	5.946426539	5.71785419	5.938547441	5.749978932	5.457677137	5.702959456	5.510279686	5.979974033	5.797596945	5.498652374	5.466714061	5.798833267	5.788403028	5.799520112	5.611275402	6.0844236	5.36177389	6.175077386	5.726528066	6.13212011	5.936431495	5.622034504	6.05462518	6.161746645	6.093873491	5.851015532	5.987255455	5.812801534	5.838121686	6.140618229	6.09344176	5.976402691	6.06397609	5.748269966	5.689979479	6.192497604	6.27205101	5.818487179	6.070766224	6.30062585	6.001747894	6.046114963	5.957538064	5.701390383	5.94568203	6.098651973	5.673838069	5.978907203	6.0666257
ZNF521	2.537009528	2.347929685	2.86692398	2.548199771	2.416407134	2.655463651	2.624575586	2.484521194	2.273595261	2.224313301	2.904620243	2.341784136	2.128870251	2.152747046	2.330722148	2.916900654	2.41596893	2.705857153	2.646325486	2.567309757	2.531204174	2.429833665	2.729597096	2.516749079	2.18042014	2.336226762	2.362210826	2.261215543	2.468512794	2.424190025	2.787685895	2.222388272	2.279465016	2.700700322	2.405341338	2.6142193	2.178688698	2.349045954	2.603368737	2.621326696	2.502147652	2.287038775	2.819123036	2.487238015	2.668185602	2.444090916	2.877539167	2.657501402	3.369405559
ZNF519	2.647089679	2.523566336	3.065441114	2.91541494	3.555474439	2.697258197	2.811301569	2.852714076	3.458219128	2.584848628	2.753805395	2.567248557	3.528756377	2.503491102	3.562420548	2.632316968	2.573910952	2.614208168	2.246250266	2.552152999	3.62918369	3.055857903	3.153430541	2.92834204	3.334401142	2.770538733	2.584583336	3.443739514	2.276068474	3.004685973	3.07873541	2.858815802	2.815927903	2.750020114	2.626152233	2.693042115	2.7177334	3.352090362	3.231022332	2.466182618	2.677700331	3.119733346	2.412954785	2.87217182	2.616853456	3.260263656	2.646061293	3.264855574	2.743112451
ZNF518B	5.44658336	5.690612618	5.691116519	5.693474777	5.637874322	5.690149029	5.777596038	5.512312229	5.933311577	6.054499808	5.98744064	5.407228679	6.007848637	5.446049225	6.05887367	5.375079785	5.872883749	5.673802475	4.953999813	5.718931864	5.744875453	6.2660149	5.678173606	5.772316772	5.975777636	5.786995373	5.740768209	6.018551771	5.423663204	5.399929459	5.161543895	5.170297647	5.132700592	5.618417442	5.627250147	5.707520674	5.62798505	5.524185542	5.280121876	5.498512729	5.742894672	5.723800755	5.63668218	5.577312748	5.335770868	5.791228872	5.43628089	5.584255799	4.941128732
ZNF518A	5.187784705	5.564626485	5.721606867	5.743600734	5.742084249	5.693566377	5.438990021	5.41512228	5.747377459	5.923096577	5.289978432	5.514891561	5.687626004	4.971468212	5.725103477	4.077079926	5.593777777	5.361939042	4.078268	4.630558442	5.519883625	5.958223621	5.321812603	5.225884338	5.494489091	5.40530014	5.346684894	5.717641925	4.841627659	4.973542566	4.900026833	5.270868119	5.290352776	5.082706913	5.47111917	5.229841581	5.095721057	5.62865069	5.127347941	4.847868933	4.853006128	5.672824327	5.269995656	5.576253731	5.160304196	5.579837272	5.372378213	5.469114583	4.730813468
ZNF517	4.546427831	4.188547709	3.759149016	3.673069184	3.528526386	4.119990918	4.041320489	3.730719888	4.106776822	4.00543243	4.404668513	3.990276832	3.702944532	4.150084189	4.206011316	4.004540924	4.257124312	4.099991472	4.054098738	4.172708624	3.898485916	3.911583965	3.550429069	4.094445565	3.949179776	3.849190349	4.037092148	4.223582111	4.410048623	3.972061757	4.04744352	4.222549901	4.046948239	4.14249847	3.843067236	4.187504852	3.788946478	4.135172782	4.228412456	4.329749469	3.982363601	3.667721733	4.041482143	4.008811605	4.227580674	3.840713244	3.943810931	3.781595595	4.070574445
ZNF516	5.52556934	5.561730811	5.612247032	4.487463366	4.364917737	5.493725656	5.420436893	5.499908804	5.180780745	4.783430661	4.983497621	5.484294699	4.650450379	5.525739779	5.497863536	5.723089184	5.448256323	5.085704198	5.411375221	5.554269371	4.860818869	6.289570503	5.561188488	5.491890188	5.503002513	5.644462528	5.709082181	5.951555852	6.66629592	5.662741715	5.969806482	5.442777955	6.038152514	5.495808888	5.66064055	6.016963882	6.212909286	5.276886317	5.102632644	5.208009274	6.130473631	5.453163581	6.074973491	5.985250148	5.152397994	4.799932236	6.294199212	6.253670499	5.548465082
ZNF514	4.023538103	3.456079607	3.889099332	3.68665796	3.995988532	4.101888925	3.69906212	3.31275135	3.610314125	3.867502191	4.028687738	3.265640997	3.717164165	3.65158953	4.363012644	3.845033725	3.091953389	4.48258992	4.066663852	3.551719889	4.402318071	3.77201274	3.528018429	3.264424789	3.56318476	3.658317199	3.534107922	3.739513737	2.909269172	4.082916122	4.238638748	3.748392856	3.913017314	3.505241591	4.21018861	3.613340535	3.634692246	4.023084873	4.335362784	3.334071337	3.438917988	3.199589889	3.374797033	3.429764168	3.379455767	4.018800224	3.053321902	3.539850787	3.842270938
ZNF513	4.55134543	4.528119466	4.289773776	4.420579395	4.317047213	4.207488353	4.424132067	4.734956222	4.739310472	4.348091034	4.490672919	4.254583522	4.259026836	4.796321454	4.356839117	4.728434744	4.41370166	4.727267013	4.860427885	4.871184861	4.062636462	4.563635891	4.407086977	4.1696313	4.306484018	4.45880409	4.867459817	4.630428437	5.00044256	4.867311377	4.900601595	4.133372777	4.770132441	4.487668047	4.570064636	4.576583927	4.933248571	4.48390537	4.721215594	4.497135104	4.51720991	3.843324712	4.698488623	4.593646784	4.487084531	4.319606143	4.157796287	4.525958819	5.069313515
ZNF512B	3.831371731	3.574676375	3.380163332	3.340595422	3.865162026	3.853684609	3.688633512	3.582000524	3.580862508	3.399597128	3.912141624	3.988680435	3.661009897	3.560086438	3.656574556	4.382851906	3.493478511	3.624437788	3.611122038	4.045804902	3.476062231	3.486925263	3.340714506	3.571008217	3.760846339	3.225800633	3.887963599	3.501206803	3.186761488	3.536462831	3.301010423	3.636351155	3.448631408	2.999612748	3.821032991	3.378696517	3.346278135	3.910758544	3.731935537	3.695402801	4.378350843	3.424640448	3.105380579	3.234577575	3.755525306	3.619567113	3.146600254	3.267852407	3.012164441
ZNF512	5.126693394	5.18075232	5.292070145	5.477069965	5.900416278	5.584310403	5.164494384	5.095952993	5.704010097	5.668954892	5.653347274	4.819165515	5.773408255	5.478928015	5.446701174	5.38454941	5.176447838	5.062363583	5.369179209	4.920914384	4.661534962	4.707723847	5.122832996	4.968450589	5.359393697	5.312500895	4.909229532	5.114866773	4.641701336	5.015561591	4.997270123	4.746005837	5.293422609	5.21579202	5.462837062	4.530731788	4.503276629	5.463209939	5.549669489	4.840773841	4.849823553	5.324681528	4.401544412	4.938658976	4.961767495	5.748169963	4.670108852	4.48339559	4.583575085
ZNF511	4.464433139	5.03232317	4.801507275	4.258617991	4.654939638	4.871480979	4.810803984	4.160318219	4.550485992	4.994943708	4.27269992	4.755733402	4.703288608	4.647498216	4.537275947	4.74661918	4.384392225	4.654341486	4.886627416	4.783887122	4.909186832	4.099867111	4.597706737	4.694572959	4.676632451	4.537695812	4.974228523	4.410673063	4.611940739	4.704593546	4.990419193	4.832822836	4.836998148	4.840467046	4.972332104	4.844850507	4.924368964	4.68294556	5.083402569	4.373643066	4.700497722	4.348533351	4.782906049	4.585165811	4.59831254	4.848312354	4.627553532	4.773973161	4.553999555
ZNF510	4.127054739	4.183909251	4.294063676	3.942958954	5.096650017	4.483972611	4.656060907	3.870923544	4.884317571	5.003572911	4.207257148	4.585340603	5.021698503	4.17930638	4.629663488	3.477878376	3.641380363	4.211202466	3.963466984	4.117134265	5.463958298	4.138889329	4.53664955	4.463136433	4.561722333	4.044930337	4.95093654	4.199283203	3.080598456	4.243581029	4.062315581	4.08330108	4.418747435	4.461354215	4.665587987	3.851082232	3.812750386	4.526755274	5.066237108	4.482507453	4.361483144	4.268726081	3.90714786	4.374453139	4.586014045	5.255164403	3.605544948	3.829960819	4.128821915
ZNF507	4.942926287	4.793480284	5.164865043	5.330271864	5.97622923	5.096667941	5.172089107	4.73513506	5.312924414	5.546334402	5.321680561	4.753655814	5.660940054	5.164050518	5.612524281	4.541501058	4.750184384	4.850254638	4.423191255	4.547920293	5.909344313	5.095469425	5.577020063	5.307616614	5.215496878	5.086098747	4.974387687	5.36143344	5.058167434	4.915305511	4.555091384	5.095118154	5.127159668	5.360710235	5.00521337	4.253978415	4.881832399	5.275836895	5.323816419	4.741501623	4.935920759	5.21586249	4.859528773	5.218648315	5.165393072	5.474748652	4.868615756	4.754447003	4.745789199
ZNF506	6.593529469	6.450463199	7.024734063	7.099417748	7.793849798	7.192750339	7.211291618	6.661647877	7.682572771	7.266396886	6.908467035	6.590574605	7.558135839	6.505196663	7.227602073	6.260530055	6.83421386	6.918965606	6.128852729	6.299814084	7.410430355	7.257674442	7.156814629	7.358049027	7.141502174	7.199415138	6.981968901	6.834531682	6.011081	6.599010769	6.484387506	6.974276454	7.007496181	7.138778112	7.063568607	6.726421845	6.617278087	7.492242378	7.165249409	6.676561107	7.032866913	7.188271478	6.821153167	6.657149175	7.110674045	7.598468873	6.471413503	6.603576252	6.317259686
ZNF503	3.156002101	2.780976721	2.760825102	2.393502661	2.513792478	2.787002898	2.47450546	2.77349735	2.587996774	2.498691467	3.141124658	2.87368636	2.875698474	2.605963522	2.373086825	3.140413305	2.697656943	2.448256529	2.629600771	2.878950374	2.764474084	2.946153113	2.849467799	3.086381195	2.79368755	2.568848215	2.645136688	2.781975811	3.255741907	2.231881157	2.458071134	2.616006457	2.654638334	2.854135129	2.5262188	3.132682369	2.345789121	3.038658067	3.0899653	2.889245717	2.960266133	3.163663445	3.466335214	2.80205103	2.266390713	2.781625033	2.98259246	2.640988054	2.308601334
ZNF502	2.570258241	1.82689087	1.905183411	1.901247717	2.590607024	2.353038575	2.294252138	1.760960814	1.977376104	2.444995922	2.800596887	1.937760615	1.897570572	2.114273139	2.405390008	1.966440429	2.237141484	2.212675065	2.184866658	2.173193638	2.244808875	2.410797914	1.971967007	2.190750496	2.060563213	2.220650648	1.961069635	1.904128356	1.930512945	1.804972925	2.118526123	1.767449472	2.010672786	2.095982396	2.330895606	2.369866945	1.930934285	2.991280181	2.299278144	1.936704561	2.397213477	2.170069031	2.041492056	2.012635845	2.600945181	3.446530782	2.010184415	2.101998248	2.119814018
ZNF501	2.042095632	1.879053851	1.780724878	2.703265185	2.090470347	2.451468593	1.834351816	1.89051765	2.220729344	2.421127802	2.30181901	1.823324086	2.427184331	2.134174266	2.250101091	2.015272473	2.153729589	2.187859346	2.003043128	2.058162395	2.64576157	2.301634436	2.25625171	2.570384102	2.128269968	2.279580314	2.416202239	2.027645621	2.152273207	2.225038779	1.976943938	2.191529491	1.971740167	2.465746094	2.58470375	2.412723015	1.845241064	2.456033997	2.511107178	1.654071575	2.181150741	2.357225319	2.132314691	2.205900144	2.539187356	2.503803886	2.341798982	2.075740174	2.79071824
ZNF500	3.326343814	3.574218585	3.354034645	2.973475455	3.420303881	3.545749376	3.534112611	3.021219273	3.517387193	3.325682192	3.857276084	3.022377111	3.514108272	3.357488701	3.481630411	3.344538422	3.460653099	3.298176226	3.682530013	3.68338623	3.299288175	3.209532484	3.606241475	3.706217662	3.132062759	3.167796654	3.438841356	2.981404724	4.440897204	3.945351986	3.497375451	3.583653372	3.533463045	3.43767053	3.32309755	3.661252396	3.541246834	3.630716743	3.974703086	3.369420414	3.421619722	3.216505597	3.152626533	3.447753794	3.360308057	3.800534586	3.404232682	3.29478342	3.266088751
ZNF498	5.766968074	5.557698766	5.508191059	5.444175493	5.028536502	5.262939145	5.456338354	5.574347289	5.654242685	5.586743676	5.533840099	5.502031787	5.41605496	5.732746651	5.726577648	5.636621133	5.361954558	5.554867252	6.006002335	5.6827427	5.3105639	4.562969272	5.312281543	5.126686794	5.310851191	5.270012311	4.891894171	5.304386963	5.10588267	5.323179466	4.940389928	4.988889635	5.347651141	4.960918407	5.405348991	5.124123365	4.939377978	5.519025213	5.697765166	5.717016618	5.266159977	5.267912153	4.763452041	4.901955289	5.65505165	5.29732609	4.549465869	4.853964751	5.508689139
ZNF497	3.556446383	3.347961653	3.342757695	3.293118474	3.151085011	3.23129508	3.414739367	3.59794362	3.58406	3.151123416	3.297247074	3.519797852	2.759530447	3.691307603	3.420548213	3.783778656	3.127014309	3.48452232	3.576542107	3.760581681	3.152265672	3.437511823	3.004021895	3.205846316	3.21521422	3.347483759	3.382979427	3.355148622	3.484619814	3.189290449	3.422844426	3.240920142	3.190970693	3.323618877	2.900310822	3.62058776	3.12537395	3.518522401	3.249413356	3.36888456	3.426502559	3.004410358	2.962762155	3.062292773	3.241664609	3.314435055	3.147053904	3.124259038	3.463274571
ZNF496	3.61760083	3.255112594	3.649093464	3.336046117	3.909842291	3.553167176	3.431463512	3.550515062	3.809482765	3.225508735	3.754776792	3.991627232	3.53092269	3.766246452	3.547373628	3.587889321	3.404658564	4.369313746	3.721160509	3.872017857	3.554491786	3.726346478	3.687263774	3.560646586	3.465905204	3.642639147	3.907007588	3.426333116	3.407636982	3.800648998	3.363245874	3.840776778	3.264452171	3.836265299	3.561401902	3.344871318	3.488453068	3.69144886	3.637055937	4.058573026	3.791302987	3.259439009	3.6094563	3.725792828	3.179099977	3.114133075	3.522920767	3.408787341	3.232421169
ZNF493	4.048618484	3.910433922	4.655876107	4.61063786	5.238319745	5.076392097	4.773356622	4.78902455	5.366354887	5.317373317	4.26734237	5.077366519	5.299081204	4.147999842	5.122103084	3.851119624	4.928752751	4.250371998	3.472137149	4.041855419	5.721543259	6.153011413	4.868877668	4.719502635	5.038542802	4.906967965	4.858139735	5.044353658	5.032734864	4.218793733	4.467030052	5.383359887	5.452546569	4.198072371	4.50559134	5.150470826	4.922229664	5.257202531	4.812381197	5.141815215	4.685483802	5.352476749	5.61900916	4.609749052	5.089871132	5.527605977	5.095609177	5.129211978	4.299408642
ZNF492	2.94324426	2.390992911	3.319163171	2.960603463	3.599374814	3.374454352	2.313916473	3.143570053	3.643822654	2.380287576	2.827131795	2.617687738	3.249272911	2.773299536	2.191406436	2.437254546	2.821926991	3.024273589	2.524040703	1.975821105	3.475599556	2.871563222	2.813411981	2.896172972	1.897179253	2.764577066	2.621327127	2.178585858	2.151662605	2.986057682	2.783021054	2.821969469	2.580753317	2.278339803	3.279955589	2.819218194	2.442490863	2.80251836	2.890184903	2.093903236	2.794081261	2.435192817	2.394419328	2.747987205	2.601958513	2.652871391	2.660974324	2.989119534	3.53309311
ZNF491	3.027879851	2.668746197	2.652231013	3.546704834	2.911338021	2.472053219	3.272352306	2.9490461	2.655123556	3.180974652	2.975966805	2.547803499	2.509894947	3.050361504	3.03271985	3.507822554	2.977923806	3.446181778	2.929208787	3.378650904	3.396652964	2.812316173	3.127683889	2.989530639	2.784922223	2.643451793	2.420805374	3.060977332	2.622624741	3.476307013	2.792473385	2.73626582	2.583217412	2.928667074	2.540181637	2.521587082	3.091932811	3.1499391	2.848838545	2.862808273	2.850362446	2.887223548	2.366978175	2.621116418	2.888176029	3.324205032	3.093861174	2.571031453	2.667052167
ZNF490	4.088258551	4.198604295	3.747624749	4.32202549	4.55461633	4.196232331	3.882253475	4.248919582	3.876027069	4.323962594	4.5203711	3.515577484	4.116583755	3.931363013	3.879634431	4.130617876	3.884655088	4.257537718	3.444171484	3.655622194	4.08759678	4.180224889	4.233572525	3.988556962	4.347367499	4.118600113	3.742684684	4.082230239	3.838067288	4.101829689	3.69259671	4.053548388	3.922647572	4.293253893	4.033348486	3.638375076	3.98525754	4.074220626	3.88723586	3.656424342	3.872174154	4.063638289	3.800929015	4.255187047	3.421522594	4.046375146	3.983508216	3.938489343	3.580317944
ZNF488	2.153791104	2.142674208	2.545724753	2.496368062	2.46089294	2.337578816	2.09289069	3.213126556	2.16027111	2.144119598	2.377545319	2.381483766	2.302452916	2.540777443	2.244996217	2.18820886	2.195678328	2.138842468	2.321854131	2.613279785	1.906202421	2.556020426	2.155655979	2.357691697	2.331382485	2.399213416	2.852499126	2.04866594	2.341383812	2.146556809	2.216566094	2.236764082	2.115359655	2.37759484	2.222916619	2.325418842	2.523017989	2.231979473	2.285312871	2.419157895	2.697628925	2.122222833	2.25378406	2.092815443	2.189651708	2.015307588	2.344090281	2.673548179	2.376664787
ZNF487P	3.306471518	2.941892624	3.322839851	3.331616229	3.677137568	2.999919627	3.33923731	3.868916959	3.162428245	3.230843217	2.94605752	3.091547343	2.767170861	3.739688678	3.576578141	3.223251262	3.296782552	3.086188316	3.096712202	2.806984939	4.005045884	4.274194283	3.541916631	3.676004145	4.638798829	3.462155404	3.530625782	2.961815827	2.955685652	4.529530982	2.947443235	3.435315921	4.252376074	3.004325439	3.427264076	2.950161298	4.156971798	3.153604578	2.675510804	3.996684352	2.876212832	3.861547556	3.946731945	3.461492389	3.467771049	3.276013738	3.303061292	3.926850082	3.495549914
ZNF486	5.672068931	5.143171525	5.960464091	4.97484789	6.042849879	5.694618511	5.731266567	5.786892191	6.090822614	5.952192585	5.893344168	5.844842616	5.615894535	5.562364227	5.824039132	5.017841758	6.277136024	4.669730122	4.306272798	5.177115628	6.254674044	7.163226501	5.999539095	5.808830249	6.163183193	6.341397695	5.5694308	5.769346148	5.925774031	5.010350881	5.45586473	5.501459565	6.249919254	5.683389081	5.750400549	5.975109485	6.015373689	5.077129926	4.92475873	5.450048598	5.126341531	5.721748194	6.732913518	5.834148901	6.075561976	5.4782846	6.002053473	5.756652696	4.845382347
ZNF485	2.890080914	2.704663432	2.968946269	2.429373804	3.893247025	3.593057279	3.229883121	2.404533615	2.950268684	3.712973369	3.114941062	2.806780882	3.02148322	2.788203177	3.16120554	3.142647811	2.569275909	3.169315807	2.367528025	3.137314212	3.924917074	2.482681092	2.670212719	3.557829222	3.854071981	2.217151029	3.147080435	2.804857568	2.986173537	3.083027304	3.234405636	3.100182689	3.342346098	2.949735543	3.150991419	3.09266431	2.584126031	3.300145721	3.681554297	4.185295655	2.549917084	2.636012272	2.090253516	3.356409221	3.418033113	3.267715661	2.951694915	2.305233417	2.665250413
ZNF484	4.964553053	5.185110219	5.496948397	5.775235863	6.518845616	6.164199073	6.118894263	5.807056085	6.146856343	6.034724338	5.867982591	5.180609052	6.324680794	5.479369261	5.754347045	5.156325447	5.469241636	6.043783409	4.840562933	5.158850261	5.953000877	5.702687872	5.928662554	5.534537695	5.813069568	5.684403206	5.524077648	5.632610974	4.961375078	5.588323291	5.02564909	5.760496211	5.127634558	5.54361557	5.78993216	5.455683727	5.123842608	6.013194172	6.072775112	4.790818009	5.30615877	5.694480184	5.212428904	5.848710109	5.584149087	5.725467031	5.311284048	5.415784049	5.079945644
ZNF483	3.119980925	2.493245197	3.226260252	2.440671576	3.775858074	2.790241751	2.648809244	2.426305812	2.809018741	3.664982093	3.078396333	2.312472748	2.98889333	2.557256777	3.243944195	2.67952192	2.507981816	2.60258896	2.547858522	2.450011274	3.341751967	2.123138796	2.579668769	2.857316861	3.009616954	2.70345617	2.746934277	2.970454245	2.653224993	2.454466061	2.573608212	2.994065971	2.686504378	3.074856418	2.629945065	2.638024109	2.168068162	3.134608541	3.599297149	2.693285596	2.865315198	2.957136124	2.570900371	2.113991601	2.478309187	3.281961388	2.715801949	2.511455826	2.633820546
ZNF480	4.941778082	4.544829268	4.81690384	5.250125514	5.803066374	5.297552045	4.804372363	4.780621606	5.639032439	5.57748105	4.608367697	4.899478491	5.766174907	4.904858497	5.585035553	4.397132179	4.584954362	4.868341942	4.344063203	4.85118966	6.205057796	5.104670547	5.319788473	4.706724461	5.18912182	4.467592772	5.092000533	5.023797386	4.254134949	4.879837105	4.715568848	5.077890849	5.335263019	5.171777831	5.26352854	4.751891358	4.909492746	5.53908585	5.43013597	5.451825672	4.915322647	5.0503046	5.320139752	5.471665845	5.410789627	6.158685069	4.224601155	4.875598955	4.868884957
ZNF48	3.126802139	3.062759577	3.522918316	3.073510543	3.664871608	3.368042633	2.993331881	2.881064382	3.307078669	3.009911917	3.478283469	3.224902296	3.64678605	2.977272987	2.977417748	3.551465317	2.981258758	3.354714909	3.335973098	3.271862981	2.846473368	2.852285058	3.213564655	3.354871261	2.965780933	3.039529795	3.200902835	2.895351972	3.161701375	3.36994586	3.20034309	3.043258442	3.120917188	3.158752762	3.529794798	2.928482771	2.94600649	3.397052882	3.395198974	3.730881356	3.568809788	3.343716566	2.889811078	3.156847034	3.271830752	3.411231887	2.682829777	3.172313372	3.230773974
ZNF479	2.102722262	2.097513329	1.986410727	2.36564023	2.198528283	2.310206104	2.032332426	2.251906532	2.152766367	2.135275431	2.099483989	2.228940356	2.086381764	2.257051551	2.06029449	1.971710671	2.013659093	2.115323832	2.038968756	1.864560041	2.194943174	2.404880989	2.332044582	2.137951437	2.418402088	2.350041984	2.0137564	2.159933434	2.196005145	2.264797149	2.598509738	2.083808358	2.218981973	2.326695971	2.005521271	2.570112488	2.134137081	2.295778278	2.089821163	2.049707962	2.146919739	2.474000405	2.399508437	2.14043254	2.161631494	2.159489353	1.92156148	2.125758805	3.168423663
ZNF474	1.963993461	2.019171691	2.420397116	2.108937448	1.770475237	1.906913929	1.98026578	1.895647699	1.801512992	1.730315276	2.099087082	1.79897455	1.890661837	1.999046201	1.726371084	2.134564581	2.304073802	2.020901068	1.941005903	2.029568176	1.878685889	1.869845594	1.807345252	1.80985508	2.114011211	1.875598646	1.924639444	1.776532462	1.965072465	2.104626057	1.917691599	2.039712543	2.011816193	2.110709322	2.209216862	2.175933447	1.99134685	1.928650215	1.768829056	1.805954374	2.248265427	1.857526026	1.775473978	1.86511249	1.943684597	1.9359259	2.09993348	2.009379159	2.312918811
ZNF473	4.194361045	4.059638967	4.063855782	3.637926672	3.895399188	4.100470073	3.759700044	4.014015092	4.038462331	4.159423195	4.187511293	4.043152251	4.17902624	3.797466245	3.935273797	3.883016153	3.758969815	3.79806277	3.901415863	3.758208731	4.356759187	4.070766506	4.329256372	3.874356912	4.434460749	4.125901217	4.088661398	4.105436074	4.057456971	4.130808972	4.00725631	4.523663585	4.332372701	4.172774858	4.349604081	4.008486306	3.982377105	4.641405477	3.871019785	3.869740714	4.125347683	3.875828325	4.048772248	4.445887287	3.903650533	4.580671075	4.177152791	4.194124772	4.3103664
ZNF471	2.083770909	2.12043466	2.094096097	2.459731543	2.760085472	2.282808314	2.128578885	2.244867422	2.404726093	2.267354916	2.408292261	2.05529068	2.558081171	2.134827048	2.041821761	2.221024195	2.251233476	2.021426813	2.355566015	2.37226708	2.185288264	1.918817689	2.568619744	2.239535438	2.275928658	2.23975897	2.323536519	1.807671437	2.105833217	2.358038955	2.375270525	2.246332846	2.151987103	2.379598614	2.572191832	2.081244235	2.271399722	2.082118043	2.245520002	2.372801207	2.449943937	2.18226042	2.380767078	2.273669102	2.373918867	2.443892257	2.70868274	2.232209682	2.508515668
ZNF470	2.773987293	2.198253114	2.648813532	2.931024311	3.679080568	2.882406097	2.801980444	2.548953617	2.828820005	3.172273361	3.082498051	2.128777258	3.594356864	2.618903934	2.398949773	2.54816285	2.576565339	2.460973814	2.170446026	2.443176905	3.424934949	2.754099456	3.171270031	2.540007955	2.797767529	3.152242082	2.544824431	2.941948409	2.11685204	2.474864812	2.229615411	2.511380724	2.314078627	2.466005515	2.467253057	2.165314708	2.290606803	3.114418367	2.876811246	2.637084408	2.342220629	2.428910452	2.619000565	2.692632734	2.757875204	3.307775017	2.39728592	2.372771051	2.974925478
ZNF469	4.043636034	3.921192571	3.121726667	3.728522308	3.425849991	3.79846479	3.244062284	3.644608977	3.462860486	2.991979147	3.535303015	3.690011785	3.460683975	3.575450823	3.592911933	3.524753798	3.565401616	3.804160975	3.903290276	3.842014623	3.420489019	3.352838675	3.240791501	3.566191966	3.40132391	3.483035022	3.745036208	2.989442219	3.842812543	3.54256184	3.456726905	3.665904906	3.390608023	3.310506268	3.526916051	3.666455074	3.46252113	3.720228947	3.878871041	3.384697504	3.753957943	3.392797207	3.493488223	3.518061383	3.859930983	3.108828253	3.420334068	3.487008461	3.9253399
ZNF468	4.972302237	5.256695354	4.697446633	4.946875505	5.592469584	5.287368713	4.658191503	4.775210221	4.767176011	5.687018398	5.356948756	4.55111848	5.01793894	4.446872862	4.530888598	4.104338745	4.95865304	4.903956695	3.988445016	4.386541619	5.538381201	5.102460105	4.937580662	5.163903462	5.317129888	4.808322943	4.771719522	4.954420265	4.604773216	5.062255275	4.731737629	5.282885217	4.713588478	4.707929597	4.984803248	4.655202669	5.018719215	5.5897135	5.978127565	5.032499551	4.952494227	5.606289659	5.246176596	4.90519493	4.698466045	5.402987419	4.770056928	4.385013275	4.955954356
ZNF467	6.269525239	6.254161142	6.22232229	6.111597518	5.473300627	6.453582643	6.161791449	6.428027775	5.77131735	6.041577374	5.954488176	6.769652424	5.574156134	6.46674491	6.108197347	6.446606934	6.348557298	5.987281804	6.558286482	6.286681977	6.28333027	7.094654226	6.524631177	6.558838237	6.388137199	6.645111519	6.670965191	6.862601063	7.391363064	7.090102052	6.824645134	6.607609428	6.939987904	6.364707959	6.596360854	6.699096465	7.064995343	6.229314534	6.429664371	6.704854175	6.875102116	6.177566986	7.168190755	6.998511767	6.500994291	6.092205395	7.005779755	7.186449162	6.983707977
ZNF462	2.312280515	2.20125509	2.39772108	2.363497545	2.258773716	2.47283876	2.63133432	1.962220206	2.396888437	2.236718128	2.614634143	2.482262769	2.449042191	2.391864191	2.432162238	2.736294696	2.754622312	2.794854126	2.477616998	2.903012609	2.506977444	2.225669748	2.39844135	2.416762867	2.366157496	2.440397391	2.459527097	2.140111268	2.630559617	2.467919763	2.467456133	2.390789566	2.469935139	2.602084142	2.472078167	2.27484844	2.389026803	2.382614574	2.435290704	2.724859219	2.379564946	2.537864323	2.07904558	2.542450808	2.601676466	2.355418288	2.412984224	2.592589565	3.273517047
ZNF461	3.607908124	3.259229037	3.055476067	3.674616275	4.227682347	3.153875223	3.338724787	3.103251549	3.853496342	4.207871811	3.460124062	3.25438126	3.874691957	3.533464988	3.502066605	3.117980209	3.345747724	2.98904103	3.683433963	2.976038842	3.535650334	3.022703571	3.452640619	3.46419389	3.479571633	3.361862851	3.095807122	3.53925852	2.831081399	3.341814765	3.149659396	3.418712289	2.774293147	3.273657042	3.562711732	2.900896525	2.933187105	3.747774798	3.675611068	3.373312693	3.149991034	4.019629099	3.205788284	3.278032838	3.134670108	3.790122022	2.818049949	2.703696833	2.945804097
ZNF460	6.511596821	6.698847958	6.323641216	6.53983419	6.82080874	6.521674607	6.63127787	6.447725181	6.549442332	6.408568579	6.757504588	6.062763533	6.721801829	6.612746484	6.650063646	6.633547818	6.279690327	6.658272639	6.561731361	6.332642734	6.312919344	6.2180904	6.328977158	6.352779577	6.331129695	6.328283206	6.117617607	6.018492991	5.790568985	6.509927233	6.102432438	6.499471771	6.202779792	6.306258946	6.330173043	6.071990694	5.653197996	6.879829513	6.651751753	6.036461763	6.274586465	6.371759667	5.918239704	6.102530281	6.303143269	6.696718511	5.955189133	6.041222109	6.193226277
ZNF454	2.776110913	2.887425956	2.594989508	2.559483061	2.429552989	2.847985614	2.43454133	2.697919675	3.102167972	2.734358901	2.612448703	2.879446637	2.567523213	2.41823797	2.612986065	2.855914238	3.107876175	2.699217455	2.91609878	2.744933779	2.675134575	2.580786022	2.602513904	2.447847886	2.53957158	2.307316914	2.578139976	2.360183374	2.887295479	2.904075367	2.59393639	2.580062895	2.273303646	2.574356054	2.66882187	2.786603652	2.584192902	2.537574288	2.644655742	2.805248607	2.744194968	2.902733967	2.992997829	2.527891561	2.858603666	2.430152513	2.664209144	2.427502605	3.159932714
ZNF451	4.872294214	5.202459857	5.086864153	5.263911744	5.754420816	5.196929704	4.798190163	4.793724693	5.109036449	5.251238908	4.942129193	4.908090326	5.384293357	4.63621353	5.311522744	4.339962714	4.770343	5.174095857	4.797197836	4.882548255	5.167369656	4.986318902	4.742373158	4.933783471	5.697921587	4.824592183	5.110050811	5.250131083	4.265632617	4.509713934	4.736760311	4.798667836	4.854785148	5.590590816	5.074822218	4.914020687	4.821180424	5.263551081	5.345387319	4.558481339	4.86877075	5.260947201	5.045988774	5.019955832	4.797113138	5.351103464	4.853048577	4.961634498	4.227435634
ZNF45	2.822574595	3.200870934	2.893621963	3.526205785	3.901136141	2.972245306	2.750572694	2.837163872	3.135711525	3.407351406	3.428300884	2.763755292	3.72389451	2.877837008	2.89631475	2.670512529	2.973430936	2.970125239	2.188463521	2.767081084	3.787719535	3.019946249	2.853583998	3.52581704	3.452296984	2.592014164	2.578115938	2.597129756	2.309771707	3.250991084	2.178819882	2.622806471	2.702014269	2.894485869	2.212028407	2.385454866	2.497884962	2.846026007	2.962746428	3.55455521	2.966158558	3.253209331	2.957956733	2.454579325	2.410963695	3.77497924	2.318824695	2.246316697	2.621315246
ZNF449	2.997571062	2.166704867	2.469772422	3.136910055	3.043747245	2.772239296	2.490624644	2.355595301	2.572393579	2.654639244	2.458588308	3.197473986	2.786636578	3.311679711	2.757765736	2.395831414	2.898887705	2.724108514	2.52026779	2.580822186	3.038741978	2.976258065	2.88123552	3.007118246	2.569710754	2.486493212	2.27522436	2.99171997	2.357832342	2.569014726	2.274251829	2.997404182	2.704968928	2.375513215	2.525232814	2.644187675	2.677642696	2.752060444	2.991263961	2.425780314	2.273002793	2.386149903	2.784034136	3.183177989	2.890644925	3.371095892	2.343768771	2.909182243	2.345819571
ZNF446	4.587430066	4.73976368	4.335458274	4.54346657	4.381793409	4.426266513	4.388369313	4.802327871	4.421562439	4.069080254	4.591840136	4.424649487	4.127988988	4.550140475	4.285261879	4.765469487	4.582255584	4.330979604	4.603561122	4.632932187	4.535651342	4.486380678	4.407695869	4.30022667	4.302902809	4.67771356	4.871566618	4.601580037	4.517545809	4.657394025	4.921939416	4.522143452	4.763617908	4.662564334	4.630614353	4.525385346	4.396161086	4.944282837	4.792984281	4.406536308	4.485254298	4.369101614	4.809479198	4.498749111	4.77619372	4.561626908	4.334851315	4.541900652	4.924923228
ZNF445	4.943132649	5.497332688	5.700771339	5.158599655	5.827895889	5.576048524	5.622114563	5.342194475	5.475215083	5.605774899	5.549353845	5.344665111	5.631426202	5.371871634	5.561421572	5.103241663	5.378437029	5.272189845	5.232118297	5.147506402	4.909863998	5.837963049	5.271381073	4.960902262	5.353295939	5.479713699	5.388691981	5.300786337	5.663946406	4.932224784	4.957255967	5.204295282	5.089912378	5.280913389	5.13556969	4.88795721	5.012200546	5.12211194	4.969513198	5.28578044	5.298311988	5.220262447	5.29559549	5.095375338	5.181781377	5.142140242	4.986086614	5.274528547	4.835603527
ZNF444	3.10142774	4.003862695	3.919043934	3.288553154	3.595473112	3.748170798	3.940019438	3.580117648	3.527165709	3.931071218	3.966385796	3.674492471	3.076316922	3.907953322	4.301435849	3.836666501	3.93766779	3.684905488	3.782658314	3.942699918	3.536468406	3.021576867	3.76015109	3.166976078	3.043865017	3.11481269	4.049533334	3.66182012	4.135069547	3.960658976	3.926888912	4.071188017	4.534102361	3.341937867	3.294950922	3.905102981	3.529111638	3.887908013	3.66102221	4.22569338	3.535688281	3.87774463	3.553543687	3.514085006	3.730201036	3.960270356	3.58682666	3.619441107	3.697706137
ZNF443	2.298054759	1.866558174	2.645057713	2.613800673	2.459788147	2.944189244	1.999649653	2.274404429	2.026766069	3.747657056	1.942656405	2.77948789	2.855887069	1.595892134	2.174956815	1.889866046	3.256738887	2.525674915	2.585729527	1.751160337	2.372323472	4.632168941	2.437102438	2.390250211	2.269339721	2.867271017	1.800307706	3.065836798	2.339014278	1.969045909	1.760105258	2.850172985	1.919659371	2.292167517	2.831446116	2.257285626	2.385526247	2.705530302	2.794468645	2.205429533	1.569615809	2.90897307	2.537931486	3.011196296	2.796364193	2.149687108	1.93254823	1.689564284	1.862421102
ZNF442	2.603600769	2.543041301	2.771632959	2.599001824	2.993587276	2.915666289	2.515758914	2.696312685	2.849252705	2.867658526	2.706645249	2.720090636	2.615801026	2.908717665	2.739862082	2.540490794	2.605649207	2.936923857	2.620219227	2.350397727	3.26677823	3.008436281	2.953468161	2.699813677	3.081987582	2.816891397	3.085170695	2.29336767	2.502600862	3.267501788	2.55131152	2.65324946	2.368769558	2.860440949	2.684631627	2.430698008	2.252088905	2.40338811	2.841097673	2.445366082	2.907026851	2.669854827	2.508080994	2.446931538	2.829177392	2.849188592	2.718701063	2.512518976	2.925518172
ZNF441	2.813858871	3.02361	2.976032121	4.174168314	3.858794671	3.820964962	3.216568936	3.717034904	3.38151252	4.475444458	3.082524501	3.499001139	3.609029713	3.402152923	3.70683289	3.140134203	3.808503188	3.578168386	3.07712566	3.06073058	4.200616466	4.144480785	4.138101057	3.273980449	3.656658678	3.193030392	3.090139637	3.296679536	3.209481449	3.127884251	2.968925723	3.261589367	3.09727821	3.34104691	3.314922559	3.227132711	3.853503646	3.963027674	3.457656224	3.321472437	2.905548432	3.575919113	3.570260448	3.876375444	3.697575054	3.641095644	3.048102425	3.464710765	3.465924103
ZNF440	3.650864603	3.778008998	3.75222191	3.566517275	3.964544836	3.757298186	3.91531584	3.496805059	4.265509639	4.041302487	3.538068358	3.513270797	4.191245597	3.821459152	3.586149501	3.636031585	4.202546001	3.501525105	3.516753934	3.772606177	3.880223329	3.807103993	3.586894767	3.766236082	4.442836095	3.899378904	4.13050162	3.769739046	3.463579844	3.518864748	3.848931557	3.827074913	3.790875975	3.46253516	4.290573393	3.821709742	3.709615973	3.845757387	3.794954346	3.223568607	3.284425881	3.800621497	3.800863081	3.906047087	3.948510992	4.421412824	3.64394103	3.960378791	3.564745202
ZNF44	4.253864191	4.343514403	4.795418612	4.760723585	4.946135626	4.535107175	4.736316611	4.200557859	4.762974714	4.900293563	4.916940067	4.405094621	5.141164331	4.665494918	4.909416558	4.042346956	4.542107396	4.550312167	3.81688852	4.123190121	5.00789658	5.274492569	4.773721248	4.458793687	4.921762579	4.407151232	4.352325757	4.247628946	4.075515917	4.246137648	3.786305122	4.274775244	4.16534385	4.723938649	4.628251477	4.090383967	4.391542789	4.21812473	4.061413809	3.796087469	3.779907178	4.193890563	4.172659216	4.253848751	4.632130959	4.89693105	4.199288501	4.271883266	4.207352869
ZNF439	3.368554861	3.389935846	3.631875083	3.76666331	5.091091808	4.449084909	4.299966973	3.396192079	3.951368897	3.854685957	2.956239746	3.502860384	4.306128558	3.556033634	4.01868256	3.054758857	3.968433932	3.403262286	2.892503778	3.285955545	4.901334754	4.578263971	4.69343226	3.413382694	4.834741735	3.837112305	3.697735221	3.074201782	3.941283474	3.266471575	3.334277408	3.281093135	3.071089693	3.175053546	3.362511988	3.163413093	3.959806089	3.615418499	3.68995598	3.315242749	3.776293067	3.57250103	3.530033745	3.058880101	3.346316111	5.297589421	3.304955455	3.310033486	3.325361153
ZNF438	5.910535545	6.042265751	6.440023915	5.341003528	5.58066128	5.587800064	5.691538986	5.917724673	5.621893046	5.841795797	5.540516945	6.245544901	5.19974823	6.04252754	5.788239811	6.002191898	6.840369762	5.948353985	5.726326715	5.100791992	5.788754631	6.567031782	5.239348359	5.931980956	6.031189572	6.203478484	5.915096224	6.141490588	6.661567391	5.814126224	5.684127853	6.468572304	6.32997136	5.493691457	5.912828942	6.264431935	6.245222209	5.578437147	4.973010861	5.902809602	5.901009962	6.30934656	6.569140079	6.496559777	6.071995575	5.676495697	6.302805718	6.217369605	6.146987925
ZNF436	4.161498738	4.920653645	4.464930759	4.204048204	4.959672583	4.496908992	4.592304446	4.851294557	4.951838272	4.4940805	4.800483454	4.587868394	4.599904745	4.617007961	4.229148522	4.144649882	4.499717134	5.255168548	4.253200874	4.612826271	4.512813783	4.607870313	5.026744772	4.51553886	4.794686376	4.444102908	4.362385028	4.184772886	4.899808585	4.522255844	4.646709469	4.482253989	4.223483712	4.608609977	4.308141023	4.685719929	4.621293743	4.641534749	4.443733076	4.297318573	4.691853414	4.563986839	4.549835902	4.540732608	4.638877799	4.780197988	4.061700104	4.33255966	3.835262275
ZNF434	4.647201791	4.959068812	5.463801492	5.472496706	5.249182789	5.794599866	5.10067373	5.317483748	5.174708127	5.589616941	5.395030251	5.593189083	5.218794565	4.985144449	5.729290701	5.311790333	4.974468047	5.343209175	5.537235529	5.52199639	5.5011993	4.554903873	5.565290453	4.88667101	5.280369591	5.200747601	5.016271215	5.445281708	4.959066911	4.90155242	4.739315129	4.921734781	5.229188898	4.883368907	5.630169721	5.033748457	5.392256687	5.100524316	5.083190755	5.221165108	4.540645991	4.260600233	4.678410454	5.385812823	5.178455928	4.968792743	4.971294243	5.552396769	4.387944394
ZNF433	4.347727531	4.13831794	4.277980095	4.248105206	4.829012391	4.274782026	4.13280742	3.672383814	4.025440847	4.202958305	4.64859207	4.284848565	4.353700541	4.253891252	4.241777948	4.039768198	4.009676824	4.468378393	4.058169398	4.082917536	4.582597736	4.132103305	4.162464517	3.884245183	3.980459921	4.150313704	3.630364793	3.568321135	3.88191018	3.613823393	3.410337611	4.091170467	3.951204966	4.428214927	4.045603913	3.608686166	3.965906245	4.010572217	3.752280632	4.136676184	4.143502425	3.997968918	3.892194489	3.997591734	4.165107118	4.355244146	4.139812345	4.09670659	3.75248342
ZNF432	3.795814562	3.656419003	3.580833997	3.603108205	3.78209501	3.874175582	3.627941255	3.311097974	3.801649856	4.115084494	3.357921965	3.761954745	4.384112351	3.250016225	4.025496669	2.766357166	3.415510091	4.011210584	3.037075181	3.230848509	4.670702932	3.723619894	3.887640157	3.473526657	3.505343377	3.199313518	3.98342208	3.272340829	2.619379465	3.329765215	2.925959047	3.925914806	3.463608745	3.433653443	3.780538556	3.208423088	3.27889051	3.900373553	3.899016808	3.691273382	3.487431477	3.705260772	3.225953088	3.43595247	3.575336334	4.128454647	2.997408359	3.081589013	3.421711938
ZNF431	5.60993099	5.223156665	5.600109181	5.345837962	6.366545136	5.748237893	5.799731366	5.426462029	5.458545253	5.899024987	5.64866017	5.490892285	6.006831519	5.34314914	5.639487736	5.073404514	5.531742083	5.787687474	4.880935609	5.320177471	6.175916344	5.941823005	5.936148373	5.730160807	6.037724956	5.612309542	5.439264261	5.723753303	4.940421875	5.456685796	5.107737613	5.614367356	5.945259927	5.566959627	5.646697457	5.027402909	5.366919736	5.847826771	5.300780003	5.298449115	5.575825966	5.753430678	5.614650183	5.254435669	5.623554371	6.247605249	5.586621839	5.489689222	4.872159908
ZNF430	4.785981884	4.968106825	5.291449798	5.041771697	5.785616622	5.596863058	5.296426333	5.259239154	5.478885746	5.581558441	4.806719133	5.429211622	5.774893254	4.996678822	5.690109731	5.066370574	5.533191797	4.648027485	4.600562902	4.621340693	5.785872204	5.785999066	5.273290975	5.476502956	5.217180803	5.058783232	5.171064242	5.456302516	5.097064899	4.819331711	4.830825377	5.55675823	5.50208993	5.069439696	5.000367854	5.200137518	5.132934461	5.559402828	5.210071841	4.993419684	4.833379525	5.347581211	5.38930927	5.35301688	5.614402673	5.415887436	5.281318297	5.426636169	4.520046285
ZNF43	4.02883303	3.665559466	3.554927432	3.858071018	4.677109938	4.473395498	3.708683554	3.327044754	4.496523134	4.146824283	3.444192275	4.218241522	4.50118241	3.707905445	4.231281871	3.166651273	3.373468772	3.478747794	3.183619664	3.415992872	5.365536161	4.476163422	4.067456084	4.015939072	4.202040736	3.612984523	3.648618071	4.230882959	3.735841225	3.080664463	3.424588436	3.699851516	4.052615773	3.601676265	3.791459278	3.789784786	3.291372505	4.488548139	3.646311264	4.004696054	4.347968898	3.788469114	3.526432857	3.577125834	3.790045746	4.481128581	3.521955126	3.47853586	3.746345853
ZNF429	4.515421519	3.800058726	4.081027102	4.44627715	4.920916556	5.042810644	4.981230014	5.04625853	5.195883056	4.505853879	3.901845053	5.570337291	4.782617995	4.008680422	4.564890342	3.599560683	4.963283322	4.346759945	3.435535583	3.714804573	5.305541182	6.528906392	5.165684853	4.793450413	4.82647568	4.632133894	4.148342204	5.208545979	5.4361524	4.106456767	3.934268722	4.849224688	5.386565701	3.713199877	4.749902169	5.3865399	6.101299819	4.576369783	4.116333649	4.946382498	4.845434145	5.429600323	4.017763188	3.855733527	4.204009426	4.541587912	5.912058979	5.88248174	3.640290867
ZNF428	5.090363217	5.019006493	5.11295825	5.269475036	5.331708482	4.932112724	5.099088594	4.75121983	4.876397258	5.325294714	4.782852875	5.202239418	5.052638513	4.765335804	5.256581183	5.153875627	4.816655423	4.813008007	4.987818717	4.929801115	5.0584678	4.015225575	4.387655726	4.502457192	4.061103029	4.48878882	4.807658066	4.938523038	4.175423473	4.650876014	4.094706627	4.543217087	4.046456522	4.146087976	4.614128431	4.475696183	4.132469227	4.171111119	4.606398657	4.707823948	4.225179914	5.150809275	4.412823804	4.345781493	4.630195698	4.225378864	4.696122922	4.498245798	4.5923358
ZNF426	3.918423117	3.564101479	3.924011236	4.123194674	3.947818949	3.768950649	3.512653923	3.260412464	4.38332353	4.458539993	3.817245187	4.118984182	4.180492292	3.433032937	4.133439558	3.439377779	4.250295265	3.725914376	3.320028763	3.222624753	4.395347375	4.392641853	3.500263005	4.065800338	4.053923306	3.758217596	3.911862857	3.432904392	3.223020536	3.717297377	3.279968896	4.426419573	3.439598934	3.284875163	3.493251989	3.65111197	3.366924289	3.706069176	3.622879538	3.383244638	3.675318577	3.829511199	3.851423862	3.494102492	3.738494134	3.985895725	3.361016018	3.49965437	3.444779774
ZNF425	2.790683309	2.593239552	2.770304728	2.460978567	2.768071178	2.889082449	2.741565704	2.328051615	3.077755936	2.879963828	2.894891728	2.6187512	2.952974269	2.898108859	2.280102013	2.780447913	2.672807204	2.68840107	2.932964531	3.169270006	2.732664329	2.709442002	2.798581976	3.253747872	2.802342127	2.759612267	2.831409011	2.551036002	2.974622587	2.829872165	2.6164657	2.948392607	2.602254995	2.5706968	2.492980184	2.835369559	2.828058687	2.635171092	2.497526201	3.020231253	2.519265299	2.545109772	2.973950679	2.690357266	2.730347887	2.763439426	3.009088925	2.963603907	3.061396351
ZNF423	2.348182426	2.525459407	2.733330334	2.499902626	2.475312278	2.364192021	2.435102813	2.340050723	2.435903293	2.224967114	2.360833911	2.394932396	2.548204746	2.699270896	2.436108294	2.721332899	2.411039611	2.349832195	2.810586393	2.345156222	2.491847816	2.564359936	2.152118272	2.472000991	2.207341614	2.665069505	2.626558721	2.44984878	2.533097828	2.326388573	2.91044594	2.791138337	2.626324434	2.765553659	2.525598688	2.717140523	2.471187552	2.614689105	2.794478587	2.698215854	2.574371346	2.443854772	2.869419048	2.699402379	2.450084442	2.364108741	2.507726525	2.382244574	2.661053008
ZNF420	3.575163054	3.317736687	3.609135348	4.354754074	4.863457299	4.578470627	3.80172938	3.891403486	4.565749765	4.515016307	4.327531243	2.958974642	4.339502164	3.957276364	3.772247354	3.178782132	3.581781277	3.765113547	3.194334018	3.65630659	4.300483388	3.596691882	4.096891854	3.921093056	4.623509277	4.076496251	3.992284562	3.834317376	2.732356808	3.826097802	3.739517199	3.846877301	3.753344222	4.126714163	3.408140508	3.621190815	3.338505395	4.428446471	3.90314097	3.245863668	3.803777705	3.871354448	3.349578361	3.959080958	3.901681273	4.52612016	3.428516975	3.109828682	3.660079741
ZNF419	4.490500944	4.129431387	4.078984411	4.451680737	4.295607868	4.388307232	4.41327686	4.339180326	4.80354027	4.148653634	4.635871094	4.431585213	4.419511651	4.523066051	4.196805719	4.30108108	4.193800022	4.246541888	4.128740888	4.204421506	4.557733976	4.504463109	4.258789463	4.528285318	5.096972871	4.371164054	4.7640208	3.982939086	4.142663937	4.115622815	4.253702118	4.277464666	3.985859952	4.139202244	3.875441735	4.230522336	4.367542908	4.635587645	4.14263467	4.046946036	4.479850386	4.456623668	4.265792467	4.497539321	4.185208458	4.78533485	3.881950148	4.612487026	3.907386703
ZNF418	3.166498207	3.685052098	3.762536948	3.836506558	3.231913445	3.807019683	3.529156845	3.402757814	3.665998753	3.576491038	4.095446938	3.08109472	3.480158522	3.173005139	3.762826768	3.516993743	3.475614889	3.11978105	3.209242021	3.637998377	3.873022263	3.483644736	3.247458881	3.869728944	3.721819857	3.583450901	3.77695115	3.231623775	3.566971696	3.000345037	2.986125146	3.348049713	3.166898197	3.591273901	3.479629294	3.288988796	3.493263859	3.220507456	3.749309447	3.337852459	2.890428366	3.716988968	3.23261943	3.081980861	3.315444761	4.186644812	3.121517954	3.497824608	3.370993533
ZNF417	5.463943768	5.582657158	5.60899682	5.755364799	5.794175736	5.612941605	5.750351634	5.186658219	6.13873837	5.721341024	5.82145023	5.526649422	5.673356406	6.041238476	5.402234584	5.524101748	6.025726429	4.574723364	5.467703642	5.364183841	5.713234614	6.529311029	5.991939876	5.586416287	5.640391685	5.565328046	5.801562883	4.945969293	5.48184007	5.353192807	5.357733419	5.639030967	4.853129604	5.782113239	5.670595924	5.476690028	5.405502307	5.8530718	5.322620686	4.42344312	5.063692804	4.467304736	5.646445554	5.563509458	5.759522822	6.06781536	5.133034737	5.300136192	4.673276187
ZNF416	3.678628428	3.501588534	4.006313179	3.2954101	3.866444234	3.580763746	3.603622939	3.747196104	4.012404342	3.98753457	3.913252097	3.408398695	3.785585286	4.021130057	3.451997554	3.393462965	3.803472505	3.384390599	3.464714714	4.052427739	3.421541145	3.022539569	3.264769091	3.414685551	3.166161584	3.499033477	3.383749805	3.339826893	3.175996584	3.852095848	3.318777402	3.84932214	3.322947125	3.901121075	3.317631657	3.153127569	3.196557972	3.787119189	3.818632804	3.970249985	3.243385643	3.371652126	3.424436175	3.091591885	3.579290162	4.030581775	2.656564008	3.306966284	3.489373323
ZNF415	1.831932656	3.003957581	2.048986409	2.073489603	2.338807225	1.855960637	2.084845225	1.702922098	1.970487083	2.332401743	1.987574968	1.935360888	1.877533348	2.243655628	2.247021723	1.765709678	2.035947739	2.223072944	1.985981023	2.124268143	1.921503274	1.798879132	1.982870778	1.888015516	2.178203315	2.360747174	2.318916005	1.7071776	1.898510486	2.061053294	2.002136724	1.789544005	2.140443645	1.773770858	1.911534404	2.135798769	1.857384721	1.94454937	1.799402221	2.088418973	1.705078803	2.171861734	2.21585151	1.780608044	1.809300675	2.007383873	1.929231057	1.848109858	2.051269592
ZNF414	5.723407071	5.638772015	5.451119041	5.747421619	5.412536	5.387832469	5.407173916	5.634418442	5.667349826	5.419126271	5.92438038	5.582545021	5.626390294	5.539009291	5.604043284	5.758684991	5.389589875	5.486436902	5.923951014	5.894234883	5.395805229	5.408899932	5.834289597	5.7617007	5.594443674	5.4600648	5.753329117	5.729551013	5.285609596	6.139998289	5.594184058	5.580902247	5.399671211	5.788596584	5.529478669	5.336351692	5.573414719	5.910548474	6.23471204	5.497080223	6.107885696	5.43952721	5.0895026	5.5653666	5.665331244	5.836476369	5.421698692	5.431069385	5.486144753
ZNF410	5.660880068	5.745140507	5.97454681	6.183848759	5.95373722	5.915368263	5.81310896	6.057498984	5.722102779	6.086260371	5.622040953	5.810267572	6.161127877	5.979830974	5.889867317	5.809112619	5.478734837	5.751293441	5.546754393	5.656423791	5.858758223	5.935253756	5.867745483	5.749549261	5.650123786	5.528571825	6.107045539	6.166913522	5.449509533	5.699643658	5.790976905	6.009914168	5.820351541	5.443035912	5.61318052	5.393642206	5.671648832	5.92814508	5.755411986	5.920843234	5.760610849	5.709746471	6.065189917	5.857872171	5.685503569	5.962799108	5.495329469	5.884865221	5.580544358
ZNF41	5.319868078	5.086693104	5.120244054	5.134987076	5.787290996	5.315173834	5.617751403	4.845254197	5.606165389	5.667479441	5.263671269	5.171901374	5.416755215	5.234154274	5.601615583	5.030764538	5.298501529	5.343421835	5.305341714	5.310417688	5.51844965	4.844121524	5.007219266	5.366569199	5.211341511	5.10464128	5.223536229	5.449152697	5.195669957	5.58222807	5.12367779	4.972072781	5.257561761	5.12454715	5.521400087	5.206852848	4.990485059	5.260813275	5.2717912	4.843872461	5.19050113	5.124432198	4.930000315	5.268497803	5.63442673	5.331318139	5.078004341	5.015792893	4.86918108
ZNF408	3.937172737	3.711524285	3.828801537	3.291042891	3.721189107	3.919284755	3.641736495	4.079280709	4.29316824	4.025246863	3.961690465	4.037102631	3.537472133	4.126722749	3.622767267	3.772396538	3.834757875	3.702049156	3.870088062	4.145663523	4.35014261	3.900354809	3.933927366	3.927765256	3.945081272	3.840318984	4.00620961	3.824524582	4.576377182	4.282667139	4.071245608	3.583130982	4.008087563	3.994490726	4.039095484	4.059955208	4.184406538	3.930351349	3.881215585	3.828510585	3.744766224	3.620757564	4.425727051	3.851600916	4.003638228	3.937948843	3.923370991	3.975896505	3.877763899
ZNF407	5.6036007	4.985753431	5.305569218	5.617942034	5.730554789	5.434136959	5.58135247	5.556572823	5.215961092	5.110750967	5.267244977	5.106999225	5.387714202	5.30871584	5.213147286	5.059920921	5.286457524	4.968235218	5.745965168	4.616509458	5.323118897	5.432094522	4.569366264	5.181625559	5.48631406	5.198896908	4.983429427	5.206751095	5.425691163	5.335911587	5.125128264	5.046089214	5.280502803	5.283769319	5.36006012	4.848918631	4.973102053	5.285086542	4.918878898	5.27092148	4.977196695	5.382639681	5.172935819	5.5436088	5.330579884	5.096697728	5.203198776	5.44879573	4.849164381
ZNF404	1.982176678	1.989759919	2.10568729	2.615028262	3.00029271	2.003917187	2.024525869	2.355660694	2.856626148	2.254164116	2.383975231	1.770996641	2.5674821	1.88052919	2.077287866	1.845885855	2.177926142	2.47949199	1.784031514	2.399443532	1.622829662	1.776616252	1.985369217	1.733906139	2.272957003	2.046330291	2.398948201	1.897642612	2.008543373	1.580373254	2.513630563	1.859341493	2.009288493	1.968100284	1.983450915	1.914092797	1.703714091	2.540223914	2.130392245	1.785035383	2.30920376	2.021838273	2.044346783	2.622484016	2.275953743	3.071762707	1.882486151	1.825115191	2.084146313
ZNF398	5.722117629	5.503347456	6.173350184	5.512103736	5.959905346	5.674642175	5.728148095	5.817405315	5.872658281	5.9673987	5.592825688	5.675336784	5.743766267	5.542834909	5.666485785	5.539845987	5.777054863	5.840159013	6.182885268	5.863712563	5.956742452	6.138959953	5.999170635	5.716599145	5.731220061	5.673535017	5.623429417	6.024178606	5.904093436	5.725463228	5.595003082	5.492603713	5.796502756	5.722729705	5.51100478	5.551581009	5.649603537	5.998417113	5.534991885	5.583444897	5.800396774	5.978485753	6.139870618	5.83664272	5.762986732	5.633290756	6.035616544	6.130322717	5.713820209
ZNF397	5.374252224	5.356293904	5.442671108	5.398918476	5.68220267	5.510787833	5.667729251	5.404075324	5.567482946	5.659923475	5.56228581	5.335243489	5.625457198	5.777745366	5.717887656	5.298067852	5.521957647	5.61124565	5.194074774	4.917004984	5.358452464	5.662042914	5.469218821	5.545754568	5.685645287	5.322793195	5.605774574	5.381566592	5.322641459	5.632978962	5.10594305	5.239175307	5.54262333	5.567226816	5.649714068	5.498395677	5.515841965	5.520467653	5.491611862	5.495642824	5.615937191	5.257344132	5.920417765	5.592952958	5.300986672	5.884083216	5.610216312	5.764242555	5.248839785
ZNF396	2.672946175	2.52033004	2.529684187	2.288366976	2.479577631	2.57476227	2.491465813	2.786086818	2.455890356	2.525210034	2.286486247	2.635658266	2.111647825	2.436687132	2.219007703	2.526942284	2.979346478	2.433925432	2.167297579	2.748373271	2.985397599	3.135426996	2.760865457	3.201297487	2.191628454	2.917967865	2.35710283	2.60548542	2.489723857	2.7840875	2.481923785	2.52664806	2.858128795	2.90570517	2.756410125	2.57682552	2.56807103	2.698909251	2.830962081	2.202375724	2.542433736	2.161553725	2.934435487	2.889992288	2.1726998	2.323259623	2.786730417	2.509586919	2.693617883
ZNF395	5.416813747	5.144761321	5.027994963	5.02140086	5.311105194	5.319860135	5.118425486	4.563719344	5.891487761	5.343578618	5.433785956	5.187176625	5.143178736	5.004682271	5.513858663	5.356837839	5.092728771	5.065703091	5.530039579	5.690256008	5.407012698	4.508488216	5.055793527	5.001043444	5.250694941	4.998586274	5.489391347	5.029564161	5.007717439	5.008600034	5.144529872	5.02359675	4.893781473	5.580360156	5.538237251	5.001199455	5.040485062	5.325692089	5.707625935	5.366371895	5.222340295	5.065768409	4.365650613	5.135683629	5.185301904	5.396069564	5.031009842	4.832230049	5.115867365
ZNF394	6.704367052	7.040483287	6.95739082	6.812857957	6.685635224	6.812723472	6.598767573	6.480977997	6.740274525	7.079061247	6.786489307	6.921262407	6.955277486	6.74275289	6.950368786	6.943586904	6.832608028	6.692964652	6.791138643	6.663483637	6.835606431	7.240892293	7.000583406	6.852940321	6.926270883	6.834274668	6.604093048	6.859336978	6.777693866	6.758260795	6.568646666	6.91324716	6.590404405	6.611471783	6.804912966	6.812588954	6.696714733	6.833687434	6.795894729	6.582372239	6.996337525	7.076781353	6.583578166	6.578060611	6.776463575	6.910987632	6.660432623	6.621140172	6.580558105
ZNF391	3.06416068	2.693622556	2.993771094	2.808139697	3.771409346	3.153111473	2.820101579	2.745499246	3.335148508	2.817850271	2.73736362	2.820439758	2.919130112	2.616508035	3.331834352	2.504918559	2.508116768	3.096142771	2.785452703	2.769278075	2.770166227	2.630922446	3.138083731	2.864929355	2.928837764	2.831542872	2.956597445	2.860032116	2.836824033	2.669396339	2.677300071	2.623373836	2.677473991	3.03527216	2.988867964	2.968176871	2.585933712	3.082705712	3.3083634	2.754476347	3.127638825	2.846692079	2.439587019	2.722548448	2.871407019	3.280505488	3.028388059	2.644927925	3.400724698
ZNF385D	2.909720546	2.675556669	3.218014017	2.604341115	3.087714828	2.51304446	2.690860331	3.230998342	2.692406556	2.585865709	3.115606348	2.598671623	3.142457139	2.819712412	2.955800033	2.752203833	2.928988888	3.441582289	2.806876762	3.79994966	3.425641301	3.236961251	2.838382136	2.457310053	2.987226112	2.672005932	3.571332418	3.887236436	2.320307566	3.321319734	2.652032292	2.719155855	3.240618685	3.091423281	2.877410443	3.198379476	3.085213164	2.947944478	2.726327786	3.538473659	3.036209726	3.44804103	1.974862076	2.366872725	2.716182617	2.869435487	2.454888608	3.447006424	2.764758891
ZNF385C	3.163156553	3.261270164	3.003554275	3.013523787	3.002633397	3.86748856	3.115801371	3.473002178	3.333779345	2.972284441	3.149683698	3.345920929	3.066103954	3.332347979	3.101707924	3.478107049	3.055764089	2.761102951	3.405437715	3.047426134	3.213860421	3.062471092	3.304266411	3.523220793	3.062445688	3.461768365	2.700510364	3.152754399	3.24197698	3.654650714	3.469373941	3.42632608	3.630998147	3.275797818	3.322176635	3.285437802	3.559009463	2.902817505	3.267009002	3.658378526	3.282735868	2.941545698	3.39411032	3.125025396	3.402948622	3.27714053	3.223008883	3.444180836	3.444250118
ZNF385B	3.055086802	3.08038594	2.792010366	3.05934064	3.178997625	2.776572396	2.79017857	2.799673379	2.769204506	2.830763028	2.726442246	2.928407932	2.497437215	2.958734332	2.681003528	2.727195317	2.947713026	3.041012503	2.812628248	2.976462047	2.785492534	2.841236465	2.574512107	2.744565137	3.134156317	3.000094538	3.011079978	3.069277171	2.786400022	2.945338855	2.828460093	3.047319205	2.910280315	3.018627333	2.656034654	2.8605358	2.880472923	2.721578649	2.787404032	2.840935671	3.211040866	3.508087183	2.877943043	2.950518767	2.800503128	2.761406183	2.906240187	2.856751616	3.077573265
ZNF385A	6.905347735	6.531492442	6.05456788	6.524745453	5.788643809	6.935271403	6.462652553	6.242443195	6.23270899	6.716267232	6.458964886	6.862949862	6.111221986	6.668090641	6.530369661	6.933077344	6.784313963	6.326363377	6.972261384	7.00409069	6.712505147	5.753130459	6.270290039	6.578857281	6.513006529	6.716422412	6.754837154	6.294615539	6.310761672	6.985316356	6.661028256	6.569265743	6.593146336	6.589677766	7.092230224	7.320631738	6.689880646	6.113864482	6.332482434	6.585770102	6.395567718	5.565188148	5.417340197	6.653848635	6.820412356	6.282908454	6.304364909	6.442137051	6.753309991
ZNF384	7.172020059	7.139806943	7.623131472	7.272512791	7.42408253	7.310909016	7.468180192	7.337165114	7.162052375	7.496883975	7.307026142	7.692836447	7.314949172	7.329212593	7.487496265	7.538573271	7.320670269	7.370184295	7.658077345	7.601770745	7.421475531	7.135763501	7.388583996	7.251470937	7.325602784	7.397305127	7.206521403	7.494209978	6.839692949	7.148052189	6.99327785	7.25594581	7.100425535	7.133642756	7.250090931	7.503514874	7.373013177	7.30448956	7.398674987	7.245555175	7.351721261	7.077539414	7.405930167	7.4267443	7.3003191	7.146803771	7.250943457	7.297944677	7.266732183
ZNF383	5.332269245	5.013085067	5.608609714	5.8634751	6.352330816	6.049995723	5.556872088	5.440399526	5.744273393	6.078642069	5.398281654	5.437641348	6.593521443	5.219425865	5.976521714	5.023043544	5.105643737	5.873501321	5.117528099	5.249804542	6.47197059	5.457758992	5.99003386	6.03524665	5.941925418	5.995398478	5.854302436	5.705292186	4.475590539	5.169828948	5.309034709	5.774876252	5.620979877	5.572319894	5.524835711	5.197357511	5.017693619	6.103235131	5.798892909	5.455065148	5.843085843	5.163643016	5.069596773	5.696157182	5.855163169	5.706715683	5.069295755	5.063245517	5.320859905
ZNF382	2.973507809	2.682186375	3.337648017	3.748085323	4.144742849	3.432234583	3.61041725	3.030554434	3.845609475	3.603077918	3.488224788	2.958532606	4.43855706	3.000214822	3.973111832	3.165618526	2.627873466	3.424885984	3.715799677	2.788495485	4.006709535	3.016522426	4.147173542	3.054532638	3.523904879	3.323258833	3.070608469	3.511354952	2.903406999	3.255036982	2.756991035	3.59480636	3.059200997	3.571124954	3.491605637	3.106160768	2.954735987	3.224567797	3.90416416	3.257524049	3.478617865	2.970270375	3.190778474	3.498402554	4.244467738	4.320732059	3.168568162	2.985787694	3.326280101
ZNF37BP	4.95402176	4.847903178	5.02866291	4.833901217	5.706487375	4.617856934	5.101635993	5.332133597	5.110143141	5.296623366	4.801560316	4.597329882	5.445738861	5.019439474	5.100164168	4.493262043	4.854369396	5.042821867	5.175972967	4.725888888	5.411193983	4.832238135	5.182133549	4.422790067	5.081078046	4.671210321	5.039121221	4.902701149	4.491749511	4.842946576	4.502327027	4.677392357	4.542095738	4.714149038	4.411310594	4.676853463	4.655122084	5.041939319	5.103607166	5.016540097	4.725730435	5.095533914	4.677849909	4.672077508	4.794525679	5.103224105	4.714348321	5.019407423	4.595287186
ZNF37A	4.769104197	4.330537364	4.621451878	4.573113095	5.205404853	4.848714322	4.714166004	4.399451894	5.148759916	4.96728562	4.844096632	4.399556195	5.124751717	4.675659963	4.706637367	3.964421814	4.646332412	4.351151039	4.607608288	4.201251507	5.450088673	4.346795349	4.625569618	4.406218995	4.866230002	4.445510448	4.477699215	4.73795647	4.013682933	4.325182675	3.985559585	4.665478439	4.881164012	4.659662234	4.390844543	4.700974391	3.746653353	4.805772984	4.785715632	4.175901582	3.961447085	4.309460449	4.325679533	4.452060127	4.606022718	4.889346902	4.381495745	4.377843616	4.185662969
ZNF367	3.018607639	2.828811444	2.761433597	2.675170655	2.993765566	2.967584404	2.931596383	2.84876978	2.883379327	3.107834301	2.822017535	2.868600115	2.912090974	2.687192919	2.86250529	2.662882543	2.850128561	3.148952215	2.718454743	2.903327817	2.673757346	2.67793059	2.954279801	2.573224705	3.400747881	2.783112549	2.445937925	2.350219504	2.788793981	2.676399108	2.86945441	3.265132376	2.762179584	2.788035357	2.99435771	2.718113259	2.929260495	2.818190084	2.838144674	2.880839392	2.584779809	2.887848822	2.709807287	2.478893303	2.805315829	2.927635865	2.731715306	2.632247748	2.900277391
ZNF366	3.337443038	3.906490033	3.138977387	3.274621065	2.887709882	3.282001093	3.183033295	3.773527221	3.221258575	3.149782399	2.885722168	3.338003676	3.227537714	3.501251103	2.992620436	3.514268085	3.054259974	3.602695898	3.452118877	3.743222219	2.903465954	3.129618431	2.979488634	3.424166063	3.016633412	2.92046282	3.021251026	3.163592749	4.128622085	3.453563648	3.228686876	3.136607433	3.445184666	3.337415068	3.617674073	3.735409647	3.110769534	3.144023541	3.13016202	3.332309213	3.682884745	3.412469191	3.228687543	3.107629964	3.332357748	3.274526632	3.265464692	3.434969896	3.646959936
ZNF365	2.75329827	2.324121926	2.13403248	2.604004019	2.471950482	2.39350758	2.29687502	2.348080412	2.453873569	2.321162348	2.335142829	2.207599125	2.510434387	2.798208687	2.266132994	2.590220843	2.761866952	2.368647128	2.562654491	2.564646333	2.511534734	2.353716787	2.78899217	2.359609323	2.372114514	2.421453817	2.247971975	2.434758142	2.901737986	2.723064054	2.328265787	2.773096034	2.55269573	2.264959791	2.636319756	2.367802443	2.194286176	2.44418837	2.448214393	2.514844538	2.296640586	2.250917542	2.35750407	2.329440223	2.379392182	2.186534901	2.275087344	2.175519131	2.309864602
ZNF362	6.360741606	6.554659889	6.032811461	6.271982939	6.259265044	6.460806165	6.239654997	6.570754742	6.435814711	6.56829608	6.606094297	6.535296696	6.351331548	6.013665499	6.6262178	6.506809795	6.134505254	6.316347461	6.888089932	7.043192961	6.187895748	6.337807186	6.716317351	6.641414176	6.708348918	6.791749435	6.679990381	6.894414956	6.864557851	7.169293636	6.840267461	6.547911256	6.553443371	6.695895319	6.300763238	6.562775253	6.447711054	6.569001381	6.742818326	6.832870135	7.12935273	6.171487832	6.023604679	6.478814602	6.483571236	6.508012442	6.469137943	6.609667987	6.612039365
ZNF358	5.225072675	4.6792227	4.667734481	5.104984883	4.634665961	4.833456033	4.61196875	4.525717354	4.834323633	4.600430669	5.059301261	5.169975095	4.813690711	4.842381342	4.880535793	4.883108675	4.732265963	4.8221174	5.045040711	5.328576345	5.071145964	4.792815236	4.990159786	4.748525618	5.044210262	4.552492545	5.389195902	5.101180078	4.954269073	5.38290331	4.970593912	4.742323678	4.907209258	5.244929701	4.505365764	4.899482633	4.687576843	5.082922681	4.966678613	5.139805323	5.216423854	4.694838519	4.642634708	4.690608457	4.479930842	4.633137443	5.066867583	5.072788532	4.828623227
ZNF354C	3.456713644	2.921722196	2.982577934	3.150379608	3.538481573	3.35042697	3.172978735	2.71648799	3.402964367	3.328448324	3.081535161	2.988870012	3.67007229	3.022734771	3.441376098	2.689991458	2.945901614	3.008618799	2.808552047	2.994619168	3.5459656	2.834373024	2.987009955	2.908604386	3.386726573	2.931925998	2.937817345	3.330949198	3.411933665	3.013458011	2.76167794	3.302083164	3.288089282	2.663464665	2.773528659	3.239765095	2.543685067	3.159267918	3.053099447	2.989812651	3.395335764	3.293982949	2.947508092	3.146629019	3.292694746	3.527382147	3.115604905	3.254100209	2.920424929
ZNF354B	4.108335917	4.038241435	4.270470671	4.744320402	5.183324909	4.683548201	4.610881716	3.941431624	4.723961173	4.735471134	4.184835771	3.945077759	4.945064769	4.344201433	4.491318052	4.044656662	3.793891265	3.977735304	4.18577194	3.948763312	4.965781924	4.259969157	4.305462373	4.078968958	4.581060906	4.423823246	4.226764984	4.878604832	3.554861142	3.628926954	3.633499405	4.244077394	4.371792467	4.011143198	4.287413048	4.381357542	3.983814141	4.866122059	4.683634853	3.962436108	4.486093871	4.571998002	3.797095012	4.211668014	4.486449537	4.516238539	4.40692347	3.829040389	3.790054485
ZNF354A	4.47704014	4.832775202	4.638236066	4.464304666	4.74665712	4.447500621	4.574495124	5.558262824	5.232957281	5.051736357	4.172755546	5.217827283	5.04018755	4.452713477	5.39247916	4.196234589	4.887722098	4.608124404	5.052244929	4.39952539	5.17939258	6.46564141	4.740549041	5.227810929	5.308697402	4.915470597	5.117612314	5.909324844	3.800094668	4.103298548	4.315341014	3.894002032	4.110111285	4.183672501	4.225373853	5.330599631	5.261559195	5.115543798	4.787884983	5.415037873	5.238874794	5.643481054	5.74412405	5.102916721	4.952292798	4.924577702	5.424460955	5.969945736	4.690404573
ZNF350	5.10186496	5.181911359	5.232472544	4.928807509	5.595463599	5.548852356	5.010266661	5.807097859	5.412180506	5.774508432	5.522365638	5.44998847	5.584536386	5.068564351	5.302149143	4.624556229	5.485489899	4.985615561	4.145777082	4.329444597	6.060636608	6.447912235	5.439800189	5.565093981	5.742802095	5.461982553	5.101979205	6.146678066	5.509015481	5.286790378	4.735441851	5.486261941	5.592166093	4.802069411	5.236436782	5.355517907	5.924576329	5.579083184	5.324762618	5.628867981	5.332575111	5.965164228	6.224263128	5.510341739	5.398963027	5.666753691	5.50253796	5.787988615	4.584518967
ZNF35	3.358567135	3.180892384	3.374274528	3.221299437	3.573935754	3.280388694	3.335001199	3.387530367	3.640350607	3.434449059	3.401183493	3.089254617	3.37398383	3.467782455	3.574759399	2.931046957	3.426958735	3.740331413	3.364448929	3.22404169	3.665843164	2.98088032	2.971828716	3.518888704	3.851064853	3.662251335	3.355017416	2.800885172	3.580754271	2.969386851	3.215191573	3.471273679	3.094445224	3.184527714	3.514365277	3.198077294	3.393941907	2.918494285	2.971564337	3.003952905	3.270957181	2.912252577	3.076834947	3.326247982	3.430293703	4.100231985	3.035879223	3.607483705	3.408877293
ZNF347	2.92091694	2.862283293	3.11807491	2.832136424	4.025693116	3.121601377	3.226717587	2.980513243	3.633214081	3.815038306	3.235096628	3.613970771	3.488039568	2.745202637	3.411783411	2.677266584	3.247503111	3.057692765	2.939953966	3.107583918	4.450976135	3.141455245	3.453520439	3.130723883	3.539010241	3.358846627	3.14683572	3.418915834	2.396886917	3.141501816	2.934619049	3.258870168	3.208347514	3.699760459	3.532408118	3.311978216	2.989647645	3.743031425	2.810195575	3.360990867	2.806153505	2.771030168	2.818193285	2.77929735	3.35309478	4.446520393	2.950915451	2.673197948	2.662934051
ZNF346	5.528795217	5.689163225	5.61788963	5.890506534	5.867981251	5.784230179	5.783717141	5.887331504	5.771994701	5.790531837	5.842532618	6.171322369	5.808497855	5.939158046	5.703189497	6.085035145	5.497567644	5.641808828	5.76061106	5.922982822	6.176033858	5.423936543	6.126243868	6.059448353	5.941656583	5.778297165	5.713209368	6.020945998	5.470164763	6.067050872	5.799041633	5.685292149	5.55838798	5.839063069	6.216558287	5.657252728	5.718107431	5.826951367	5.860009678	5.966837382	5.811974068	5.807923136	5.804324882	5.728145557	5.795085561	5.878959438	5.583265494	5.762514621	5.565730566
ZNF345	3.042983716	2.300449213	2.825301209	3.17957317	3.162360796	3.230554217	2.746793871	2.712677864	2.964196581	3.017522138	3.067499772	2.758709388	3.376386639	2.772130023	2.790471236	2.591255368	2.812478762	2.796858339	2.673766705	2.665324537	2.61444465	2.662108995	3.023160371	2.856649904	2.718576598	2.934945202	3.242695332	2.236534487	2.113750739	2.883647515	2.577278827	3.152995524	2.659413885	2.93363334	2.955674715	2.636787962	2.787541875	3.270251062	2.759457537	3.033636842	2.702251858	3.245804605	2.637495952	3.256058078	2.794013666	3.046451107	2.632321762	2.634049709	2.644180205
ZNF343	3.563716236	3.731594731	3.381643687	2.794777719	4.035283671	4.088905656	3.696456935	3.0243797	3.272184242	3.444756538	3.470525507	3.284913831	3.8730659	3.980187832	3.527780494	3.271714862	3.451008681	3.492652086	3.220242637	3.171380167	3.668918553	3.07091297	3.292500488	3.549651657	3.782683538	3.31181235	3.645080061	3.239347212	3.26336137	3.957874975	3.675336304	3.455071522	3.431896997	3.512160335	3.111507771	3.366144927	3.323028971	4.07582148	3.292399332	2.925895883	3.250312602	2.882707616	3.043806364	2.991787418	3.661821788	3.633110868	2.947928539	3.396778213	3.602758034
ZNF341	4.706251873	4.640434243	4.98156694	4.655266522	4.828640027	4.804949177	4.844433927	4.537268799	4.503320657	4.747067351	4.762210456	5.029793701	4.632459586	4.303827965	5.046646355	5.074747064	5.163449336	4.953747918	5.086840179	5.192832206	4.637784054	4.828825496	4.873896467	4.504904943	4.865892671	5.074316122	4.954128702	5.371110069	4.786010116	4.941054539	5.120596018	4.82223466	5.212047167	4.798305486	5.027210719	5.361290857	5.24088609	4.973462908	5.378216621	5.112644056	5.208006415	4.787196987	5.135644942	5.182421463	4.621683434	4.9951773	5.186743902	5.363054602	4.690036292
ZNF34	3.191242149	2.701964078	2.61764283	3.099499459	3.299800264	3.158246029	2.937926862	3.305610471	3.048955536	2.861085646	3.131558134	2.963931203	3.17182922	3.145932295	3.337073478	3.120513857	3.250018014	3.219258092	3.052470955	3.466694816	3.205028047	2.921096205	2.96496871	3.008613514	2.97022231	3.068983349	2.776219965	3.068809195	3.001939208	3.272001564	2.490269865	3.204505587	3.039544434	3.212444942	3.267180396	3.086972392	2.617801481	2.707655596	3.239828035	2.877527071	2.873362731	2.51563588	2.777419481	3.006938916	2.912531946	3.087842395	3.14482149	2.72723251	3.005191908
ZNF33B	4.984151235	4.955936596	4.93266538	5.212203288	5.53168914	5.080362374	4.865059665	4.786336131	5.058966924	5.512364847	4.889933097	4.969487048	5.942950726	5.149668002	5.557432067	4.613423769	5.321749947	5.304594509	4.470679968	4.478622662	5.537026221	4.981421886	5.187451584	4.851186463	5.085124668	4.910256105	5.308975788	5.204653397	4.67264188	4.58853529	4.666389328	4.654652344	5.293490953	5.165154344	5.054203211	5.179847623	5.050276462	5.419572009	5.197056245	5.009162225	4.756748469	5.292312051	4.953047598	5.098899821	5.217046059	5.546201506	4.954534264	4.98338508	4.875654812
ZNF33A	6.71006333	6.660447655	7.153427196	6.62015862	6.754062522	6.616704688	6.784420223	6.642983265	6.566002614	6.935593783	6.358192776	6.512379558	6.803872929	6.588796512	6.857342249	5.949634701	7.045063938	6.470050962	6.266453486	6.047595167	6.866542476	7.966127941	6.373246246	6.688909706	6.775849621	6.567646378	6.177755773	6.886912321	7.248269558	6.15273783	6.114816327	6.781124283	6.988824982	6.318989461	6.43141942	7.221035701	7.326449349	6.665527827	5.628258641	6.759045688	6.47265183	7.135607854	7.796237643	7.089306717	6.334908833	6.784059114	7.139127373	7.258367545	6.189375462
ZNF337	5.774282285	5.369014097	5.364823482	5.493928177	5.699893909	5.777986312	5.379788544	5.333115822	5.678474109	5.858779774	5.342678765	5.422161418	5.962472661	5.270038134	5.398527146	5.586429541	4.819199493	5.610312073	5.337485183	4.992851813	5.727683126	5.006182447	5.722274683	5.196312094	5.175886056	5.315800687	5.599018973	5.722041862	5.429944553	5.458404983	4.972422776	5.549066468	5.630150672	5.238526387	5.39740363	5.073637139	4.799227254	5.701430706	5.614156438	5.466211023	5.150017451	5.288155485	5.08742467	5.567907135	5.335590202	5.861647377	4.735623256	4.798307365	5.404537876
ZNF335	6.151984988	6.09684593	5.861686803	5.661141143	6.160139432	5.837202014	5.948059526	6.03303741	5.90863923	5.624789493	6.396500266	5.75313614	5.794058571	6.154055788	6.092704331	6.202445972	5.602611553	6.054324799	6.482636939	6.122800665	5.739516501	5.674174615	6.158308115	5.819276377	5.954307546	6.042054598	6.058094298	6.001667633	5.91740869	6.283886544	6.248221583	6.147516107	6.263006877	6.007355549	5.962847842	5.453479813	6.094327923	6.138389631	6.154476198	5.474046651	6.284068946	5.692510537	5.912799718	6.08502542	6.012951277	6.007751339	5.862634435	6.096896426	6.027931605
ZNF334	2.020157572	2.149449721	1.933159537	2.647636003	2.198329955	2.049953377	2.055906412	2.042407421	2.052414237	2.009783158	2.261148255	2.00389139	1.96126031	2.268755477	2.079432641	2.419827769	2.477029998	2.167860221	2.162642381	2.083547689	2.101806101	1.916412168	2.494504079	2.675680895	2.308887849	2.036534731	2.147420722	2.348568679	2.043053713	2.286260191	2.285821116	2.141075449	1.993856937	2.14890995	2.244967327	2.263793372	1.972750724	2.201485361	2.20379988	2.059360342	2.170181123	2.094552651	2.431194099	1.948203391	2.096441066	2.42548768	2.031780728	1.894351607	2.300961253
ZNF333	3.927247941	4.113703464	4.213834029	3.837770837	3.763825043	4.196966049	4.063159374	4.646805458	3.536491352	4.095309285	3.760204063	4.005313473	3.629908641	4.254472794	4.047707865	4.525567473	3.990410597	4.015039245	4.501657036	3.554686027	3.940438583	4.553168626	3.766985043	4.00435926	3.756142054	3.745389374	4.055725763	3.692077318	4.557874864	4.376466768	4.029570917	3.997456186	4.491979016	3.546624657	4.114071328	3.85639639	4.22168235	3.992465651	3.676298862	3.927847694	4.152325125	3.904488806	3.897645498	4.018937406	4.115575461	3.829269885	4.027925017	4.268528865	3.416601812
ZNF331	4.494755521	3.889834662	4.162741141	4.328533302	4.807137277	4.124476026	4.185004117	3.971125528	4.410154213	4.430746965	4.141308276	4.009420647	4.572905967	4.037584412	4.670348992	3.814534597	3.763337754	4.239841447	4.108783929	4.033253833	4.547116945	3.930682562	4.273481314	4.183400199	4.330968999	4.097945982	3.879658673	4.216374165	3.65751898	4.125291506	3.728358449	3.90689562	3.94651761	3.840182931	4.442911268	3.763071524	3.781575562	4.815477352	4.642860628	4.441073863	4.354912199	4.598792711	3.820964671	4.015786869	3.989628491	4.500941719	3.644017175	3.895394459	4.054692482
ZNF330	5.827142897	5.654456815	5.616595379	5.887478507	6.130085372	6.287802267	5.469391584	5.486746866	5.577744835	5.858753577	5.720308998	5.613260962	5.747453394	5.839624017	5.74740241	5.499574684	6.088236911	5.934048175	5.65834187	5.77029466	5.878149316	4.944430732	5.678684885	5.865920246	5.59683362	5.982484632	5.361782727	5.775929823	5.620256114	5.43149957	5.180378216	5.60571282	5.833628199	5.87106422	6.064914385	5.588757118	5.787170697	5.654832916	5.598889776	5.882943888	5.398420524	5.376970984	5.393237588	5.810684964	5.497786428	6.227466671	5.361191301	5.094139779	5.234327622
ZNF329	3.06005212	3.177805054	3.560485029	3.577057592	4.442301355	3.80977537	3.374209422	3.730314805	3.728345595	4.053138583	4.060469505	3.04461039	4.378019308	3.23033033	3.612454637	3.226099452	3.330097159	3.593366944	3.171000554	3.146999584	4.198730959	4.139443775	3.810554098	3.503297219	3.763156568	4.06268658	3.63937902	3.407253212	3.167733627	3.818850128	3.318621938	3.503800174	3.596631556	3.578720042	3.732798975	3.555358264	3.561224763	3.767615825	3.424158682	3.417117302	3.982265347	3.551652815	3.586182262	3.375563315	2.902798929	4.133728824	3.574356081	3.210371724	3.26859141
ZNF326	4.823508751	4.445132282	4.495212539	4.592870523	5.076175171	4.866932083	4.42086863	4.348384308	4.779432586	4.369908037	4.515460274	4.60406761	5.061793047	3.957643564	5.013542702	4.315851429	4.089377489	4.502482732	4.214563294	4.059475728	5.103151495	4.369249743	4.406181973	4.053066281	4.671934741	4.460956025	4.555295122	4.795005914	4.062910152	3.946043031	4.258720692	4.246166553	4.556946989	4.351262596	4.659488656	4.790267689	4.303964045	5.166790584	4.948107922	4.040581914	4.09474074	4.502996454	4.486317097	4.669471777	4.867477618	4.803906059	4.306832556	4.221197818	3.994779072
ZNF324B	4.359827432	4.203094729	4.443724483	4.28902266	4.363415978	4.427842209	4.512695548	4.551292134	4.524486484	4.697633828	3.956017423	4.309025846	5.057651746	4.1732329	4.84413326	4.62643471	3.888032222	4.643292989	4.333800615	4.490405156	4.217106656	4.297919678	4.419646695	3.748142566	3.881571829	4.889821008	4.096253635	4.242134645	4.832023866	4.785944569	4.212418023	4.03419116	4.612826801	4.199879074	4.262868369	4.438417937	4.315756317	4.548644151	4.84501919	4.695427193	4.569143155	4.256654314	4.342297122	3.975968334	4.526313971	4.717466436	4.037910187	4.334223903	4.430455864
ZNF324	3.760430507	3.416761749	3.519595503	2.953175233	3.146416138	3.085385644	3.548158145	3.210517218	3.56989955	3.247560038	3.625994436	3.071403139	3.525437862	3.586622915	3.549260671	3.466571205	2.838203387	3.567581154	3.666684866	3.58014171	3.739146274	3.640504122	3.436897411	3.456166721	3.726717552	3.750874305	3.595671491	3.673519203	3.896475678	3.336206886	3.105253403	3.43999509	3.092847407	3.499153508	3.67767488	3.352274788	4.000473782	3.401183175	3.883308928	3.657232403	3.690962729	3.524164351	3.897714636	3.384594392	3.330104777	3.623739542	3.192796045	3.575520078	3.374684734
ZNF323	2.499956157	2.42276514	2.027272623	2.742393588	2.434676566	1.966087909	2.376674453	2.505834119	2.460914877	2.517869947	2.471996961	2.407411945	2.552121776	2.507523904	2.462863831	2.465839096	2.283394199	2.335590918	2.414202183	2.337332537	2.155998865	2.856033675	2.561241062	2.455709999	2.403572761	2.376228857	2.356652731	2.396063383	2.39685509	2.481779722	2.306643402	2.127543948	2.373934148	2.474934232	2.471911374	2.54896088	2.602490465	2.475725706	2.365281724	2.452315244	2.429811072	2.533102795	2.449254242	2.409305588	2.211068282	2.469142621	2.145502231	2.675539486	2.342853452
ZNF322A	3.535802149	3.796483585	3.457829434	4.119718912	4.321988397	3.842141456	3.772201592	3.74090051	4.223547363	4.357383143	3.936334349	3.26537895	4.067698483	4.063498616	4.073983802	2.953015005	4.360018922	3.823044127	3.13592648	3.410906776	4.573082674	4.863362731	3.852549126	4.407379276	4.107205925	3.832000318	3.869252048	3.859893255	3.537877668	3.649150022	4.151734177	3.889305166	4.153163097	4.065485321	4.018397132	3.522410566	4.046689213	3.507470522	3.772552261	3.700910797	3.336699183	4.154875889	4.164343466	4.18039948	3.749268265	4.373545115	3.79412752	4.277735902	3.203998281
ZNF321	3.788977325	3.704164983	3.877107273	4.065832438	3.922409073	3.794690978	3.619779467	3.745673848	3.884935656	4.12879903	3.945971829	3.546510838	4.110096274	3.660570488	3.415484839	3.26828794	3.784612055	3.569287846	3.698470731	3.39188328	3.574206061	4.230066937	3.626193805	3.621473358	3.878642209	3.618083095	3.405398457	3.431959715	2.626847734	3.292095454	3.483430081	3.786293895	3.76298196	3.767792154	4.112389663	3.564572752	3.271860003	3.829757482	3.704152367	4.124824073	3.211502872	3.842946432	4.064326481	3.583695478	3.421788926	4.005458148	3.349581207	3.511754933	3.648088991
ZNF320	3.514605853	3.283261017	4.224202322	3.534298282	4.589118258	3.899495399	3.862117598	3.490404817	4.069319573	3.893212438	3.807645876	3.541502356	4.014605453	2.997260237	3.419081573	3.400911404	3.634369952	3.666075635	3.242664168	3.44277842	4.352042513	3.741472034	3.846158471	3.463667834	4.31635279	4.036227348	3.753542969	3.354786344	3.046991021	3.641855578	3.671699644	3.45911519	3.758129143	3.625426065	3.659245707	3.272147079	3.190801021	3.984269394	4.077139204	3.490219762	3.910306729	3.647642142	3.571991857	3.439773053	3.517339481	4.52606601	3.580460964	3.59276265	3.318705865
ZNF32	3.507474185	4.306121003	3.686734035	3.829680489	4.752349611	4.360090583	3.584152745	4.086658059	4.264306734	4.650111531	3.675942025	3.824265417	5.130823087	3.275417386	4.211681389	3.770505576	3.883478465	3.697001697	3.817258238	3.875594196	4.614957948	4.195403474	4.507680521	4.480887197	4.292069142	3.961235754	4.766545739	4.314932215	4.692145704	4.311460438	4.285338437	4.41774454	3.79742903	4.032609337	4.243654094	3.758952266	4.184368322	4.288425664	5.524061588	4.205914875	4.043357184	4.227987757	4.529721195	4.499901122	4.225643641	5.320780242	3.874651004	4.158088529	4.411550132
ZNF319	5.517292796	5.203231964	5.608979896	5.640371527	4.884340062	5.683737605	5.806816336	5.472409267	5.047120277	5.470509872	5.322739006	5.871942874	5.203376483	5.582378043	5.1461985	5.952708452	5.718938349	5.676057443	5.354306125	5.55179159	5.367242177	6.497890413	5.790990647	5.384880741	5.805556116	5.832716517	6.347348214	5.884675152	5.758484153	5.778221345	5.887384943	5.247600456	6.039099118	4.89798746	5.708930738	5.452477691	5.556859246	5.099208737	5.297979947	4.724941948	5.698033843	5.372850532	5.732129805	5.584875322	5.417439827	5.278319165	5.377190932	6.077608313	5.537081547
ZNF318	5.295804738	5.049005451	5.072478364	5.534109157	5.517271965	5.093529621	5.419757359	5.289026005	5.685233916	5.250918272	5.313442793	5.057099888	5.216433492	5.297435066	5.328172952	5.082164993	4.744191265	4.993774504	5.43409662	5.001916612	5.058039727	4.498924065	4.969517466	5.181473847	5.304077993	5.105324961	5.006376233	5.069274462	5.226613564	5.449177211	5.078539712	5.137232454	4.904237596	5.016060078	4.941633922	4.811245469	4.700980468	5.224594937	5.064634717	4.819108727	5.11897376	5.039586437	4.239986147	5.200957345	5.079832788	5.570136129	4.75704088	4.636890415	5.062668903
ZNF317	4.779770784	4.011421172	4.763375148	4.567713601	5.004390992	4.959903471	4.952823063	4.745966534	4.797753768	4.839870709	4.932260638	4.673815294	4.816133589	4.927822329	4.96159525	4.644125618	4.629265115	4.735606999	4.54177299	4.674828273	5.023552078	4.781964639	4.813329063	4.549287748	4.854255493	4.984466749	4.69237731	4.972330622	4.819939532	5.199127768	4.709075795	4.850345046	4.525120941	4.757049161	4.555615939	4.740769914	4.942938129	4.952106897	4.832429361	4.830783463	4.711101753	4.206524928	4.554660561	4.744122772	4.817200082	4.793539426	4.702621972	4.312959613	4.263119197
ZNF311	2.076021374	2.094532657	2.590563798	2.55182776	2.161877916	1.897232995	2.299254159	2.241361879	2.176914122	2.29498973	2.154619722	2.275496569	2.403824135	1.849486785	2.546052009	1.979373804	2.13292215	2.292823823	2.253269553	1.88573925	2.060161728	2.377367553	2.74028584	2.341708947	2.246959676	2.1161011	2.192494342	2.082439209	2.044394454	1.896169425	2.307749457	2.621039918	2.384239656	2.496741818	2.265426085	2.298711632	2.363475831	2.183383066	2.319211932	2.264777937	2.202245735	2.206726856	2.231847826	2.201119464	2.175438024	2.023890537	2.311060888	2.062221167	2.109326906
ZNF304	3.145024662	3.217302923	3.556300362	2.942181125	4.039775611	4.344591908	3.671477237	2.669371523	3.39090456	3.845688901	3.893261102	2.652595804	3.657043231	3.376008115	4.187460976	3.508118135	3.656108513	3.213318074	3.210691026	3.057407195	3.624552213	3.331337805	3.382439067	3.604462234	3.684303624	4.173607389	2.794747737	3.051354618	3.806426925	2.540051976	3.288829569	2.908556708	3.304070384	2.889307611	3.887717768	3.156393903	3.048853149	3.187395081	2.893187824	3.07817165	3.058761155	2.886551951	2.770915531	2.872368646	3.261139386	3.451795105	2.663267421	2.682167061	2.465665371
ZNF302	4.255019428	4.327559621	4.704994715	5.119792033	5.91782996	5.15104218	4.423398513	4.476778592	4.909452297	5.432561741	4.73767229	4.647658073	5.600663005	4.488293821	5.361257375	4.17846519	4.710330807	4.481635681	4.052161716	4.600677472	5.677367272	4.988009431	5.063771322	4.843569445	5.143333698	4.99313082	4.840268587	5.009420411	4.429533214	4.54443642	4.328262429	4.785383319	4.809957286	4.630647975	4.634160385	4.574459927	4.280046001	4.959542082	4.75586435	4.393318408	4.361054965	4.393549765	4.510847442	4.645324003	4.561493454	5.468155118	4.718314459	4.703998459	4.443428094
ZNF300P1	1.812309369	1.613089724	1.488881623	1.537912499	1.6515378	1.494856452	1.273549614	1.528831173	1.574009993	1.26754372	1.641276005	1.67127441	1.664201952	2.073855696	1.445711672	1.283469694	1.141264622	1.505087182	1.557286685	1.663601363	1.518103686	1.855795675	1.825792082	1.605266326	1.629647869	1.54618741	1.325759989	2.065745855	1.7280824	1.977016351	1.648172945	1.977571361	1.42404955	1.540918132	1.660803752	1.605228143	1.574766424	1.419085171	1.578461738	1.834766292	1.641970307	1.624186088	1.767602089	1.600788513	1.613685716	1.594865459	1.750708053	1.809870862	1.486239827
ZNF300	1.997402568	2.15131408	2.127638426	1.893954981	2.781831521	2.455728047	2.523405239	2.211392533	2.470994693	2.061107468	2.276164616	2.143952493	2.859982917	2.118606895	2.726792543	2.13094867	2.394098225	2.380501523	2.211688973	1.92759101	2.705816864	2.325551324	2.275883174	2.156786432	2.73479165	2.996819329	1.983386084	2.153438563	1.879711227	1.92367324	1.732291745	1.89795175	2.016854131	2.223723655	2.316838796	1.980075392	2.610267198	1.969547754	2.091704656	2.021016206	2.031834219	2.233192478	2.39991033	2.235409268	2.458185444	2.503074589	2.063405051	2.199673447	2.240755436
ZNF30	2.997186296	2.332274392	2.921645307	2.954564106	3.706337622	2.687519914	2.578399835	2.196493913	2.923951537	2.609002836	2.721405225	2.64250537	3.281216206	2.726658836	3.051444899	2.356188369	2.633041215	2.975463716	2.447518899	2.841587552	3.37419979	2.252410455	3.090603219	2.594168188	2.986497515	3.117399436	2.767472665	2.645745315	1.827822756	3.257981917	2.498973921	2.656102887	2.37096381	2.451680449	2.501023796	2.148265752	2.340609615	3.51786764	2.92569479	2.570344719	2.262676271	3.023591232	2.741734615	1.907708261	2.799812883	2.92091829	2.147068126	2.259807215	2.333953945
ZNF3	4.704509278	5.246483001	5.476179241	5.313472126	5.554533517	5.179628559	4.974599981	4.804381713	5.472283802	5.457427259	5.167341348	5.083392558	5.242152433	5.445171129	5.219235646	5.098860353	5.020122749	5.285758561	5.210698832	5.598419372	5.487924111	4.742110965	5.428276872	5.32122505	5.266408934	5.184144218	4.856766188	5.347830933	5.475623037	5.116102992	4.929339466	5.224210333	5.07481755	5.386915176	5.371233815	4.530026519	4.829280548	5.442452931	5.269576653	4.829373687	5.137931956	5.18755694	4.951402319	5.252018601	5.100208423	5.623100642	4.646650746	4.757811392	4.710481327
ZNF29P	2.407513132	2.305033105	2.181151044	2.209493494	2.522847931	2.045643545	2.784763918	2.326657775	2.329000286	2.134813849	2.64632344	2.48443849	2.894416675	2.214284995	2.237748826	2.138308256	2.122694741	2.202882192	2.293475426	2.382413414	2.496063152	2.400053638	2.656934628	2.163393969	2.148522572	2.475463767	2.136868095	2.59500655	2.485776431	2.128969379	2.280158152	2.97307317	2.279219211	2.214493299	2.506730876	1.751883153	2.378921136	2.403485141	3.02374745	2.003087833	2.630963728	2.540786729	1.956332309	2.041870552	2.429765685	2.763480169	2.101459392	2.467688458	2.269459549
ZNF296	4.929219069	5.034328626	4.625759694	4.644943908	4.565605974	4.700722631	5.170112993	4.680581698	5.20733535	4.849691785	4.533396427	4.818807693	4.446873134	4.731118397	4.637140667	4.811542606	4.563523117	4.747731428	4.843941503	5.119596226	5.160985778	4.234100727	5.035530915	5.15310117	4.878220366	5.068523544	5.059787733	5.205921068	5.196618512	5.461888845	4.803466711	5.137551247	5.161479013	4.935930548	4.842740658	5.153798923	5.000829912	5.220304747	5.692195067	5.045607344	5.084483048	4.406834454	5.163069069	4.81836562	5.17364501	4.966577371	4.70235345	4.7419951	5.174223148
ZNF295	3.783923767	3.95655228	3.679206141	3.919186079	4.306167224	4.124783615	4.349334167	3.918106415	3.803907373	4.414918868	4.287518476	4.007492807	4.416989861	3.925349981	4.152972669	3.688442179	3.885490736	4.187767306	3.961234097	3.664424555	4.056077671	3.882834011	3.885356628	3.564179079	3.852367975	3.725899582	3.644562035	3.788382734	3.187540119	3.679189815	3.745844365	3.786624792	3.916441146	3.833134044	4.06841375	3.746517295	3.714710771	3.902669287	3.924892519	3.861433862	3.698967302	3.643073078	3.69764041	3.801093734	4.075587779	3.931870531	3.573677163	3.522272994	3.785263149
ZNF292	6.890411974	6.884336404	7.266928565	7.387119627	7.752587019	7.252881291	7.053787235	7.370123914	7.629844616	7.431991485	7.068430154	6.999782166	7.258470419	6.942550691	7.300969628	6.485910035	7.43105831	7.001628663	6.655966438	6.491270832	7.622723604	8.254294392	7.175630645	7.13616511	7.114011258	6.951258648	7.185786377	7.318144662	6.820547315	6.643660859	6.727348861	7.187165493	7.354294106	6.605171729	7.010809214	7.181171344	7.119858498	7.185461471	6.771123449	6.911394551	6.854866345	7.365205747	7.561499087	7.313373353	7.207293003	7.21424824	7.318456183	7.031498049	6.681161098
ZNF287	2.601254427	2.648472979	2.817967822	2.790951976	3.588819952	2.889042652	3.134058362	3.036502857	3.339131787	3.599441039	3.158820314	2.839992168	3.416062624	2.751709531	2.796180185	2.638953109	2.776883153	3.04263674	2.530138429	2.796200769	3.824608973	2.814976341	3.357541676	3.045966375	2.654368099	3.084368636	2.995107382	3.610749595	2.595097906	2.790363293	2.665514065	2.653066181	3.336618547	3.40860209	3.021966163	2.979413344	2.767402397	3.294605885	4.000536871	3.262525537	3.062672726	3.19470428	3.022725177	3.273128737	3.020284803	3.683975426	2.52922041	2.635262981	3.06146371
ZNF286B	2.436334376	2.192690906	2.747200075	3.414825323	3.745985067	2.912157431	3.110318871	2.365252543	2.920480001	3.352631113	3.25271239	2.35072396	3.840320295	3.108987643	3.024545643	2.115201939	2.715576226	2.738140063	2.338388552	2.413205485	3.581493239	2.93355842	3.093836623	3.189385899	3.503241931	2.919542928	2.983823551	3.043460515	2.101401301	2.309637935	2.761901126	3.112116418	3.064195249	2.959715056	3.357529681	2.757506573	2.309618781	3.120550985	3.426722616	2.758401627	2.772943615	2.934790436	2.981965044	2.504945376	2.718345331	3.348513004	2.723927606	2.584108298	2.143383734
ZNF286A	3.934433554	4.005261407	4.304137509	4.311243346	4.655711058	4.439459099	4.540243717	4.089228544	4.50019446	4.569629208	4.476251097	4.21342534	4.918486703	4.550225964	4.305440413	3.927247539	4.141915968	4.354209103	3.898022405	4.110075004	4.579116521	4.156573313	4.427263986	4.564415575	4.713351586	4.432186318	4.515179923	4.407450294	3.563468854	4.06201997	4.186767995	4.572102862	4.440182778	4.175028745	4.426272259	4.085594692	3.949809889	4.741579797	4.690393959	4.188164495	4.250299587	4.391411998	4.13036125	4.216955273	4.396285897	4.549406203	4.166993924	4.139920827	4.0623248
ZNF285	1.968956619	2.210410345	2.030377415	2.202079595	2.331112561	2.356232976	2.17318323	1.911548385	2.099231803	2.408968103	1.953290865	2.062330031	1.903750015	2.102268337	1.983104106	1.772903016	2.023279024	1.860213219	1.787129373	2.162269455	1.825874467	1.962542738	1.964696365	2.340354623	2.905696479	1.920542294	2.32182428	1.856055335	1.85591353	2.076456581	1.993149081	2.429006498	1.99307021	1.954150738	2.453029862	2.306109197	2.211996404	2.065440791	1.970055094	2.070132223	2.033254987	2.106207712	2.220106363	1.671365235	2.076279615	2.609378109	2.098057377	1.854285937	2.38563098
ZNF284	3.019496214	3.312027564	3.428544371	3.664554335	3.793298576	3.957973711	3.558381566	3.338668341	3.601211739	4.089206376	3.206830648	2.966282969	4.25362779	3.54888652	3.680138702	3.432906432	3.267977575	3.463314001	3.274232791	3.231022035	3.854849065	3.486661403	3.837282609	3.759059571	3.437534328	3.584932277	2.986836779	3.270104551	3.252483389	3.58057481	3.143812437	3.555391544	3.158001335	2.896779815	3.372405105	3.163907614	2.900063961	3.775485901	3.105246546	2.915626003	2.968002823	3.264352259	3.559431477	3.171448584	3.386411576	3.969676538	3.180299568	3.13523844	3.027862334
ZNF283	3.990778795	3.231674916	3.745360404	4.357169345	4.482627257	4.195930397	3.573689696	3.624750923	4.552948588	4.139724871	4.202964439	2.853296908	4.688198802	3.384123697	3.612820729	3.097636809	3.576400235	3.845010922	3.125582094	2.915362545	4.585085645	3.484038363	4.152250079	3.347666337	2.928479491	3.416439477	3.178975372	3.28839301	2.80589437	3.20265442	3.529780318	3.957569094	3.453407993	3.461590032	3.187005259	2.907839841	3.315370885	3.495135583	3.24689216	3.590334704	3.389557599	3.778945118	3.504053558	3.430530655	3.439511961	4.320360818	2.580442351	3.600786613	2.997421589
ZNF282	4.058999743	4.064106784	4.302875743	3.911339213	3.963523708	3.994895532	3.834181485	4.004863135	4.034687072	4.202756048	4.489736263	4.0688096	3.926709632	4.222070128	4.306937714	4.528719353	3.940029348	4.162432113	4.573519342	4.448781343	4.34144911	4.137550227	4.348541393	4.056888711	4.181517488	4.039898823	4.182010445	3.968419937	4.714877928	4.178047066	4.414883631	4.294757257	4.43525264	4.209625782	3.867805416	4.714427717	4.565324441	3.981263484	4.357953572	4.333318235	4.353352659	4.474566905	4.280437208	4.654668083	4.309764991	4.087540045	4.251330148	3.885189712	4.077408046
ZNF281	6.358282746	6.421833267	6.414680522	6.046171883	6.144249852	6.292200801	5.738917821	6.051578141	5.953922076	5.980639394	5.934632232	6.121133435	5.870159409	6.153659293	6.1453782	5.771031586	6.235459615	6.013675461	5.765635139	6.069131311	6.159470529	7.688354683	6.285616214	6.34976646	6.270761267	6.298964624	5.694597352	6.510203477	6.80690317	6.542163298	6.375059868	6.513487246	6.726633476	5.748755425	6.326363253	6.380113364	7.104100217	5.811838353	5.860678061	6.286134542	6.998898938	6.888975542	6.916780829	6.373784344	6.021216743	6.374441729	7.072584967	6.933514834	6.200278728
ZNF280D	5.614687848	5.47046085	5.451503276	5.712589011	6.223025752	5.663973707	5.610578298	5.13232824	5.786302265	5.991272049	5.161162145	5.294823097	6.009099257	5.224453043	5.977535232	4.823527662	5.450344172	5.407438173	4.94478333	5.300762307	5.978286707	5.598777365	5.457686611	5.575287181	5.525977941	5.555221774	5.388868415	5.356521713	4.900148106	5.163015604	5.015407088	5.367815071	5.453174727	5.303374647	5.301756808	5.431614662	4.951483951	5.611446937	5.420930621	5.150131664	5.385228254	5.22271381	5.13961571	5.493570931	5.685195188	5.987234196	5.505803787	5.540944869	5.020147745
ZNF280C	4.275423164	3.990541452	4.563285659	4.512294032	5.273001133	4.872881816	4.32340507	3.780121405	4.28045866	4.40126232	4.321784451	4.276850853	4.579125283	4.04404118	4.782001733	3.726525212	3.802578558	4.097193633	3.973766113	4.020021288	4.304612252	3.922080488	4.457509233	3.719451554	3.990674423	4.197480861	3.858565014	4.402244924	2.441256305	4.313447757	3.216172765	4.235600722	3.958435676	4.548662685	4.24184988	3.505563722	4.059049121	4.781506295	4.411191634	4.542507265	4.192171417	3.673489001	3.688226597	3.982011827	3.977333456	4.44027086	3.928328814	3.588229661	3.360260394
ZNF280B	3.326029399	3.083666542	3.321753219	3.357716486	3.49742146	3.174658533	2.934729354	2.919486841	2.99373867	3.264192287	3.248427567	3.098150378	3.010301479	3.101500381	2.954366283	3.253866396	4.076203432	3.17645177	3.062817701	3.308244825	2.650495887	2.731710616	3.015838014	3.250578	3.10694824	3.084332744	3.549995977	2.958411452	3.176983007	3.269896322	3.264014111	3.180162886	3.064275115	3.141174958	2.799028558	2.93056727	2.716889667	3.423675495	3.195233765	3.225800625	2.896302028	3.015182815	3.286640821	3.09589323	3.226438278	3.106869416	3.256634252	2.678906872	3.457471106
ZNF280A	1.859278955	1.948861921	1.923007783	2.246367917	2.066405505	2.041924245	1.910253633	2.196441238	2.115671945	2.075764137	1.888696291	2.415829378	1.981433735	2.538895917	2.237072165	2.078122135	1.874831262	1.933948894	2.399794992	2.025135299	2.274824109	2.207817595	1.915240354	2.215446116	2.300442918	2.251438779	2.422817778	2.108354507	2.054708079	1.890853414	2.472513897	1.91335103	1.910974997	2.388629571	2.149410848	2.355380913	2.347728639	2.324932836	2.197247049	2.448356458	2.359675829	1.807334391	2.093710387	2.142383688	2.301886971	1.937300736	2.004047801	2.32900641	2.770847701
ZNF28	5.189287771	5.493362659	5.204271612	5.109532608	5.902448194	5.715816543	5.051539238	5.21065926	5.560095016	5.777617751	5.288196358	4.151661488	5.804720036	4.546058289	5.044037797	4.467512114	5.498074858	5.450629199	3.87409867	5.170267621	5.861302909	5.763561644	5.314896832	5.354158041	5.675841778	5.420103954	5.232895045	4.840605301	5.187067717	5.11846	4.982025171	5.78876877	5.465791925	5.655720555	5.197112134	5.12305029	5.204640889	5.669162234	5.342689648	5.200888959	4.760332854	5.05616017	5.306491537	5.195892381	5.113724927	6.004753288	5.058305682	4.892207766	4.899772025
ZNF277	4.653321565	4.707290934	4.715298287	5.106345133	5.436777382	5.042344681	4.986341854	4.696267445	4.757699316	5.411831021	4.810851409	4.634514501	5.322563137	4.425914671	4.826749362	4.214853285	4.614851242	4.789903861	4.207711854	4.432443145	5.735719816	5.268964282	5.242502177	4.89187283	5.04522745	5.0451489	4.715700042	5.053815776	3.982818009	4.631005008	4.816837879	4.628891814	5.1861199	5.065066246	5.23208374	4.910575578	4.970115944	5.058735926	4.803217482	5.067968928	4.775098454	4.907364099	4.805811369	5.247639337	5.131128015	5.804019061	4.916380083	5.06578677	4.787180673
ZNF276	6.317806966	6.027604792	6.479949657	6.19138161	6.411960661	5.858850893	6.062743179	6.249080279	5.965526665	6.277233942	6.55775275	6.244616779	6.278093026	6.010871338	6.251022555	6.406824835	5.88414717	6.241619324	6.584066854	6.330067583	6.096613443	6.433472173	6.348466218	6.139906771	6.183820979	6.408364894	6.517192104	6.154089257	6.734045347	6.237495028	6.39608933	6.471741851	6.329939893	6.320802026	6.297274235	5.819446198	6.116270862	6.281259982	6.16139439	6.095856605	6.517528267	6.478026898	5.9124934	5.993664692	5.880761046	6.311609664	6.045228384	6.122378841	6.000582764
ZNF275	5.227279656	5.057413352	5.53254893	5.781835044	5.541688433	5.621147764	5.959566261	5.021062832	5.360884366	5.488985613	5.309268407	5.772280558	5.40330154	5.471487171	5.588779103	5.29714498	5.067857086	5.191996235	5.719310964	5.62380563	5.057809043	4.076781589	4.777890053	5.182079235	5.650263004	5.287313063	5.40623334	4.718508511	4.456357405	4.592027149	4.515433175	4.581899934	4.615216784	5.406204727	5.458328106	4.953854378	4.876962264	4.657733155	4.867797925	4.792206436	4.879066819	4.455303075	4.787492669	5.475901052	5.840818019	5.534127095	4.477027502	4.353936953	5.592589871
ZNF274	4.023039302	4.42806314	4.761467701	4.114887306	4.415542497	4.45897535	4.470996765	4.264635797	4.513191533	4.426026289	4.810741524	4.698684762	4.475719464	4.568196496	4.356543708	4.605598672	4.615623174	4.393017321	4.578560473	4.596452812	4.995392531	5.062784331	4.987285143	4.521302755	4.935774778	4.725606526	4.894209038	4.383107793	4.776530967	4.115562816	4.015018256	4.259572736	4.649906726	4.683307629	4.487905225	4.551716587	4.641220155	4.626179752	4.550891097	4.443816109	4.285400249	4.242724786	4.677976755	4.664164684	4.491575174	4.636667194	4.220550506	4.726302723	4.455671337
ZNF273	4.158234855	3.618219646	4.262568094	4.08415108	4.859384519	4.458437105	4.256448433	3.777829169	4.475540261	4.293216232	4.093210968	3.97896069	5.030834688	3.542202297	4.391659048	3.37039332	4.624744367	3.750858808	3.211182472	3.503411223	5.459905579	5.50996078	4.588929332	4.494881159	4.733708146	4.187806201	4.281132324	4.610152558	3.639116125	4.590234992	3.783964707	3.777403363	4.289414796	3.304822503	3.787105605	4.24593	4.220523762	4.271241496	3.860171255	3.919291179	3.896789722	4.45783533	4.944630871	4.212600097	4.207061266	4.801722095	4.011348974	4.63100142	3.832558715
ZNF271	4.623342679	5.012336495	4.488039632	4.989671915	5.219231457	5.025917644	4.911098762	5.153897235	4.587683609	5.360880195	4.637002049	4.60752245	5.481184335	4.544974857	5.101009955	4.369202139	4.688256462	4.294070717	3.85800732	4.681715218	5.449380213	5.457049754	5.563020787	5.208505508	5.312996635	4.905446167	5.309398462	5.379822593	4.181068044	4.567627226	4.752434488	4.778510157	4.937310194	4.964051684	4.627031617	4.716550495	5.433437662	4.851882096	4.912451014	5.045430623	4.790371749	5.41282207	5.298249359	4.783234069	4.87418512	5.364603044	4.74312617	5.110499005	4.16152118
ZNF268	4.615913625	3.891957686	4.337021687	4.582539872	5.221769636	4.565635278	4.079630614	3.327671301	4.108804828	4.31574338	3.540173758	4.121219593	4.333944606	4.362383417	4.391315722	4.405568994	4.046614887	3.937504295	4.422067182	4.201978461	4.66613967	4.310269205	4.093694072	4.105771829	4.084230596	4.433720916	4.124513267	4.231765621	4.418122942	4.465091974	4.494479068	4.037778968	3.991298872	4.30282973	4.496764503	4.192627962	3.915523327	3.904791862	4.579138275	3.663958304	3.994346924	4.125817947	4.093932999	3.814028027	4.405955176	4.508025967	4.03591655	4.055002857	4.571968572
ZNF267	6.120919176	5.840813521	6.189938397	6.414701452	6.545925679	6.637430844	6.194718949	6.609441482	6.313471333	6.982787181	5.619317819	6.652196582	6.676243915	5.7237671	6.617508664	4.527135152	6.330685176	6.077585785	4.917164591	4.704372193	7.278640143	8.101269254	6.671585248	6.569400168	6.646641561	6.243664483	6.062710615	6.847492395	6.230550402	5.825340782	6.118217066	6.492590863	6.718504054	5.71068132	6.273946077	6.93802435	7.025172616	6.185989726	6.104498453	6.664426395	5.748562802	6.778774866	7.684532375	6.752681146	6.365270526	6.631904738	6.836417914	6.920829326	6.069180354
ZNF266	5.977760538	5.926287404	6.133925627	5.968913747	6.434627749	6.10721759	5.89757725	5.620959702	6.64039207	6.175989799	6.09412	5.765703851	6.337411677	5.670697011	5.836517627	6.340991817	5.929256059	6.161442401	6.05829888	5.753602388	6.485727307	6.107680644	6.254714991	6.363180658	6.010131307	6.341286141	6.259005241	5.938495745	6.094456905	5.917274524	6.064799938	6.240825977	6.187116436	6.542701547	6.358320823	5.58472805	5.748465526	6.195531507	5.817777849	5.624778748	5.617775644	5.727148494	5.623566315	6.041583276	5.685491322	6.437992486	5.485783892	5.867002622	5.159537957
ZNF264	5.699726768	5.166827336	5.460836141	5.044990211	5.487707705	5.461049176	5.447540768	5.337333463	5.340974439	5.401931735	5.809837239	4.888650966	5.68225783	5.540656791	5.367381198	5.483011233	5.462540427	5.476077886	5.272144501	5.540743942	5.633956335	5.166388364	5.21062855	5.521984174	5.668752408	5.52740402	5.458757185	5.255810648	4.954482021	4.974120051	5.251483011	5.349834101	5.225144037	4.898556759	5.234307433	5.265779849	4.975214281	5.466790863	5.16367326	5.6264328	5.312905113	5.143351426	5.423784434	5.390866541	5.273935526	5.658265235	4.619105533	4.861177436	4.734085666
ZNF263	4.983515638	4.761149004	4.868536705	4.843293224	4.960952542	5.14962291	4.876147083	5.006854131	4.801019727	5.140576611	5.044369944	5.232025595	4.983879404	4.967634358	5.486480263	4.946411454	4.60350409	4.82080671	5.274911751	5.1829937	4.708894008	4.247566251	4.685900866	4.722248288	4.364197259	4.347234009	4.842033278	4.860368795	5.100297922	4.819202144	4.847183446	4.607058416	4.56039185	4.534383351	4.41931976	5.010307157	4.550311689	5.133810568	5.028470661	4.818885288	4.863706103	4.583254333	4.407312484	4.843603218	4.255458852	5.038725655	4.335019357	4.532573314	4.670272883
ZNF260	4.670167783	4.453709693	4.747572222	5.144824207	6.14402056	5.335645035	5.10389539	4.706836603	5.493612686	5.096090225	4.98857601	5.145683934	6.025040094	4.354512616	5.239461832	3.240093481	4.265043014	4.397305785	3.583646317	4.299519046	6.084789469	4.787179396	5.263723477	5.510036308	5.529321262	4.92662375	5.200828144	5.335237082	4.514582199	4.740960962	4.61696703	5.077409523	5.470309192	5.308947029	5.169752165	4.724016738	4.388376159	5.693515721	5.35493643	4.50213659	4.662735435	4.608876909	5.304726482	5.267867556	5.499225056	6.102933268	4.100898796	4.670719347	4.535973729
ZNF26	3.763515141	3.301082882	3.281338405	4.148097184	4.686351794	3.482027754	3.57612067	3.193279622	4.110171171	4.446361441	3.620506174	3.460205953	4.109666677	3.460839042	3.741347119	3.946230685	3.768372124	3.750586268	3.645166986	3.045601621	4.276780976	3.478436507	4.184484964	3.730533627	4.303406856	3.909108294	3.832774111	3.887527878	3.568577979	4.102034958	3.698470124	3.914667038	4.406550973	3.968673464	4.24453623	3.280194761	3.470271061	4.566772218	3.883187627	4.161396747	3.921555011	3.788769532	3.748136318	3.77030599	4.250296378	4.464379736	3.26154939	3.365116667	3.535131673
ZNF259	5.628226577	5.8188076	5.615934144	5.540623668	6.324701113	5.812439115	5.695776973	5.619963975	5.667442529	6.017921813	5.889692028	5.349868695	5.949163435	5.656077827	5.777166018	5.752281574	5.673298829	5.583212308	5.685214371	5.831940788	5.743320514	4.739640835	5.656134491	5.612281613	5.984599497	5.348957702	5.656163483	6.140590916	5.637183658	5.918092799	5.769249996	5.615884949	5.92963145	5.513880423	5.522208595	5.778720435	5.714823125	6.038980991	6.140237851	5.542582501	5.913927674	5.444451301	5.307005316	5.887178104	6.110268894	6.460303105	4.92403896	6.005979832	5.253661404
ZNF257	3.368487668	3.296615681	2.814709649	4.103887374	4.411057716	3.8168446	3.100293767	3.204909753	3.672267107	3.442301374	3.43916621	3.701525484	4.293238046	2.362819738	3.243100034	2.166905112	1.960353658	2.630094875	3.03807354	2.344075054	3.571925163	3.867900427	4.307460679	3.699755545	4.361970865	4.699574426	3.690676274	4.257646533	2.676891014	3.686357135	3.455311617	4.291963127	3.407204366	2.793525426	2.581585116	3.618301833	3.754099419	3.497979544	3.924141511	3.438760928	3.698897792	4.331570731	4.351567323	3.248011892	3.796996604	4.334038539	3.63791837	3.747888745	3.588515801
ZNF256	3.458711135	3.958697794	3.629208822	4.623754035	4.34294069	3.537019687	3.786673145	3.335037017	4.259401059	3.90795338	4.039853393	3.840816283	3.995551775	3.562997754	3.912347091	3.674850226	3.742066134	3.849524895	3.824049248	4.135323035	4.085860818	3.927536208	3.818813893	4.166440532	4.320692016	4.275965768	3.91927818	3.357342852	3.07178439	3.58872526	3.732180932	4.019343828	3.586193457	4.156579414	3.695030475	3.680836134	3.791604405	3.661852974	4.166724014	4.110888215	3.997833017	3.841580464	3.599689456	3.419843197	4.257498951	4.319391635	3.677958983	3.556174993	3.778698116
ZNF254	5.515912218	5.171666739	5.218990712	5.151188045	6.203210053	5.38135331	5.330019659	5.648417388	5.955059917	5.874964164	5.266138652	5.054721073	6.131446606	4.671249213	5.323369462	4.607113933	5.669922951	5.169055559	4.580806537	4.504994294	6.295617564	6.931689385	5.817399637	5.606721189	5.643741484	5.485842092	5.051433887	4.81358627	5.297657421	5.475765338	4.707569816	5.391620587	5.7930873	4.825933805	5.320376945	5.22476532	5.578061012	5.4573753	5.191668202	4.979511383	4.943387749	5.514615528	5.532881294	5.600202255	5.42920493	5.914512069	5.803444003	5.504526938	5.387174248
ZNF253	4.391315505	4.418574187	4.898203134	4.664050221	5.678537217	4.894736872	5.022822175	4.866877371	5.515918704	5.431720896	4.744652361	4.609995025	5.469757341	4.508650775	5.16700942	4.33649311	5.087738325	4.708501562	4.052601652	4.166230333	5.86685413	5.631023116	5.213634711	4.960478344	4.900238434	4.781937783	5.212553238	5.276551681	4.705628636	4.84377072	4.566386591	4.976404131	5.2082181	4.911117327	4.578237155	5.025709385	4.334535277	5.365559877	4.806707511	5.130342251	4.606733878	5.263503242	4.736268247	4.792553237	5.09574716	5.874978963	4.419259957	4.425826928	4.450328997
ZNF252	3.248474599	2.510047255	2.816006189	3.826608465	3.37356909	3.309221397	2.991727891	2.758069845	3.384118052	3.748491498	2.979881045	2.542591925	3.82980926	2.593833923	2.813634868	2.95958332	3.032947887	3.157837449	2.252119765	2.332647087	3.776093817	3.737314743	3.322847412	2.869567602	2.968720415	3.05770198	3.11887479	2.255939746	3.189633831	2.828812488	2.808309833	3.215780782	3.280895527	3.278772433	2.942871636	2.878096333	3.079665049	2.702908814	2.779206105	2.944358014	2.177265263	2.903221237	3.235267703	3.105281169	3.142210225	3.786591885	3.033731687	3.089151677	2.734286754
ZNF251	3.922784708	3.496829759	4.166419141	4.16963231	3.894881895	3.90602544	3.930978779	3.416363789	4.206657009	3.72291384	3.524361446	4.197466758	3.998738568	3.35967918	3.873307756	3.737299855	3.640338312	3.754635344	4.392249293	3.694552003	3.829663689	3.669466622	3.812844824	3.537504736	3.840063984	3.811337921	3.730542757	3.658606151	3.462394477	3.475940575	3.701887925	3.9191552	3.607084773	3.373155737	3.635381922	3.679151054	3.552529255	3.888496355	4.239007333	3.798759409	3.850748505	3.658145961	3.794730195	3.716254407	3.734251072	4.283491152	3.476995354	3.386153533	3.506119814
ZNF250	4.165934968	4.807473842	3.864149794	4.139251449	4.332901786	4.171567607	4.359279504	3.91113449	4.465628864	3.879272099	4.501239771	4.229610426	4.190073442	3.818388299	4.172435685	4.434328751	3.670479729	3.921038465	4.309434099	4.040882484	4.246890262	4.123856817	4.41613365	4.173082289	3.997365167	4.13404661	4.274331215	4.265344775	4.357942863	4.266903234	3.958952737	4.102106495	4.238769631	4.243967373	4.433370544	3.916674422	4.175616992	4.251254436	4.015145525	4.104001333	3.63200318	4.29559163	3.843592132	4.235050708	4.195568372	4.068922374	4.071378639	4.303493508	4.018169203
ZNF25	4.495064445	4.283884029	4.856787322	4.548531794	5.452169259	4.788011936	4.702478279	4.838125616	4.645224205	4.812293303	4.227163723	4.617146042	5.052921549	4.185741383	4.57037596	4.617538814	4.372398726	4.928523604	4.20076743	4.081999218	4.813781218	4.510176958	4.897205035	4.551468397	4.745323121	4.219877279	4.78598006	4.795093792	4.474602498	4.79822649	4.64208451	4.852228705	4.524877315	4.392088953	4.805337926	4.38673563	4.374103219	4.191713289	4.526355014	4.331460603	4.615950065	4.204496316	4.393732344	4.413430775	4.671022661	5.262966414	4.503566915	4.986445563	4.098158067
ZNF248	2.931190406	3.222527291	3.074280729	2.888027997	3.630320181	3.205914826	3.386870695	2.489572588	3.135264975	3.300845876	3.382951953	2.480169483	3.649979514	2.934959148	3.110646277	2.879740515	3.201067962	2.525310013	2.755006403	2.969337201	3.574067419	2.53714497	2.975211637	3.002753298	3.018805295	2.724089233	2.728349658	2.960675601	2.514712609	2.569424993	2.732512149	2.989333278	2.820027589	2.93049416	3.40486414	2.761171156	2.26295689	3.249918953	3.106391123	2.944218934	3.230820473	3.184179354	2.382776636	3.109470729	3.353382633	3.864166011	2.817852594	2.85184609	2.432124872
ZNF24	6.435513867	6.758000107	6.621696956	6.088679039	6.59677738	6.406770706	6.483476915	6.557878777	6.826681886	6.472699504	6.239725933	6.437308403	6.734518198	6.444139875	6.628395877	6.48576087	6.446882659	6.565373003	6.523588868	6.163121686	7.146305599	6.771357611	6.37724499	6.590097795	6.692186022	6.509061025	6.398442944	6.449715621	6.233947228	6.114396477	6.473619719	6.347074871	6.364122447	6.517207424	6.278029524	6.507313287	6.302965482	6.428315544	6.377155379	6.32916056	6.100927262	6.472785758	6.449162171	6.426033932	6.542384556	6.663504038	6.278514932	6.516013137	6.336763219
ZNF239	2.598421274	2.877137731	2.615490115	2.708356675	3.315662912	2.698206846	2.905962079	2.696951498	3.241665498	3.164787595	2.59246567	2.744576872	2.740995724	2.92359534	3.135097154	2.715801181	2.715557896	3.30203898	2.683619507	2.8799501	3.376763593	2.415757997	3.031646223	2.666824579	3.04996068	3.053352304	2.656121997	2.834888163	3.357423634	2.194387475	2.747149326	2.536363371	2.734157934	2.694396225	2.423329911	2.638738537	2.839286033	3.303215199	3.432832798	2.673851234	2.53373043	2.815824633	2.567247729	2.76529835	3.400322947	3.276098491	2.624572863	2.620559769	2.687091797
ZNF238	6.728433705	6.631053922	6.989913483	6.632228503	6.538763989	6.886018289	6.297523144	6.964353799	6.787805256	6.643984351	6.728323275	6.766211038	6.436294355	6.73039134	6.727821317	6.646514217	7.050489732	6.678237941	6.700273881	6.25655336	6.518586994	7.489099984	6.606080546	6.602993183	6.635374794	6.661686031	6.645674965	6.478993789	7.517495085	6.720536929	6.671425393	6.799812438	6.700589132	6.786565273	6.76349148	6.175683147	7.045765327	6.148348513	6.211242887	6.523994606	6.5468897	6.717492184	6.928428567	6.913921132	6.514345924	6.580611215	6.801522776	6.9895237	6.293217133
ZNF236	5.307517635	5.416843435	5.359618212	5.386168466	5.786495046	5.243001248	5.471495919	5.221211083	5.155413533	5.41821834	5.332401337	5.529544002	5.365388647	5.509034999	5.62226678	5.525065144	4.913315633	5.547709417	5.550969609	5.392626354	5.244802676	4.687700314	5.464449613	5.07664084	5.333552383	5.206199309	5.386257084	5.301367924	5.004679212	5.168886647	5.018813655	5.136520088	5.234007159	5.346504606	5.355745933	5.043699679	5.074059848	5.58787744	5.562918285	5.058385434	5.328281913	5.120754916	4.6967428	5.151346189	5.285706907	5.349926255	5.184718889	5.213158709	4.733319893
ZNF235	2.857921641	2.384838212	2.882430284	3.13283634	3.17055825	3.237240332	3.059441636	2.805633845	3.459332244	3.193694086	3.122560476	2.522351079	3.32943038	2.889819216	3.093600304	2.685997751	2.98417951	2.934395067	2.340625751	2.762390424	3.664922794	2.83687861	3.544676466	2.712882047	3.032902086	3.149834472	3.041855614	2.49354202	2.545424372	2.624441529	2.313652152	2.745618632	2.627005448	3.312575054	2.470356469	2.641470156	2.625541793	3.067173368	3.117824276	2.814213311	2.741836717	2.642373234	2.983834956	2.840668728	2.594245056	3.507963973	2.514707815	2.414345988	2.423710517
ZNF234	5.3358657	5.459560501	5.588371837	5.998634268	6.207890036	5.72353185	5.685335363	5.100171029	5.782016957	5.590293147	6.110038948	5.242180932	6.341859672	5.53674706	5.669025108	5.280252116	5.56695549	5.627508095	5.616335257	5.239194547	5.833406052	5.519259641	5.523428775	5.895130278	5.980335194	5.466220707	5.473568681	5.757764546	4.888153741	5.473370284	5.5954988	5.615318204	5.630656693	5.705577111	6.000631019	5.268199855	5.322390786	5.768162297	5.822156803	5.414998304	5.474069892	4.998993676	5.40981362	5.434453306	5.839896368	6.071315509	5.312147277	5.396009873	5.372177359
ZNF233	2.672696241	2.971737386	2.609616107	2.944630662	2.77068773	2.817798086	2.982163049	2.817466803	3.814033525	2.65696031	2.962198391	2.408108502	2.800561639	2.749066658	2.698146551	2.915809062	2.924987543	2.586095032	3.183427064	2.915984447	3.156065992	2.764360425	2.811717503	2.974540643	3.064914962	2.654867803	2.531452296	2.560385852	2.411138195	2.733300927	2.851734511	2.679967782	3.363459182	2.594105922	3.150384335	2.530385058	2.717360381	2.858482778	2.458403702	2.879031267	3.359240199	2.759243852	3.056970905	2.83046421	2.809803408	3.091300658	2.704664457	2.677019074	2.601328716
ZNF232	2.595566008	2.609385559	2.586424746	2.650658257	2.910743786	2.73391812	2.53251675	2.395799103	2.922380788	2.768515935	2.745682356	2.975417722	2.633334882	2.278773338	2.714823258	2.50789211	3.016592548	2.205829203	2.377350197	2.65325187	2.68312495	2.317052217	2.960616129	2.193462206	2.687298281	2.461259283	3.038669192	2.908758666	2.414812347	3.04602918	2.447423357	2.422598474	2.216454802	2.589914207	2.364842124	2.553836912	2.108061363	2.589720188	2.826515095	3.076105034	2.552254249	2.207717486	2.539550997	2.956280391	2.470255631	3.100397175	2.22820925	2.650744224	2.350658325
ZNF230	3.230024942	3.83657186	3.796652723	4.017995691	3.649362504	3.959128716	3.836954942	4.509087508	3.899171431	3.691364036	3.497200264	4.293490774	4.167034337	3.484931809	3.23230379	3.267085695	4.150237653	3.703868234	3.101662915	3.350627097	3.874387584	4.613258967	3.931042081	4.258646642	4.293064643	3.49315723	4.281130157	4.403323104	3.36647705	3.635155233	3.655065689	3.662398709	3.982306346	3.536616067	4.223003484	3.054655933	4.130185922	3.410630158	3.976143871	3.348734854	4.189593141	4.094751129	4.703611882	4.245532974	3.85341026	3.846596998	4.895829851	4.782104071	3.920194175
ZNF23	3.527578738	3.490814101	3.405548818	3.824686163	3.105143841	3.410792131	3.036089816	3.600892955	3.391518858	3.808331532	3.570139694	3.323335306	4.073989318	3.50253987	3.410249366	3.591686434	3.089311493	3.030293497	3.268843764	3.656234487	3.525990628	3.27195498	3.049607081	3.519677385	3.722594516	3.734568993	3.573282982	4.112176246	3.316227506	3.240445246	3.178139939	3.202596181	3.06146598	3.63559394	3.118718854	3.239075917	3.770501194	3.456709056	3.964481102	3.863382327	3.590354472	4.110293857	3.665905231	3.375296706	3.598177837	3.329284585	3.288741076	3.248072771	3.371818135
ZNF229	2.204941435	2.218270207	2.092520729	2.64056567	2.285211759	2.368046047	2.619343344	2.463037559	2.495360792	2.154420777	2.352066884	2.465073365	2.4712288	2.103448786	2.495975375	2.112331433	2.336164545	2.2759546	2.230917177	2.385696107	2.192902708	2.169732589	2.547397095	2.433320221	2.431125641	2.472905566	2.320010924	2.157659793	2.297127304	2.112060946	2.19484722	2.295233027	1.972233671	2.300204796	2.553586666	2.253602335	2.218182175	2.235875988	2.609199146	2.364051111	2.383159345	2.147128875	2.371896855	2.428590485	2.191654521	2.731493563	2.4189108	2.060374665	2.7179592
ZNF227	5.784943947	5.578734969	5.483758033	5.968084808	6.189606567	5.892029759	5.584106222	5.761828715	6.174821488	5.67462596	5.664401734	5.366485688	5.738468478	5.407090472	5.766333028	5.251201649	5.52440051	5.612884827	5.097376518	5.600945569	5.917870467	5.682479331	6.003032687	5.755426401	6.019513951	5.771965532	6.068675046	5.666479989	4.955864619	5.70792477	5.351961505	5.515403876	5.570477247	5.819607299	5.590412939	5.143834801	5.263496035	5.805680745	5.835595845	6.043975945	5.963455038	5.742179981	5.697776948	5.812023412	5.593835201	6.162530615	5.36537079	5.776661695	5.443169328
ZNF226	4.843861537	4.781982439	4.623645021	4.91028437	5.348075478	5.20751015	4.641932379	4.504186977	5.3303596	5.195340438	4.781307905	4.677364136	5.444908538	4.673766623	4.80443879	4.472783686	4.747459429	4.659348465	4.47510708	4.420779011	5.3499185	4.929967151	4.943131189	5.055131217	5.192230863	4.839499981	4.794555773	4.986424598	4.556951277	4.773289224	4.176045844	4.786347519	4.743441108	4.786227536	4.834613401	4.68721976	4.625959822	4.979869164	5.066060576	4.997135806	4.825809168	4.515415035	4.758129703	4.851169761	4.872528024	5.328973834	4.295382098	4.515262329	4.621196396
ZNF225	3.568279043	3.86938649	3.840537147	3.781972703	4.491858295	4.383489403	3.853188408	4.099287541	4.212031776	4.565410619	4.057610063	3.887008886	4.535984104	3.88560319	4.083713178	3.608811485	3.749185551	3.8135962	3.825735452	3.877950993	4.082856832	4.01924011	4.201880129	4.359636311	4.563404559	3.95028992	4.007019066	4.195475476	4.732404546	3.540095393	3.505427774	3.862392174	3.62749987	4.272508344	3.97601153	3.995508928	3.860780176	4.223220504	4.061434987	3.677381329	4.003006782	4.166707741	4.083307703	4.130087251	3.999698724	4.511635862	3.819363357	3.522380862	3.932639991
ZNF224	5.655342348	5.289648699	5.358286143	5.483614943	5.634393688	5.869425804	5.452010372	5.186692534	5.598029796	5.27685205	5.218258877	5.371359942	5.829917702	5.312088231	5.341991679	5.030389917	5.250475087	5.799937799	5.015337846	4.78247514	5.532783054	5.368788502	5.661673752	5.59915853	5.265245208	5.273303755	5.054630896	5.368630012	4.629149465	5.026619708	5.035173108	5.326936661	5.240378231	4.969901683	5.38334842	4.956292703	5.178803314	5.114983133	5.31779709	5.60811848	4.942414123	5.375762048	5.40089851	5.380491509	5.070891305	5.63202834	4.945864153	5.350741811	4.928715499
ZNF223	2.929425783	3.10293149	3.171825003	2.886199415	3.762236026	3.453268009	3.099920793	2.372418253	3.371035965	2.85411072	3.148892257	2.892497107	3.251818079	3.041164564	2.547124428	3.013934905	3.103950935	2.668857579	2.903987299	2.894269226	3.553490943	2.982988263	3.671761418	3.166889557	3.31846184	2.886053971	3.295214686	2.896668764	2.709662699	2.831586401	2.961608496	3.009111269	2.992077512	3.558989406	3.112478126	3.351735567	3.155417353	2.821770782	3.045307714	3.011966649	3.312449974	2.927409205	3.226258095	3.118679227	3.403270388	3.434297455	2.753689379	2.805296623	2.496989952
ZNF222	2.779504167	2.75352884	2.842410953	3.15450906	2.821519512	2.882495835	2.694978228	2.772631318	2.835174247	3.138954185	3.140925076	2.838802707	3.125946307	2.908582341	2.902204741	2.472500054	2.937175416	2.607612185	2.350779871	2.846069734	3.998991165	3.607761435	2.591850093	2.715698019	2.900269205	3.170140053	3.159982051	2.718120585	2.927982959	2.311053771	2.481692469	2.415495969	2.80981038	2.592156951	2.533485732	2.306549146	2.987018713	2.896919702	2.773457097	2.756548174	2.963004169	2.608065462	3.146365557	2.818674334	2.782264646	3.337705848	2.881399191	3.208842265	2.620394068
ZNF221	2.858704334	2.680339636	2.624149234	3.066087871	3.088577716	2.888866725	3.022251734	2.680437375	3.06665476	3.216137455	2.724908819	2.669910838	3.079712749	2.549759748	3.303174423	2.600105332	2.852898612	2.862047023	2.682577869	2.767327735	2.79227649	2.811385866	2.952152335	2.4752634	2.653910217	2.931566246	3.144943374	2.562401336	3.341038006	2.642621312	2.504075661	2.506178033	2.633433805	2.724841262	3.134690319	2.621724287	2.779691099	2.675543573	2.634296783	2.626051517	2.667153911	2.525000973	2.769504825	2.772370415	2.614113272	3.228735393	2.590907376	2.612343506	2.951442861
ZNF22	4.022939131	4.033292764	3.970285712	4.562896485	4.845639189	4.545913063	4.471224495	4.280913944	4.291200221	5.173857051	4.168611667	3.870540582	5.080068148	3.847427733	3.833542703	3.633975466	4.121279399	4.553601309	3.462341868	4.446591316	4.634127606	4.294887069	4.474277674	4.205056434	4.228176823	4.04944966	4.521455985	4.462149976	3.776687221	4.298525717	4.164053579	4.399154583	4.693387874	3.83623127	3.89523326	3.481320289	4.220103683	4.421588721	5.180146912	4.481761551	4.04951892	4.160585408	3.813148988	4.552151235	4.685707305	5.019036573	3.941671785	4.326405673	4.200780775
ZNF219	3.090871057	3.273911996	3.372574897	2.921866633	2.892154517	3.35970064	3.496241274	3.467383468	3.459684742	3.349210505	3.336972014	4.052585995	3.212073841	3.394131331	3.257918514	3.73969983	3.241885296	3.541976675	3.700540632	3.68017626	3.405001573	4.367267367	3.105147043	3.454892911	3.578156779	3.316379198	3.853443359	3.648378097	3.840022741	3.81694643	3.562073892	3.126144098	3.564865301	3.393951277	3.581386301	4.022438124	3.760075195	3.633477698	3.699349463	3.898834811	3.962506991	3.426112139	4.079039641	3.379032952	3.539335174	3.178667395	3.82230077	3.750010821	3.939175892
ZNF217	8.572034143	8.29824746	8.646661531	8.089260186	8.03342218	8.469951623	8.410769657	8.669528913	8.270476284	8.315721687	8.319697736	8.071826739	8.014031293	8.498609764	8.464640029	8.422799756	8.766585298	8.4263782	8.259526855	8.074069639	7.878217031	8.68261316	8.111061469	8.22010867	8.348452008	8.497638529	7.971318625	8.409109551	8.041062609	8.296192446	8.204468045	8.167165916	8.339480409	8.24003618	8.431045334	8.244663941	8.295040411	8.005689059	7.810187968	7.584902334	8.355109342	8.452175867	8.243684059	8.292766926	8.03250485	7.794333452	8.53094248	8.406878135	7.904101449
ZNF215	2.140925615	1.992476124	1.60778151	2.007712551	1.909138707	1.844670709	1.786864874	1.687053196	1.757911638	1.770390613	1.859484461	1.84731746	1.775825006	1.829353773	1.600746991	1.796214042	2.003999049	1.757066288	1.711075224	1.902466481	1.561088827	1.639111988	1.853415169	1.784176908	1.805330858	1.837053249	1.654294999	1.607636568	1.955853469	1.735589486	1.77266412	2.045877336	2.019496245	1.753332376	1.949913284	2.03037128	1.963089263	1.768315978	1.878356729	1.679962017	2.050915085	1.70206283	2.389938284	1.933411441	2.166771341	2.028422738	1.924645967	1.788060816	1.883758712
ZNF214	2.099826984	1.649934844	1.608237523	1.979642383	1.496181055	1.613256645	1.735107513	1.622085829	1.60314728	1.456292244	1.721350649	1.894591636	1.709107649	1.946550723	1.658946911	1.672561533	1.828225433	1.960967999	1.857557831	2.157567206	1.550045677	1.845631606	2.090415549	1.98905292	1.717263141	1.818924089	1.544713045	1.599727506	1.8827316	1.66635055	1.788973591	1.61338343	1.748170365	1.694266267	1.772507594	1.691205625	1.589173931	1.856490063	2.011452144	1.720632629	1.802659334	1.907604741	1.92895126	2.012934125	1.887213455	2.068540712	1.594193053	1.85746479	2.387735712
ZNF213	3.816883288	4.030435344	4.002385652	4.061248407	3.871942695	3.989688015	3.966144894	3.976584293	3.996383493	4.109206251	3.974583573	4.476615626	3.629073163	4.017311812	4.149983293	4.423309324	3.810138288	3.870645199	4.400796276	4.325591009	3.923700912	3.76226077	4.151780495	3.992800509	4.070365074	4.197254497	4.32719012	4.034567869	4.227451276	4.012235255	4.026121438	4.041333075	4.101782314	3.973701115	3.944217682	4.344973233	4.045643311	3.946680499	4.212141972	4.374929124	4.37013626	4.061809636	3.997434625	4.145907096	3.940106286	3.713078151	4.203561496	4.115036632	4.035633414
ZNF212	4.80340417	4.740954166	5.0084519	4.771917911	4.759271157	4.626494745	4.829762059	4.941154134	4.475720655	4.922208192	4.901714063	4.259816262	5.188593167	4.987493315	4.233884125	4.534822705	4.945489058	4.716899206	4.869337596	4.65973239	4.662210007	3.849003198	4.090013656	4.266879957	4.260159439	4.37676015	4.396719234	4.30033168	5.032685542	4.501279932	4.390062028	4.749730255	4.771187033	4.654438499	4.769205715	3.95064497	4.415974813	4.590564801	4.465691513	4.799721073	4.615226516	4.676871075	4.136673485	4.361159307	4.252779185	4.138084871	4.335720654	4.599612537	4.297924484
ZNF211	4.658571971	4.655603507	4.184547933	4.445584716	4.356115227	4.545146981	4.27052453	4.786868962	4.789758267	5.000291591	4.595818653	3.770882653	4.711410621	4.530334349	4.356016278	4.63384467	4.35145474	4.460248926	4.463029387	4.27423511	4.16992196	4.851048365	4.290876379	4.897609171	4.808803992	4.452784133	4.859317345	4.259204542	3.815516533	4.145777885	4.490673761	4.403107883	4.416749126	4.254059035	4.21071417	4.049113099	4.570663957	4.231577592	4.230421863	4.099452637	3.844063257	4.002260848	4.058037337	4.573978741	4.166937164	4.779544837	3.940122735	4.262098889	3.950514336
ZNF208	2.250689019	1.913985634	1.741055092	2.0996483	2.988812706	1.87390302	1.980909452	1.788116796	2.361232152	1.78516483	1.406171929	2.06131989	2.157216364	1.457685161	2.318074966	1.39935317	1.817504425	2.272239318	1.529796141	1.309039968	2.403623279	1.848542243	3.081747245	1.521355422	2.331730811	1.844724956	1.431305549	1.546307973	1.526249471	1.72094723	1.99019865	1.69674576	1.754267671	1.77263861	2.099081384	1.595361195	1.540650918	2.039633063	2.38021274	1.94035124	1.620335154	1.610597994	1.696821243	1.914239739	1.728750588	3.046814068	2.148237322	2.224739153	2.459815044
ZNF207	8.578754721	8.514738363	8.561739185	8.638599466	8.815442961	8.602971372	8.614053732	8.361259774	8.712904513	8.561293955	8.554867154	8.392658181	8.71025249	8.506066053	8.488111662	8.288648537	8.604258668	8.60209059	8.636547535	8.162241879	8.478319452	8.426257515	8.385610721	8.517485028	8.392114953	8.444902856	8.123486287	8.376712699	8.104351067	8.324343175	8.312486502	8.483208675	8.447129918	8.558452987	8.610038432	8.42145116	8.224243814	8.513362336	8.207568374	8.112238886	8.193319674	8.552735082	8.273199977	8.407765762	8.526341565	8.480889982	8.353041165	8.352256226	8.007079159
ZNF205	4.00923144	3.880527419	4.013488654	3.948853788	3.311326383	3.540046171	3.784020977	3.858407165	3.744229448	3.606013814	3.672892347	3.859039994	3.597892507	3.805422108	3.586770055	4.064594401	3.577929624	3.842289198	3.958461285	4.169490623	3.358365519	3.794565767	3.471634672	3.640749438	3.418611262	3.558450269	3.836297664	3.448745959	3.85709473	3.750616435	3.864918799	3.97108712	4.052226633	3.574068478	3.935757726	3.761560262	3.523728016	3.513458941	3.763130457	3.985857423	4.244855984	3.598490249	3.742508559	3.489737421	3.76414585	3.77946769	3.829202307	4.021155413	3.665757414
ZNF204P	1.993272674	2.284083033	2.225789352	2.400745602	3.75748145	2.67288619	2.989050211	1.886396224	2.82074965	3.485463071	1.955162275	1.901033099	4.100268227	2.334517737	3.545871908	1.803632545	2.205596669	2.255335722	1.997014149	1.680521103	2.813300158	2.402644135	2.121504834	2.445294482	3.171270537	1.896762426	2.744874019	2.710264643	1.665129515	2.254233183	1.95111732	2.512719344	2.085866817	2.345979483	3.180839415	2.812399859	2.008649545	3.931060319	3.280360506	2.42220125	2.634086882	3.668031768	2.43195269	2.871726936	2.41564967	3.703067596	2.76189867	2.199534332	2.384920161
ZNF202	3.690334869	4.035965343	3.987592702	3.822218324	3.812146573	3.725585996	3.932122771	3.871616966	4.421572196	4.072618985	4.097205352	3.577766584	4.268707496	4.017647935	4.084516828	3.656448605	4.123966087	4.213237565	3.982453286	3.672299847	4.287638192	3.588128373	4.068427124	4.047620711	4.086895137	3.750780911	3.84650975	3.957570863	3.947876742	3.755449829	3.875623698	3.875010738	4.153462819	4.063173792	3.954161524	3.845679597	3.698483255	4.023582164	3.950622305	4.128795454	3.38579776	4.123903323	3.488575668	4.071646319	4.026807507	4.21745138	3.209730382	3.32366106	3.623888553
ZNF200	4.848661267	4.558148286	5.435283952	4.252481101	4.407252021	4.9335162	4.872533444	4.831978727	4.697431351	4.767917773	4.905984627	5.126441703	4.986383707	4.851470392	5.039143585	4.906404381	5.077287406	4.828965107	4.891034919	4.532963032	4.240887314	5.356414668	4.654494177	4.594118201	4.773908875	4.829351346	4.718867256	4.89922967	4.956545018	4.787825342	4.741458644	4.865493723	5.032466719	4.869838156	4.781874866	4.322880452	5.009477103	4.633658972	4.685691137	4.739762337	5.013653119	4.799381186	5.294435313	5.090328226	4.386099762	4.842102793	5.039688645	4.938632668	4.633319133
ZNF20	2.230676052	2.536600646	2.397384219	2.39517224	2.869928105	2.297292169	2.432222888	2.518440694	2.77523763	2.840115763	2.188075707	3.057314325	2.590942255	2.059593302	3.155619016	2.155142895	2.638499803	2.749325876	2.07031745	2.08460644	2.541436102	3.815461107	2.299383876	2.295761409	3.014959079	2.54089119	2.592717964	2.825587655	2.183807974	2.602721244	2.335042162	2.426459619	2.917266632	2.49750003	2.156183147	2.325933401	2.935782081	2.567006614	2.448881749	2.578469953	2.583465177	2.378739434	3.535093667	2.65846509	2.523312725	2.920031605	3.179415767	3.154189919	2.519579067
ZNF2	2.489109112	3.222350169	2.815982446	3.247549978	3.39222135	3.1986966	3.00154112	2.974080668	3.316758931	3.702497062	2.734139337	2.996393509	2.910714157	3.540131999	3.130701153	2.898990129	3.073901272	3.053604416	3.301590113	3.042663295	3.061524179	2.870655938	3.160813688	3.432893494	3.380497309	3.175215751	3.157329754	3.045151204	3.635734679	3.452749811	3.232410506	3.291552737	2.806078662	3.238624004	3.069450211	3.310611983	3.08345272	3.297333838	3.357555336	3.20047487	3.208287193	2.850575296	3.061391398	2.961152907	3.150783962	3.161596595	3.053212949	2.866141368	2.987115492
ZNF197	3.44216746	3.528808846	3.497139532	3.098967551	4.352220517	3.846177015	4.026038942	3.752214892	3.874870497	4.288881889	3.71356711	3.208693025	4.115741728	3.401789322	3.705305137	3.30070612	3.693734571	3.827513891	2.994138414	3.343594224	3.795295196	3.47764888	4.047954226	3.390698513	3.858660908	3.283839996	3.004150371	3.610955732	3.423124651	3.473419058	3.104929334	3.572726544	3.301077523	3.179772241	3.398474302	3.526455272	2.898703249	3.635231107	3.323858681	3.072136145	3.097941359	3.892077142	3.662126816	3.50878677	3.51112738	3.813329389	3.42372362	3.052196039	3.358807125
ZNF195	5.030165392	4.807539986	4.806216052	4.843149927	5.800218193	4.637151579	4.79803881	4.960357059	4.75828184	5.085215752	5.142602466	4.831779667	5.849807323	4.175332118	5.274752534	4.233410004	4.452842391	4.589217367	4.487770895	4.514376135	5.386244539	4.567873039	4.646024998	5.222496173	5.045648748	5.165619384	4.48059161	4.587150866	4.716446625	4.843592999	4.417422418	4.407303354	5.111679975	5.008660434	4.390247519	4.408229184	4.501443576	5.108187098	4.854808156	4.679836679	4.455096138	5.101778301	4.693549242	4.937076395	5.011520218	5.303056636	4.299923242	4.861114083	4.19057697
ZNF193	3.770700986	3.281427276	3.52050159	3.359322841	3.364680473	3.379004141	3.65453234	3.227830969	3.197554353	3.834632724	3.299219411	3.391388666	3.21959461	3.553117172	4.047188761	3.040203912	3.991523368	3.070710426	3.016504389	3.488225858	3.683415728	3.284083677	3.754039961	3.724097364	3.852956234	3.182404436	2.987618768	3.638350853	3.457760936	3.423026291	3.105886486	3.534047631	3.088174316	3.724584391	3.653468558	3.173449109	3.434991001	3.011736376	3.325570398	4.044541034	3.451833556	3.394350491	4.023231133	3.943046409	3.450110075	3.469155898	3.412710851	3.658169856	3.586636572
ZNF192	5.60507453	5.731035657	5.728824057	5.825463971	6.38505881	5.891651855	5.825534022	5.598449738	6.014020382	6.25403402	5.879122791	5.455786528	6.001571376	5.752641288	6.012028942	5.600531244	5.759246066	5.985599821	5.601972286	5.665648353	6.085828592	5.034721369	5.825297279	5.300512211	5.589356587	5.669569135	5.353806178	5.558047323	6.212737572	5.410577249	5.203357336	5.458670959	5.645607282	5.698692413	5.666443468	4.731998044	4.710090482	5.823609941	5.826378389	5.195598951	5.476044612	5.383992326	5.016671883	5.11575396	5.700954801	5.708342668	4.906932888	5.135923519	4.806388917
ZNF19	3.296537078	3.660387768	3.103507369	3.215852702	3.273427183	3.63188089	3.711123401	3.136269751	3.598407588	3.649243351	3.013310687	3.198560332	3.479633939	3.081018276	3.53104044	3.685570345	3.105529985	3.142587925	3.448894173	3.467027631	3.287497042	3.255656946	3.530069634	3.325237126	3.297098255	3.647634218	3.724911689	3.049286316	3.357155947	3.43942237	3.35919859	3.508573017	3.334416531	3.460480688	3.440906614	3.295856183	3.15897958	3.702241322	3.482811394	3.097775283	3.171906302	3.355084118	3.148019372	3.29186148	3.48881054	3.56802874	3.364475416	3.618431762	3.660852171
ZNF189	5.211271901	5.04241722	5.362138556	5.254722059	5.557077377	5.265787754	5.38832302	4.717218215	5.722791928	5.568333687	5.128866081	5.127240839	5.725059242	5.149241808	5.038374179	4.893316261	5.416774798	5.42026606	5.31181623	4.667046374	5.808276691	5.902195405	5.369032427	5.309629054	5.293589067	5.480263551	4.745741858	5.067482192	5.533884195	5.351114629	4.804240559	5.523424216	4.966203007	4.92420026	5.545711857	5.164655516	5.070810443	5.330610894	4.764853024	4.362122372	5.281429845	5.445303709	5.353165631	5.250199103	5.310727113	5.492510735	4.861184244	5.251877057	4.82268416
ZNF187	4.353866003	4.34222412	4.321337795	4.233559977	4.906539688	4.675902165	4.527083395	4.039505589	4.37363747	4.969297325	4.424240193	4.187900121	4.784073008	4.53521298	4.329753494	4.521380846	4.298655857	4.760434068	4.288967443	4.160502235	4.93014093	4.410104865	4.751463666	4.64424739	4.665757709	4.44087055	4.49660511	4.415267842	4.090204766	4.584363195	3.899050983	4.449650642	4.664139685	4.233957424	3.989054487	3.86759823	3.779327052	4.856636707	4.235119347	4.185156682	4.073205645	4.509019826	4.571511046	4.718915727	4.424987576	4.431440168	4.551430481	4.486084488	4.06572116
ZNF185	5.429803907	6.08136188	5.76323173	5.465431257	5.043472829	5.401225202	5.109292198	5.547652651	5.027205247	4.967791119	5.496420329	5.600354241	4.676674375	5.44102028	5.324948102	5.771816865	5.431081114	5.869979338	6.287501152	6.052581511	4.909154196	5.95960134	5.642398762	5.675591828	5.424591773	5.859589718	5.75881665	5.333123343	5.601422508	5.738736653	5.698106109	5.493198571	5.386899765	5.718791059	5.488384673	5.124311328	6.09763179	4.84794742	4.636051993	4.514456488	5.473903483	5.174033968	5.345928942	5.661067109	5.116288164	4.682832263	5.746495925	6.137170211	5.173268359
ZNF184	4.370111114	3.804896187	3.872082039	4.400487851	4.859534579	4.15321481	3.865639959	4.056166423	4.100242283	4.458777035	3.806623131	3.917254217	4.870526864	3.712805486	3.923444047	3.448418243	3.621636468	3.993724814	3.369716203	3.894396474	5.15518692	4.415771745	4.431603704	3.943795382	4.301297108	3.854081037	4.049968661	4.354399118	3.298952109	3.555927078	3.633348464	3.930006682	3.74785062	3.720304824	3.849329875	3.947327768	3.70322175	4.077840139	3.721885102	3.899981399	3.668488848	4.367144628	4.471319033	4.202609095	3.857324222	4.438734621	3.476089912	3.808376918	3.626903164
ZNF182	5.308367677	5.876874078	5.749390514	6.065471055	5.825372398	5.68382988	6.111162656	5.68320481	6.081630655	6.00474703	5.827524279	5.882991567	5.984785774	5.966412811	5.581441345	5.539807576	5.920700716	5.66846955	6.138512036	5.135633135	5.827847558	6.0309372	5.973054935	5.982869788	6.164869487	5.817983121	5.701999937	6.25626526	5.636244609	5.858001044	5.738243757	5.906241839	5.720280676	5.255401356	5.69481279	6.024074564	5.756585979	5.834517152	5.085698296	5.943846385	5.750058607	5.694832094	5.704725487	5.875533749	5.761161262	6.03916891	5.830118818	5.885451236	5.649612049
ZNF181	2.977253912	2.912378476	3.11156048	3.01043169	4.330891886	3.457168744	2.663093414	3.179319268	3.788139188	3.894342678	2.944422136	3.117605909	4.305595272	2.991295839	3.465222909	2.552593728	2.993871635	2.981886499	2.638344637	2.8761924	4.165399931	3.185651034	3.609728874	3.388419118	3.159820133	2.922484169	3.677997055	3.307862964	2.55432568	2.969249742	2.885565236	3.389194401	2.844660073	3.064748704	2.702052192	2.94173006	2.284347757	3.712382882	3.416884597	2.735902748	2.643305944	2.83522286	3.185326253	3.507811968	3.265033785	3.707887811	2.769135455	3.076367481	2.804651543
ZNF180	4.650055573	4.561766663	4.829829513	4.492099508	5.226538688	4.619317344	4.626315918	4.530915387	4.84837933	5.428366871	4.46667444	4.852284555	5.035213505	4.610366157	4.842552324	4.637229993	4.570553419	4.105698071	4.607036439	4.31979688	5.802483153	5.11855826	4.749313522	4.335085518	4.883129132	4.947187427	5.232235673	4.693190339	4.613391146	4.957616156	4.851445427	4.680491928	4.578644922	4.663175912	5.016759329	5.147668406	4.714310376	4.79468143	4.798250453	4.710352435	4.732397733	4.382848861	4.866918075	5.06144375	5.161550079	5.137431203	4.488218415	4.725263448	4.724801688
ZNF18	4.788841384	5.027638576	5.377335109	5.028506458	5.005422796	5.188236622	5.05730617	5.093198571	4.913766492	5.263423122	4.806827487	5.375768931	5.052258489	5.335387486	4.992484373	5.113309488	5.18424636	5.205763845	5.014730081	4.9123699	4.989479923	5.434181919	5.088204923	4.901977483	5.170464161	5.220619006	5.304207747	5.329412012	4.809774459	5.087087649	4.990074419	5.227709223	5.163561009	4.86744255	5.195295379	5.191819978	5.660847334	5.1691751	4.995982608	5.069254822	5.261043095	4.914773731	5.40146933	5.635658809	4.852057177	4.988637925	5.227275508	5.413827419	5.000981609
ZNF177	3.39686946	3.563712633	3.732493041	3.745553154	4.15925934	3.417771202	3.414230419	3.459426381	4.021993754	3.60152115	3.497003171	3.521000781	3.730750457	3.566688003	3.14323076	3.33698203	3.066241905	3.182448175	3.507810901	2.952723663	3.305395642	3.414603862	3.635987193	2.984903402	2.92517966	3.274088545	3.899525255	2.900891952	2.913231835	2.702861132	3.61886723	2.738001727	3.517194854	3.807709013	3.176301084	3.353045088	3.014375875	3.650029231	3.366043421	3.69012409	3.134067313	3.340946639	4.083695848	3.172209517	3.273388635	3.529652477	3.181552734	3.363099355	3.27995446
ZNF175	4.206529583	4.44233051	4.65462598	4.553858614	4.963456323	4.585120494	3.793681923	3.801872933	5.076703877	4.386665657	4.546234457	4.133112819	4.515218212	3.936150692	4.578195454	4.091751528	4.504315761	4.26125913	4.218811373	3.79174518	5.081886305	3.762336391	4.353179117	4.633504227	4.696965324	3.820436483	4.704646167	4.92482239	3.448899235	4.369740639	3.593607068	4.24160835	4.177738465	4.174642615	4.20712487	4.419459186	3.88089704	4.749241762	4.44334478	3.921315457	3.596800334	3.977586471	3.575630671	4.085001501	4.263137662	4.790476987	3.9837901	3.91635543	3.785651743
ZNF174	3.61531235	4.120123997	4.394037053	4.156140316	4.276204769	4.275923234	3.863143236	3.734109896	4.004875798	4.289597772	4.564395651	3.696163054	4.156291139	3.910913625	4.012336465	4.167492194	3.837845341	3.933798366	3.803980751	4.114634073	4.049328805	4.57874745	3.835394445	3.998090923	3.544941231	3.688907355	3.685899572	4.02960523	4.030940334	3.589132108	3.791525321	4.02063638	4.144680313	3.938683396	3.923725447	3.478430464	3.981711998	3.941100743	3.645592451	3.459762628	3.859616475	4.013483008	4.171824145	4.317180584	4.080448443	4.445520142	3.877272717	4.371348976	3.751442633
ZNF17	2.873661796	3.47353953	3.012627985	3.655437508	4.111689419	3.761393965	3.352207236	3.465559786	3.156942708	3.873827984	3.168338242	2.564346251	4.084918047	3.229028309	3.206945277	2.673087007	3.31628882	3.179829456	3.144590371	2.675115431	3.602590666	3.457996637	3.279854099	4.213927187	3.235458401	3.551812689	3.045312774	3.520168595	4.222372857	2.93695474	2.566231524	3.688003394	3.060344163	2.721747556	3.532299708	3.070106385	3.273548762	3.309158824	3.415453496	3.253084015	2.971734559	3.124770109	2.834255211	3.256479382	3.198662492	3.800077914	2.512028587	3.057985801	2.706373054
ZNF169	4.806077242	4.356441442	4.152893583	4.309597768	4.907915626	4.256834181	4.82995522	4.286532911	4.398356811	4.44223557	4.517508712	4.047128423	4.321735079	4.508881702	4.3815391	4.384018126	4.428571179	4.167371095	4.507324874	4.219371142	4.739276143	4.293319505	4.200204975	4.603741778	4.298126498	4.346403129	3.787665318	3.805751088	3.873955251	4.512849805	4.541576757	4.147156372	4.04655495	4.436100302	4.011832776	3.972258427	3.904348109	4.449469065	4.120328516	3.76209184	4.247663447	3.489176374	4.081757829	4.200165311	4.469150854	4.638794237	4.10109352	4.220463762	3.997661084
ZNF167	3.149381298	3.206756903	4.208134219	3.337974428	3.559550484	3.416533943	3.677973169	3.836047789	3.663941092	3.891150097	3.695958369	3.871022364	3.576529801	3.429228195	3.936616039	3.580382335	3.135751574	3.618324267	3.516951311	4.139603365	4.233965723	4.219153354	3.743020239	4.205110202	4.248396315	3.929828925	4.068604667	3.42230311	3.380218115	3.272176149	3.073735418	3.075898792	3.676983976	4.061956838	2.924343205	2.968859207	3.261081252	3.329267229	3.436089855	3.42437408	4.10732113	3.700464021	3.700276648	3.910017047	3.210817583	3.696598707	3.257309188	3.441326452	3.396692109
ZNF165	2.642427117	2.653646009	2.27200822	2.675126084	2.875355948	2.398846202	2.302889492	2.954630908	2.882773317	2.34405149	2.875834803	2.471319464	2.591297113	2.473840783	2.933971728	2.526671212	2.577498266	2.557034538	2.632380931	2.867107912	3.164834017	2.687297367	3.265396124	2.472483113	2.530597769	2.587388995	2.74099109	2.441710598	2.446221536	2.733006913	2.185059796	2.405986654	2.577388759	2.556954077	2.884945304	2.584146013	2.757330801	3.143064099	2.422170869	2.631297118	2.719501243	2.493056095	2.790223656	2.546614986	2.692627314	2.496393829	2.722071425	2.906735683	2.722223354
ZNF160	6.0366314	5.992205381	6.11049262	5.852133	6.498934179	5.992875535	6.491490321	6.342221373	6.584950952	6.27946408	6.147103618	5.755754624	6.186797323	5.914467581	6.280381674	5.506436921	6.128772344	6.330777214	5.834255368	5.695966627	6.616149873	6.573303294	6.38479304	6.167748987	6.280383133	6.23125801	6.097884884	5.810209263	5.779747576	6.026147534	5.789830808	6.474919816	6.359636511	6.037457871	6.166571831	6.275147761	6.198799683	6.21933332	5.867133867	5.853716198	6.286847536	6.124098496	6.087195122	5.820894998	6.122203562	6.650287217	6.076429663	6.011024489	6.053890209
ZNF16	3.445091894	3.503934381	3.039720599	2.564936076	3.072097156	3.210601213	2.980262625	3.474254242	2.914991721	3.425953187	3.594987341	3.146873911	3.381081272	2.878463071	3.737125701	3.008770408	2.862548342	2.81602536	3.148095114	3.406990333	3.377682434	3.088694714	3.363926575	3.459293902	3.148037271	2.854711812	3.107708234	3.024179477	3.728421734	3.156634546	2.942796865	2.838751918	2.95059303	3.273405665	2.915193567	2.824778052	3.391437855	3.105647623	3.592050739	3.430373631	3.729711326	2.73570362	3.288669425	3.060804236	3.516796612	3.66977464	2.740477578	3.391983892	3.34350021
ZNF157	2.793579652	3.312101716	2.666374781	3.358573033	3.279092729	3.158922229	2.956572895	3.164844846	2.867602254	2.9105766	3.095309687	3.117746904	3.167745513	3.389247337	3.489567975	3.210527828	2.948901792	2.978828188	3.056731823	3.121931142	3.26343295	3.337188397	2.913695327	3.178935563	3.205924918	3.066575659	3.557916341	3.210721138	2.973891752	2.757766775	2.908874357	2.883140901	2.920941941	3.355776453	3.121938715	3.231745207	2.976175901	2.914584064	3.083823418	3.176098438	3.149043541	3.072406438	2.92129533	2.941933878	3.084077781	3.371222524	3.27487388	3.004286107	3.557182925
ZNF155	3.576084846	3.433558866	3.433343762	3.52944638	3.835578536	3.635883769	3.537141238	3.613610723	3.330308928	4.1123881	3.646306537	4.144712371	4.152602778	4.2147874	3.743885551	3.102846185	3.654588043	3.614705799	3.41382796	3.472874018	3.939179841	3.462178765	3.217615265	3.534293924	4.049539909	3.581845751	3.079606469	3.659534189	2.971458026	3.109261494	3.136354826	3.08292993	3.296098906	3.418523119	3.501600764	3.664391634	3.796724222	3.389000081	3.418154976	3.893182395	3.447678811	3.453967126	3.539918333	3.526573105	3.541350001	4.203182857	3.521166172	3.302731862	3.827765397
ZNF154	5.033617855	4.64918484	5.4512808	5.015208414	5.599811962	5.177947077	5.424427932	4.783943526	5.258792402	5.159260803	5.733977433	4.455826393	5.467683196	4.967444716	4.76596911	5.263814956	5.093216194	4.5632873	5.054558346	5.28943196	6.210975225	4.630271408	5.712706545	5.531878698	5.398312454	5.75294897	5.392983405	4.328442895	4.471908279	5.222888876	4.134210723	4.565842106	4.73517712	5.558532847	4.910764515	4.165052765	3.769699847	4.837561304	4.466014967	4.387311694	4.558438582	4.004563766	3.956413037	4.279845019	5.923541563	6.504144408	4.493135491	3.961671338	4.271447743
ZNF148	7.011630492	7.201421813	7.519160793	7.07079426	7.309118129	7.357159854	7.071039672	7.205770502	7.148952866	7.357316917	7.134228185	7.024872889	7.425973196	7.226571568	7.161959668	6.50061535	7.355726652	7.227425599	6.46999783	6.729976796	7.077822579	7.659338255	6.935894726	7.186529361	7.207133165	7.345719138	6.463772375	7.267334702	7.543935699	6.778664584	6.803932136	7.051650355	7.160426477	6.974130529	7.124450434	7.340236499	7.261850079	6.908979697	6.774507566	6.49678498	6.727874251	7.463550088	7.521194079	7.335797427	6.952393241	7.248961075	7.42636403	7.361627943	6.720301667
ZNF146	5.82613114	5.717793351	5.894461837	6.342807278	7.12196477	6.472272945	6.165354152	5.893983397	6.411673827	6.653878924	6.041782857	5.54101004	6.792942083	5.565515699	6.389914409	4.687608342	5.918422075	5.630238964	4.204288989	5.551420879	6.788595854	5.486859187	6.072448691	5.759849855	5.709657759	5.938826794	5.946073741	6.255321069	5.618457665	5.353574547	5.851754223	5.866928364	5.833611806	5.301887201	6.189891812	5.615852809	5.372913062	6.242150929	6.080874659	6.238863662	5.191125276	6.013401396	5.221180581	5.904573919	5.983478837	6.231367079	5.178982488	5.275178156	5.206271982
ZNF143	5.829985815	6.19423009	6.433852699	6.089038898	6.277782121	6.10558415	5.881909851	6.118388564	5.897490046	6.161448005	6.078403375	5.886297377	6.150394623	6.014470849	6.008093515	5.784260031	6.169019224	6.102679031	5.905031418	5.242087139	5.960507896	6.548027859	6.092881549	5.977904799	6.225701222	6.190572445	5.954599853	6.103657839	5.929767051	5.993729424	5.76916966	5.720346753	5.959514678	6.019130065	6.22447743	5.710829389	6.311849953	5.725170348	5.790413726	5.485688303	6.043663652	6.139899722	6.372990253	6.2979014	5.875470798	5.944571221	6.166713369	6.241904293	5.470877967
ZNF142	5.783138184	5.71489695	5.567926754	5.408085255	6.065809847	5.756320434	5.789234049	5.73266726	5.683119336	5.810381935	5.838852973	5.346578888	5.505781386	5.778898464	5.596783221	5.589338354	5.393905522	5.329914151	5.870863873	5.968225288	5.680938678	5.329880041	6.048951819	5.44677271	5.710595796	5.61116614	5.862383856	5.746651156	5.001061421	5.932501521	5.838284395	5.796591857	5.650286287	5.423720152	5.517970173	5.170278654	5.298572104	5.825510032	5.822055076	5.604441664	5.638449557	5.12820432	5.077863468	5.715758517	5.950034835	5.61111452	5.24149817	5.278924324	5.19175989
ZNF141	5.594714981	5.408100159	5.364861075	6.107589216	6.89026651	5.929328707	5.858398577	5.479394771	6.498601747	6.424209038	5.402565787	5.524935847	6.667232256	4.986077877	6.110907921	5.171090895	5.836385778	5.192767987	4.294463551	5.123190278	6.656509914	6.220145573	6.113244127	5.89357857	6.39211128	5.977121165	6.141491488	5.980586791	5.15756254	5.512520121	5.170146763	5.587899842	5.740896915	5.375089392	5.97100906	5.770958416	5.218728387	6.43709377	6.252585934	5.099918675	5.860427851	5.970662498	5.634916837	5.7452707	5.933947864	6.885600824	5.633470619	5.825557781	5.583068969
ZNF140	4.263235437	4.199178368	4.669927047	4.676286899	5.50166213	4.265418521	4.467548179	4.332077347	4.930940164	5.253119507	4.463211916	4.444242012	4.970006403	4.421065435	4.557413487	4.255340448	4.18446498	4.591655011	4.214838756	4.507541481	4.695418877	4.664996953	4.470943706	4.821199344	4.722347266	4.60743927	4.63706743	4.354673409	4.456310065	4.439254098	4.278892121	4.460826506	4.580825603	4.57264575	4.517667208	4.580452882	4.06416238	4.982719348	4.408905095	3.934651692	4.465261707	4.303170236	4.719208723	4.49597441	4.613673026	5.119838024	4.391495397	4.403557607	4.183085789
ZNF14	3.917213178	3.81392787	4.147971521	4.417346527	5.384427626	4.926534819	4.015533486	4.081971268	5.055729435	5.49227845	4.226783756	4.161582468	4.968975103	3.479998357	4.946071426	3.307250613	4.328128719	4.44767868	3.265219323	4.017730641	5.606982974	5.32351606	5.143260296	5.098082998	5.202250578	4.844755388	5.382902374	4.686782027	3.692890702	4.680288351	4.164727359	4.949312072	4.858885664	3.857052186	4.700750578	4.240596911	4.786740986	5.466074013	4.932630664	4.500722621	3.739211675	4.82230783	4.814977798	4.672507949	4.812477714	5.737224528	4.184454196	4.212340649	4.047409608
ZNF138	3.780886794	3.806601663	4.228637273	4.353613694	5.454255193	4.395210412	4.382965703	4.223019805	5.015131891	4.93963429	3.741191977	3.981321602	4.924409283	3.697899235	4.701386958	3.387350279	3.960586967	3.717300579	2.91361043	3.450181616	5.416952684	5.285275683	4.730073626	4.456426526	4.814806228	4.371957175	4.13671993	4.868034104	3.801279608	3.669264195	3.690783119	4.45534854	4.361183386	4.117847412	3.977526184	4.812690712	3.91553088	4.781225726	4.363140063	3.905697743	4.062604638	4.746119995	5.590467742	4.600244418	4.133549396	4.606616764	3.871944029	3.923169252	3.95298675
ZNF137P	3.395964226	3.621208375	3.48729829	3.361684863	3.827117262	3.157283539	3.749260209	3.439825217	3.985714964	3.591917124	3.522154372	3.226560634	3.741287323	2.641251644	3.138494644	2.785866441	3.931037963	3.117864295	3.096808996	2.996095662	4.176019576	4.429175695	3.43218169	3.430200405	3.335727981	3.177935302	3.423338667	3.07493978	4.014212488	3.63236386	3.472460953	3.187707099	4.083904416	3.662363805	3.218735981	3.24307735	3.607939309	3.509138507	3.22590327	2.945066922	2.915826023	3.328144856	3.721836645	3.42537236	3.584140474	3.52953589	2.865570535	3.265000249	3.28552298
ZNF136	5.569891902	5.3092191	5.58696297	5.838576084	6.212745039	6.005785991	5.570920975	5.552109139	6.12862074	6.168629553	5.295225634	5.186470909	6.010575508	5.093440803	5.79318147	4.847761688	5.686417569	5.573373438	4.966672495	5.093556213	5.995120079	5.967076417	5.597581719	5.719488255	5.9661052	5.277468226	5.719348925	5.742789931	5.074264527	5.244427008	5.264017862	5.586157863	5.507658066	5.457213547	5.482922853	5.246189965	5.295851797	5.975702015	5.564405445	5.303763738	5.443163091	5.781144532	5.737985138	5.23536732	5.516179559	6.357258665	5.636975011	5.478191336	4.64075463
ZNF135	4.028209014	3.768013	4.615010465	3.857795783	4.202428546	4.189938525	4.075204391	4.044687043	4.167014651	4.234715154	3.631387857	4.485366727	3.857642766	4.080416536	4.548228065	4.386450736	4.57959657	4.422887933	4.584426172	4.785739294	4.340662666	3.976528823	4.412953006	4.076970807	3.983395752	4.556243659	4.435542155	3.502742298	4.293590104	3.924761512	3.734561257	4.050963508	4.357685142	4.125472047	4.007727032	4.438572499	3.456739585	3.850269452	3.829347555	3.714999843	4.179802764	3.754680757	4.182361036	3.748983119	4.325395907	4.195429635	4.204142046	4.071684942	4.322272921
ZNF134	3.927447738	4.152742878	4.258730026	4.365626549	4.533621075	4.752260789	4.260308941	4.032335642	4.512365685	4.405339252	4.052951471	3.798136622	4.752790425	4.387221705	4.494218159	3.682855862	4.255971922	3.985397905	3.910209587	4.351286406	4.980496596	4.621918695	4.884499943	4.438387218	4.722541268	4.641342906	3.990304583	3.639828567	3.809718712	3.979082297	3.870836701	4.425103243	4.122463741	3.898771689	4.569438548	4.2924324	3.744953229	4.510689002	4.033658184	4.240766978	4.479838094	3.914996619	3.896963399	3.909470146	4.472863951	4.745105758	3.973496136	4.192936719	3.703774463
ZNF133	4.568328447	4.100192602	4.389661049	4.166282147	4.686424729	4.221804886	4.201244738	4.225095261	4.599201571	4.82377441	4.381538522	4.276208897	4.253890749	4.413831209	4.434475965	4.610529865	4.362839787	4.201639584	4.431345408	4.202072033	4.783122957	4.294764554	4.69862946	4.065783859	4.233266932	4.669538121	4.796889478	4.297508202	4.586465255	4.618645129	4.878829233	4.308124925	4.420545712	4.364830587	4.256982469	3.968997086	4.147068491	4.614773617	4.558133021	4.249337127	4.718747757	4.255279889	4.402601828	4.31515028	4.169814728	4.461628403	4.142170532	4.284559921	4.397635067
ZNF132	3.701019262	3.622289632	4.533712663	3.994336014	4.168504458	4.480018197	4.041278138	4.019256731	4.596705905	3.963654824	4.275969688	3.926574169	4.695692559	3.785127877	4.260500341	4.124022932	3.916092781	4.318477013	3.869627516	4.268044271	4.533943631	3.910036157	3.955003897	3.915834179	4.117908902	3.958699265	4.065377974	3.886653274	4.48092355	4.728690608	3.773272448	4.205957886	3.772023074	3.945237678	4.117916985	4.389353464	3.796457395	4.289260732	4.410128827	3.998946232	3.974087845	3.763442651	4.269216746	4.572871747	4.324080665	4.536525457	3.860747696	4.055453099	4.104603793
ZNF131	5.783646049	5.580485865	6.179238233	6.233274713	6.340932824	6.141554518	6.110653099	5.887107433	5.753101594	6.479337991	6.079201765	5.778465262	6.263327139	5.626283253	6.254605664	5.403200674	5.584759773	5.777423316	5.202529583	5.251317742	6.262465469	6.055498898	5.923249086	5.716688645	6.343683965	6.129522227	5.822672349	6.261853449	5.411846528	5.590164018	5.947551513	5.920688474	5.846666052	6.094118412	5.940055284	5.952191957	5.845083837	5.812889927	6.107759202	5.323460457	5.831461357	6.062573437	5.580270372	5.810699617	6.080031573	6.264351351	5.258969888	5.706481392	5.248752496
ZNF124	4.193444992	4.596372698	4.432348174	4.428234493	5.001458875	4.615653758	4.541607517	4.358030913	4.3875139	5.010412179	4.681617828	4.154040777	5.279098404	4.384281032	4.34841942	4.019460523	4.489213751	4.893961155	3.773259189	4.234272057	5.171129391	4.600830366	4.946875176	4.53121898	4.94850129	4.782184979	4.597589859	4.377416498	3.414340598	4.253782997	4.546609264	4.390689635	4.621720223	4.5596629	4.938756155	4.384395264	4.46411304	4.738777671	4.168209035	4.144669954	4.295868364	4.443927361	4.051280987	5.087843734	4.507140679	5.143993047	4.411409538	4.517883625	3.655969617
ZNF121	5.97612282	5.946778199	5.776810863	6.501403294	6.652608512	6.104544765	6.184781509	5.882243573	6.369205387	6.47530502	6.080300145	5.28848578	6.702058905	5.919846272	6.059282257	5.282503086	5.817689331	5.993453015	4.937085912	5.631009684	6.446807819	5.555322459	6.129908682	6.054469937	6.5096724	6.199133392	5.514387616	5.989689632	5.244116993	5.619741864	5.30022681	5.886668476	6.133302144	6.518187344	6.211669873	5.63124404	5.765307658	6.583375009	6.026382517	5.935388643	5.728872075	5.753197216	5.414365973	6.081340981	5.844853049	6.643939731	5.820623052	5.766191977	5.403367273
ZNF12	5.033721869	5.032806716	5.141992165	4.972095129	5.437518183	5.299349669	4.876899826	4.957978419	5.289273259	5.452939472	5.014143453	4.926629587	5.47262498	4.901823121	5.338993284	4.566303004	5.022194845	5.206451983	4.583846666	4.663523324	5.711325351	5.908532794	5.132093425	5.220918898	5.322951342	5.224415484	5.131742942	5.236530125	5.0783331	5.031378003	4.667089004	5.208855677	5.241619622	4.73501687	5.255977313	5.421540654	5.079696093	5.379972419	5.337447764	5.147048379	5.236255272	4.922382453	4.969874316	5.088652902	5.126603636	5.634677501	4.937156266	5.13279465	5.061711116
ZNF117	6.343436861	5.97061099	6.693004552	6.579750637	6.067946903	6.43864974	6.714720438	6.290360989	6.205820407	6.615747027	6.16366436	6.837056753	6.575104713	5.951199025	6.206924766	4.618513855	7.156721069	7.014363488	4.809672678	5.284442306	7.393833005	8.221075157	6.745030188	6.743573995	6.459239227	6.581027833	6.359018651	7.113836326	6.473415007	5.600067	5.768386537	6.174051592	6.493531476	5.522836491	5.994253292	6.577320323	6.362817265	6.183346925	5.724773619	6.132674081	6.314910935	6.972281682	7.55343653	6.654863087	6.462270658	6.703492962	6.584041309	6.925401333	5.452500033
ZNF114	1.583790658	1.718152031	1.942603585	1.500065934	1.72887388	1.641797296	1.763848018	1.799355173	1.621142874	1.734306556	1.620978869	1.884760952	1.435150571	1.604773091	1.722334167	1.745100158	1.663107739	1.958624856	1.96275574	1.678114228	1.687837525	1.918144377	1.741791737	1.8053359	1.672212472	1.523025209	1.70224595	1.923558026	1.867706834	1.915770648	1.588969514	1.725308467	1.909579447	1.558874951	1.875472086	1.879640885	1.658446274	1.764950659	1.785514804	1.700643072	1.642609509	1.646564483	1.936016173	1.796846278	2.023310055	1.711389247	1.903090985	1.725472517	1.873078886
ZNF107	6.230172156	5.569835467	6.114383149	6.206491145	6.668827687	5.981910272	6.482825639	6.359083426	7.028413436	6.190742327	6.02220161	6.179217008	6.765285256	5.614255748	5.982740263	6.065497726	6.303484531	5.923138499	5.084122595	5.155848531	6.828449135	7.511806733	6.370852255	6.377094673	6.368225701	6.262814504	6.185680198	6.031874309	5.276776945	5.690910967	5.673722798	5.975322134	6.338156911	5.815175629	6.23662667	6.861823573	7.109670378	6.131085186	6.004679974	6.139174818	5.834646509	6.055127299	7.934828667	6.791836331	6.303563676	6.815076081	5.944688615	6.063546161	5.589597167
ZNF101	6.692654756	6.694612973	6.848485933	6.814829091	7.44046898	6.757347286	6.957687085	6.507552327	7.687214425	7.049713049	6.716969275	6.674969616	7.44142769	6.535783278	6.908986655	6.903632158	6.787220282	6.788566556	6.524186966	6.75623559	7.426261865	6.796560168	7.127794365	6.925604951	7.073311078	6.768443724	6.906821902	6.704784217	6.35676712	6.994044117	6.986027669	6.873570139	7.048231632	7.598421761	7.159184733	6.406177887	6.343865331	7.428656611	7.226082479	6.657587373	6.959397968	7.027696729	6.362287148	6.514882882	7.316966461	7.875608589	6.594343626	6.677045891	6.708381183
ZNF100	3.753893808	4.097263279	3.54403417	4.01116511	4.554776078	4.364496891	4.269896806	3.377567787	4.386523735	3.677088213	4.468603494	4.644576395	4.343288613	4.032857086	3.898984478	3.250029758	3.15169962	2.914873843	3.750498623	3.029835736	4.047224241	3.868212663	3.752246121	3.366724136	3.741465246	3.161417198	3.529717328	4.559818197	3.895271775	3.718898894	4.18081148	4.229205362	4.594884516	3.952783932	4.112918487	4.390134739	4.41383279	4.091623881	3.900645816	4.226644268	4.185797286	4.147206225	4.344012984	4.413358395	4.99968594	4.943630472	5.263866177	5.61569507	3.633751212
ZNF10	3.005536882	2.711077725	2.695916108	2.760905546	2.554953784	2.805091384	2.318979305	2.026536527	3.170133492	2.869334375	2.562961134	1.902296574	3.347090115	2.648085277	2.991616113	2.32904181	2.5435341	2.555612984	2.02738961	2.430277596	3.046996185	2.396476362	2.692937861	2.566473444	2.987561818	2.272336409	3.187512915	2.366490866	2.436217947	2.481790046	2.769337289	2.651291038	3.089621604	2.884722953	2.419616893	2.26334076	2.206971194	2.864467234	3.075161872	2.467738444	2.19371932	2.636536106	2.245452861	2.117872457	2.366108292	2.497610864	2.521884962	2.091958141	2.75701576
ZMYND8	5.866413425	5.970570676	6.244793468	6.187373445	6.314014253	6.278787944	6.118690941	6.139124892	6.426711529	5.901950281	6.153772329	6.209370479	6.0571303	6.120968281	6.166691057	6.329551923	5.995890556	6.012421975	6.303352161	6.130802249	5.77858721	5.803134339	6.052700279	6.165202108	6.09965489	6.089880326	6.231978696	6.017336924	5.580266094	5.937611797	6.279792485	5.913352954	6.18719791	6.023151471	6.063614611	5.431432944	5.802803619	6.430857232	6.065123147	5.275337644	6.047628022	6.344202334	6.088333599	6.086342802	5.732710525	5.854395722	6.226471674	6.195411022	6.016086175
ZMYND19	5.016163749	4.702633562	4.785941439	4.607312206	4.899686085	4.444097977	4.663417711	4.465942455	4.536991077	4.644247265	4.848466586	4.652996853	4.753626948	4.906371164	4.827172644	4.852634929	4.664518783	4.931538518	5.067786319	4.708512499	4.65251929	3.971248195	4.752825313	4.757538728	4.781679292	4.494081555	4.907771672	4.652620807	4.686829823	4.656982914	4.578187465	4.707480647	4.596414135	4.747701721	4.685481892	4.718657679	4.417814395	4.890201272	5.000286413	4.530302855	4.52464785	4.801505783	4.51655744	4.883990488	4.836630699	5.025822295	4.798077396	4.696851807	4.412735904
ZMYND17	3.536386546	3.568191784	3.509924752	3.597350842	3.669604821	3.895204386	3.599414657	3.99239784	3.297413048	3.946033507	3.885089646	3.667285583	3.67843223	3.606392806	3.536488715	4.083614402	3.221501415	3.86375674	4.418371421	4.095966645	3.256783489	3.577787881	3.539712601	3.673467412	3.747238454	3.540006136	4.096411531	3.504945918	3.904742321	3.585280015	3.727182662	3.519405837	3.581489542	3.581913752	3.765505329	3.018722665	3.737052196	4.058122566	3.65207293	3.756343184	3.860482672	3.419522953	3.19773317	3.80529093	3.613923151	3.803186247	3.772515087	3.659869471	3.38050151
ZMYND15	3.103612235	3.164752968	3.03046991	3.737411471	2.733086305	2.818366935	2.857848166	3.192095893	2.671681908	2.75244119	2.695528845	2.810945284	3.02174947	3.078388387	2.852760429	3.058447582	2.955306163	3.183258269	3.134636689	3.316027701	2.840831714	3.105708812	2.882048369	2.952697384	3.028108415	2.78321946	2.924254127	2.75948231	3.165145296	3.526462519	3.279995346	2.705904757	3.411719888	2.94544721	2.920645063	3.334775379	3.085343017	2.705955959	2.849556499	3.216448043	2.980424307	2.868839093	2.999628944	2.862244279	2.65335124	2.623218288	2.746114971	3.17460594	3.355890997
ZMYND12	2.310377555	1.869023985	2.141913453	2.052772933	1.708294735	2.079966532	2.14257505	2.176141389	1.938657111	1.882547814	1.948785389	1.917923816	2.334175602	2.423578815	1.927536437	2.155048107	1.885855801	2.023847505	2.06150991	1.949554009	1.980782487	2.471212225	2.717333028	2.280952298	2.086684767	2.013328168	1.9602321	1.92819048	1.914406751	2.172283795	2.700131496	2.086316567	2.056708567	2.465024325	2.015562402	2.055943344	2.109402854	2.327160781	2.140792744	2.336736068	1.951456205	2.21237059	1.985147995	2.098710273	1.882187917	2.018822387	2.072518799	2.214234167	2.472602186
ZMYND11	5.597919217	5.681703446	5.863863981	5.817487281	6.167324219	6.039459554	5.82267841	5.430066179	5.753545136	5.999402489	5.851784058	5.422971309	6.152653638	5.712840406	5.987028172	5.700603473	5.34181699	5.729238092	5.487629811	5.771905442	5.998755219	5.395567153	5.782305516	5.609434266	5.702515217	5.652567813	5.653420289	6.17326297	5.145406027	5.649436171	5.227217824	5.901959063	5.49823596	5.438893987	5.579617184	5.138332514	5.179114018	5.964960492	5.76672929	5.384712555	5.677668453	5.594022161	5.137406771	5.503535032	5.570003693	5.989352067	5.019082019	5.116806433	5.254559112
ZMYND10	3.946121427	3.392871847	3.460274065	3.612489835	3.310884426	3.257859898	3.275310758	3.658854181	3.36175477	3.675801081	3.071523052	3.583102033	3.496638258	3.579485377	3.567400212	3.940350587	3.103065037	3.191356903	3.797887931	3.579090114	3.191656583	3.268318075	3.748094454	3.510273988	2.925433634	3.326050804	3.453534607	3.852592621	3.555927479	3.938443219	3.475590281	3.959147464	3.280112979	3.272053485	3.534528983	3.658754028	3.002707545	3.16745193	3.536522545	3.646269099	3.765733064	3.450839684	3.623625062	3.558427517	3.835234542	3.082748296	3.485452092	3.468842147	3.469587215
ZMYM6	6.014398032	6.089097335	6.114571016	6.01277698	6.322508745	5.918051135	6.213334389	5.945931222	6.101975137	6.181598009	5.965947696	5.914517039	6.171066203	6.116796187	6.08556324	6.102156372	6.131144012	5.979228243	5.996173778	6.026963705	6.14793561	5.886676614	6.167869835	5.956785851	5.844978346	5.883498329	5.588409045	5.886371578	5.659695076	5.883410377	5.614053892	5.943718473	5.895220902	6.015146256	6.333210953	5.809285857	5.667790269	6.254550849	5.982930446	5.8549036	5.949229132	5.903040356	5.760814545	6.152998441	6.181696282	6.219038706	5.79175547	5.700190965	5.607272856
ZMYM5	4.94855793	4.83630709	5.272953651	4.62733062	5.187574891	5.050254003	4.854198707	4.659400874	5.507049674	4.836604128	4.742779575	5.144712239	5.284270817	4.802058553	5.511396337	4.607349832	4.832178255	4.925804783	4.822960161	4.615627304	5.494689332	5.537010692	4.778724771	5.019584317	5.094120226	4.881471927	4.876480134	5.405040428	4.783130842	4.845241587	4.442803958	5.264696365	5.153399204	4.869640041	4.89231866	4.894721227	4.891173637	5.178012971	4.786143315	5.027535908	5.061891551	5.160089222	4.967290798	5.146230676	5.308163719	5.041009746	5.008513737	5.168081022	4.305911484
ZMYM4	5.739909875	5.390938395	6.057480082	5.87818478	6.182548566	5.897472714	5.966595261	5.958705194	5.577766027	6.039106363	6.032180196	5.986737786	6.114986146	5.747978809	5.966952997	5.520836316	5.550250166	5.935521913	5.601853585	5.365380145	5.907938148	4.871729532	5.372166764	5.581050605	5.672138347	5.707298759	5.716567172	5.371143555	4.546124502	5.403806527	5.79538834	5.608553668	5.270987095	5.709068313	6.022039366	5.527014236	5.230384058	5.733202225	5.619750843	5.716376469	5.201089453	5.343590505	4.64418693	5.713874215	5.954096504	6.069135886	5.111834318	5.548478822	5.363285537
ZMYM3	4.708797823	4.18581727	5.048069814	4.665105469	5.08781962	4.999938293	5.244305342	4.772729943	4.806550724	4.944945318	4.771848191	4.428795813	5.034265828	4.343965146	5.154771996	4.805293973	4.124692569	4.454214608	4.950144617	4.871161895	4.812288573	3.782189729	4.660715358	4.451347812	4.705076628	5.036441299	4.773559401	4.234966911	4.40939564	4.812741642	4.890528424	4.782138576	4.439800897	4.929705625	4.928709738	4.31245084	4.511820815	4.857767421	4.971435251	4.392668576	4.604110905	4.277379989	4.415154147	4.696715182	5.081285514	4.724150859	4.197389919	4.439358111	4.588487336
ZMYM2	7.126328402	7.129184543	7.263214152	7.232931103	7.54403146	7.302264655	7.129184543	6.887537159	7.217446245	7.275365188	7.131363967	6.884113771	7.339941823	7.059771377	7.288262602	6.503729621	7.221824996	7.124148978	6.554194734	6.573441338	7.097307762	7.566858014	7.054013324	7.11026673	7.063517205	7.233012231	6.766588081	7.039626869	6.947430527	6.668046265	6.801727564	6.904751694	7.088963724	6.885348213	7.159115143	7.005435977	7.029502266	7.30343228	6.763871631	6.553820457	6.545272038	6.916711512	6.965969576	6.869190195	6.853135637	7.071926399	7.072563308	7.096668307	6.560205021
ZMYM1	4.69796261	4.426693528	4.794341365	5.160718691	5.526415744	5.056936959	4.473632403	4.660747645	4.910778186	4.981596664	4.889799751	4.450212986	5.016250598	4.427823983	4.860107811	4.472652009	4.783987202	4.987619085	4.292799688	4.237027261	5.073578716	4.204048052	4.585877418	4.752737971	4.909057373	4.461390822	4.812588582	5.159531479	3.831934246	4.220370442	4.56240798	4.72187627	4.683746773	4.983670342	4.628775648	4.048906786	4.481275356	4.949328892	4.655929583	4.014823095	4.7009737	4.853710161	4.424798936	4.845021624	4.663969686	5.271313042	4.294230142	4.375913922	4.505963327
ZMPSTE24	6.309492254	7.040810946	6.589441127	6.789793271	6.498078907	6.559031542	6.642272904	6.599266236	6.59089898	6.908464572	6.605148982	6.452064133	6.558220483	6.79638441	6.493140686	5.850042643	7.014220526	6.636965087	5.77482974	6.028978719	5.905130266	7.571492643	6.391958386	6.495341023	6.14543747	6.461213878	5.977004097	6.843010104	6.644618712	6.057268153	5.715329721	6.116281134	6.412963792	6.267617967	6.499512975	6.326102373	7.355424794	6.003484273	5.829322142	6.218941983	6.534047737	6.945304824	7.228602518	6.193074362	6.05411616	6.188074541	6.795260117	6.723863783	6.333502048
ZMIZ2	6.177699579	6.0627351	5.815624332	6.223388031	6.356003279	5.962847113	6.50501209	6.32881371	6.027643096	6.11723397	6.494265974	6.153253912	6.040324909	6.193444584	6.182379178	6.650788086	5.936435815	6.220344795	6.517324723	6.617801403	5.818763127	5.800773296	6.224260774	6.021522272	5.999540241	6.140498211	6.024355087	6.027389388	6.260240805	6.360747417	6.31095808	6.178599598	6.057241992	6.288590582	6.062851071	6.320247106	5.998881705	6.353666754	6.333415743	6.350718255	6.351098862	5.515446204	5.906381375	5.983086811	6.300533997	6.183431522	5.98368548	5.771039272	6.223026313
ZMIZ1	6.496030979	6.616711709	6.946467579	6.126598182	5.700266486	6.544143157	6.750064842	6.372968072	5.970790095	6.479043319	6.352387619	7.137695914	5.499050579	6.541155672	6.607192761	6.804112938	6.684877136	6.477090714	6.911184014	6.859293545	6.081591014	6.364283753	6.410730406	6.082605461	6.283518214	6.611101935	6.451988942	6.838707093	7.049925296	6.936557071	6.608734279	6.60125462	6.50178036	6.355399651	6.455204902	6.903969891	7.05242463	6.277430641	6.130755859	6.691632681	7.101132353	6.459816028	6.538512571	6.972924333	6.486283889	5.637186554	6.792806318	6.613458732	5.764888662
ZMAT5	4.818639872	4.887982222	4.831148572	4.886559664	4.478265861	4.493148762	4.452571518	4.859874436	4.84704198	4.652612622	4.975023158	5.07873255	4.695328609	4.570006144	4.805817227	4.670242532	4.756841985	4.738849077	4.579130137	5.005779845	5.257286839	4.626121849	5.148678351	5.005775691	4.801839059	4.645889243	4.733330622	5.248398622	5.210407563	5.353899529	5.013172331	5.097816988	5.235670233	4.875601404	4.692554922	5.193433888	5.346050932	4.85568164	4.564077015	5.386181223	5.184428708	4.985205818	5.484825196	5.094895843	4.879715379	4.829446497	5.086713681	4.880751491	4.89546022
ZMAT4	2.66985893	2.71330238	2.669195595	2.409119025	1.994940972	2.96893362	3.069730741	2.380387736	2.482768939	2.207148564	2.721193089	3.176349364	2.646216505	2.822307026	2.480234408	3.359201934	2.333083086	2.768230425	2.833900526	3.517451731	2.413442628	2.555404188	2.476102914	3.030225177	3.220334362	3.132955223	3.158921481	2.370288969	2.521556168	2.588948959	2.603106692	2.604893621	2.203888314	3.297192559	2.364023593	2.883818519	2.742505912	2.26562802	2.703902657	2.965077332	2.32736751	2.507352875	2.873510315	2.46251941	2.618349597	2.087398881	2.066083077	2.9243373	2.642033323
ZMAT3	5.522712638	5.213551772	5.56168762	5.101974768	5.040818334	5.323339466	5.396331339	5.207214214	5.185342642	5.084731413	5.361564736	5.203575616	5.429568531	5.28066591	5.287893125	5.724204994	5.350568973	5.538306629	5.243200347	5.623083961	4.988298671	4.366918397	4.973931568	5.320061721	4.872100808	5.119931124	5.417120787	5.492469244	5.104141393	5.576169499	5.164838004	5.15448812	5.199064814	5.542223769	5.602984086	4.829936446	5.188738793	5.041629085	5.113832247	5.021852431	4.967564022	4.891878793	4.619703962	5.170185943	5.138188025	5.639455112	4.879867816	5.065994796	5.169933974
ZMAT2	8.011170264	9.089896225	7.890552752	8.819860954	8.276316032	8.273183237	8.42731483	8.67450314	8.52373857	8.595695275	7.959093636	8.371002584	8.756795142	7.819191376	8.411963155	8.372271318	8.106842524	8.007764202	7.307589259	8.402301262	7.891618452	8.295560938	7.97815653	8.706514071	8.578921329	8.578743981	8.286653943	8.416433124	7.972164204	8.043027846	8.141257092	8.103331831	8.165177597	8.427779305	8.007980864	7.816356477	8.456127452	8.163270824	8.476935839	7.964779282	8.226574536	9.136162268	8.495036431	7.980293857	7.946094469	8.180460955	8.576784001	8.615426891	7.935158268
ZMAT1	4.95425099	4.663076969	5.347240913	5.405675824	5.888410975	5.245883972	5.334123808	4.880358273	5.588112811	5.424135234	4.992161166	5.133273307	5.565596185	5.116053091	5.803852006	4.767407978	4.878742731	5.994210659	4.918369421	4.373096247	5.341563405	5.030985106	4.907580171	4.860362381	5.00261263	4.783378347	4.667929109	5.270620212	4.789985191	4.409396393	4.781007914	4.618977124	4.895849129	5.31759199	4.9473505	4.610779645	4.309214392	5.372140225	5.214208913	4.938317466	4.802964607	4.946966596	4.624566314	4.825710713	5.164165904	5.429446335	4.614698816	4.648345776	4.795561652
ZKSCAN5	5.035174731	5.034930919	4.950195845	4.731638073	5.03304137	5.049519046	4.803136149	4.70397549	4.88315751	5.037917624	4.72880375	4.943033847	4.814097562	4.651596394	4.927043797	4.208029972	4.902591414	5.190910097	4.623283644	4.801490413	4.737462304	4.937827417	4.836844629	4.565050805	4.984280203	4.824618691	4.965598055	4.906841513	4.949780706	4.755025149	5.084700561	4.714237501	4.671102784	4.71722104	5.034850933	4.600989774	5.048118496	4.779748605	4.793515785	4.462869473	5.138674598	4.942770732	4.943989498	4.595439575	4.907260769	4.547997686	4.814799897	4.894468602	4.508753571
ZKSCAN4	4.056402028	3.62241153	3.128747095	3.63579497	3.764416563	3.974773782	3.470976589	3.644141317	3.601501736	3.969463358	3.7543619	3.793409136	3.879898762	3.499471309	4.118506656	3.147128581	4.13903574	3.798085042	3.935023697	4.067676917	3.840419046	3.975479222	3.448027152	3.683210969	3.793399949	3.869484964	3.046318956	3.890720711	3.687562418	4.460316968	3.95401099	3.372966122	3.880475284	3.524947253	3.229255863	3.588357278	4.109907078	3.819890473	3.771802573	3.846957853	4.31601791	3.806238921	3.751325245	3.891310892	3.552773052	3.626209449	3.448534766	3.748855257	3.092422625
ZKSCAN3	4.2705111	3.877922023	3.773378171	3.742124942	4.152823456	4.364384505	3.950103905	4.022105735	4.153230942	4.580588999	3.98700508	3.56777779	4.24365493	4.643540849	4.034358745	3.993562762	4.136817784	4.447350551	4.07173374	4.052572421	3.922884018	3.691646387	3.888872971	3.657896804	3.943134945	3.171444674	3.548546344	3.715344953	3.049338079	4.374112995	3.327850027	4.138782875	3.891062024	4.131589814	3.890750732	3.525092782	3.425466617	4.314413437	3.546275918	4.289408989	3.936150825	4.026669606	3.803588393	3.751341706	3.57669657	4.024471048	3.589171751	3.516807918	3.457411648
ZKSCAN2	2.593268248	2.744656012	2.782924366	2.971115572	2.75401741	2.568525258	2.70845459	2.796319294	2.849377253	3.176394089	3.188464574	3.05160554	2.689159874	2.905003829	3.236656212	2.835771619	2.93189402	2.826109211	2.79139277	3.358424631	3.007474927	3.16431015	3.22492379	2.943462972	3.387689717	3.119743113	2.986835226	2.767924626	2.767238685	2.909325252	2.90863293	2.773918328	2.70702673	3.011253135	2.975221684	2.982461602	2.987346942	2.699679494	2.832579469	2.78468919	2.700725596	3.059647835	3.012835631	2.880980181	2.872161645	2.742726469	2.743589364	2.962225437	3.277686084
ZKSCAN1	5.719420856	5.711140236	5.719837939	5.49703433	5.987371137	5.809429363	5.773397477	5.857332851	5.991084191	6.112974103	5.694487441	5.713978434	5.843742055	5.913649205	6.086535121	6.022548512	5.682229276	5.367931938	5.922275698	5.717304924	5.867393754	5.994796981	5.872290177	5.989161651	6.325750758	6.352489571	6.196882339	5.769919092	5.838598023	5.895250077	5.644807102	5.977540608	5.947141284	5.705954691	6.126949847	5.73372256	5.951485049	6.201941587	5.915571445	5.329506867	6.373542346	5.773471589	5.772809754	5.940061049	5.435001411	5.594767336	5.613668309	5.744321652	5.463674436
ZIM3	2.142033646	1.856417831	1.907201696	1.663582196	1.805736147	1.749454954	1.882760045	2.044849473	1.93392198	1.948595145	1.884537992	2.002689668	2.009474475	2.048262312	1.67208364	1.882494375	2.021623774	2.415520599	1.859094969	2.015962956	1.940977008	1.87247135	2.302972338	2.147336622	1.794397984	1.778173162	2.048491018	2.036166264	2.106080125	1.951214881	2.218683384	1.730355767	1.869551974	2.041328644	2.302062747	1.804411226	2.20565533	2.197410742	2.205372236	1.75947043	1.983095296	1.872016131	2.095044518	1.992036117	2.070123685	1.958347102	2.030169997	1.695003632	2.599282191
ZIK1	3.671914215	3.289177647	3.411956821	3.016132017	3.719470788	3.818744761	3.817086388	3.049627177	3.658210296	3.543166885	4.018494283	3.223537859	4.393713556	3.499115735	3.76119823	3.400546819	3.227639104	3.286983034	3.583712612	3.59659231	3.835592473	3.129798799	3.706041263	3.398775627	3.925512513	3.608533071	3.726636864	2.697800853	2.885077184	3.27566868	3.264556588	3.176174459	3.242809064	3.375222121	3.607290776	3.319188621	3.187536589	3.310993484	3.38595194	2.94077966	3.35244042	3.324127744	2.757150478	3.201935635	3.114650819	3.887111747	3.274576338	2.891809207	3.54486547
ZIC5	3.466503804	3.099826422	3.071886497	2.997845191	2.924157812	3.235289046	3.16683977	3.198106598	3.005651786	2.720084117	3.099442159	3.319634652	3.100473601	3.375827979	2.839640298	3.401765694	3.693360216	3.254299925	2.991676768	3.639593811	2.790518428	3.114140389	2.855851112	2.844895764	2.770878551	3.086173784	3.183859557	3.03987917	3.608176306	3.163301516	2.854839895	2.927308202	2.967691708	3.051748831	3.042834353	3.335123539	2.886106723	3.340133652	3.440423972	3.191033875	3.146181613	3.111341772	3.092534279	3.115865329	3.198001063	2.628741895	3.389318619	3.335896584	3.295160063
ZIC4	2.424317563	2.027462225	1.983326106	1.995136585	2.399471188	2.150648269	1.826229832	2.071725112	2.062534489	2.011605759	2.075348542	2.197140145	2.013845313	2.001570021	2.013327681	1.912494923	2.324720786	2.052889616	2.019085025	2.322967172	2.044608474	2.04381372	1.916986603	2.169992649	1.990923582	2.117510817	1.985926841	2.192834822	2.175433266	2.043637616	2.138005246	1.947021999	1.965971568	2.016212371	2.034155118	2.106431007	2.308380385	1.913679719	2.038577692	2.115491206	2.127779357	2.208056704	2.051424661	2.085079932	2.065094435	2.166929299	2.122655848	2.136210917	2.22398919
ZIC3	2.312083269	2.097933252	2.116899823	1.974552562	2.112516576	2.239331669	2.098624259	2.331276738	1.870045621	1.907865315	2.11182557	2.196293333	2.234979362	2.360629028	2.083370556	2.266569687	2.223294139	2.29680894	1.881328617	2.148108548	1.930776104	2.131486507	2.052118388	2.443951757	2.207295674	1.997650833	2.170053538	2.116130514	2.347332705	2.130367096	2.340886753	2.257917201	2.20406754	2.165177729	2.063864575	2.250933721	2.40722334	2.239055098	2.220796506	2.082726678	2.206955327	2.218976394	2.05098968	1.896188216	2.167467238	1.873178743	2.392279044	2.267285986	2.338940902
ZIC2	3.532149307	3.794012899	3.658002562	3.894668774	3.590871231	3.770707122	3.514734227	3.55488966	3.686499966	3.343667559	3.29627469	3.507774363	3.452568353	3.976603951	3.634254725	3.993556411	3.736966689	3.110928478	4.010961211	3.717032899	3.362745334	3.625680915	3.360461311	3.61644464	3.681622532	3.570070843	3.554175808	3.427793724	3.814014152	3.375727778	3.921835499	3.596615512	3.716144279	3.988570309	3.512623137	3.700744891	3.888454882	3.528728891	4.027535844	3.830312511	3.8490088	3.453414766	4.098530087	3.625244551	3.773278513	3.068424602	3.839992846	3.996199857	4.180829145
ZIC1	1.883497921	1.935662382	2.043699391	2.18289841	1.814812873	2.009000127	2.014245715	2.050623166	2.05672292	1.903616059	1.995062136	2.034645225	1.949499882	2.026123656	2.076368754	1.94634449	2.017009195	1.992781009	1.905746451	2.212653557	1.702042349	2.128394879	1.888065331	2.008193763	2.333347436	1.752080063	2.121373418	2.111735391	2.010783957	1.852753076	1.716830037	2.216057162	1.790619988	2.054834403	2.165831819	2.192731904	2.133864349	1.832296434	2.28509479	2.149438962	1.945354791	2.153932185	2.235847093	2.108078565	1.935008545	1.855044252	2.348913367	1.962955403	1.808398414
ZHX3	3.489930913	3.033992402	3.137169635	3.39726925	3.855403864	3.230889779	3.386328309	2.978644691	3.321849957	3.091021812	3.811669775	3.088548724	3.40164167	2.963717132	3.081139352	3.529025489	3.371934936	3.362299785	3.656765432	3.2732884	3.244809841	2.688166824	3.084227932	2.928438883	3.126042904	3.140121023	3.359334245	3.215847579	3.000815618	3.201017041	3.051424892	3.111380153	2.80429415	3.23957691	2.939548799	2.791909689	2.712928386	3.067634859	3.090549061	3.496393083	3.027564538	3.044448948	2.807145571	3.46256094	3.352205696	3.37807036	3.175069402	3.263477318	3.038944306
ZHX2	7.541470836	7.394770588	8.009195455	7.201413893	7.746491643	7.561987549	7.448837301	7.441667426	7.812860022	7.36885034	7.712199572	7.743481549	7.770352904	7.663849946	8.051399473	7.458306553	7.516104528	7.56223839	7.624290211	7.512195587	7.239643392	7.407577645	7.458969308	7.350121477	7.521648232	7.845935023	7.242577036	7.386871868	7.780087746	7.454736364	7.660164788	7.270399507	7.327957082	7.553047549	7.573412957	7.107362785	7.489906379	7.569687808	7.500895463	7.458736988	7.565973948	7.681990649	7.202684997	7.456649027	7.56147168	7.52084345	7.428460757	6.985851073	7.285007008
ZHX1	4.277860216	4.206581982	4.520572749	4.690184711	4.999826718	4.653800092	4.531631022	4.697411934	4.591654253	4.947279212	4.519754768	4.589976874	4.819498171	4.510953708	4.592565421	4.27965149	4.586176887	4.657807163	4.497089449	4.59800137	4.634723898	4.221750773	4.419207925	4.957098406	4.549235825	4.852456526	4.643697086	4.362555725	4.14474945	4.509051219	4.224652723	4.38322443	4.175998391	4.7099618	4.972392292	4.649979597	4.493633832	4.932973779	4.716615882	4.418795604	4.272426949	4.355242918	4.302898112	4.560594369	4.405162851	4.648988077	4.417033546	4.573328776	4.515551872
ZGPAT	5.333774938	4.925122524	5.500118637	4.900283688	4.993028945	4.978574476	5.341670322	5.097474467	5.428560346	5.029058009	5.03191422	5.060486532	4.846270694	5.226473205	5.208203654	5.32838894	5.170450663	5.023814821	5.606390094	5.245497611	5.424909979	4.709525686	4.977209506	5.023330177	4.96969155	4.927694245	5.246254397	5.235993395	5.840152507	5.434244096	5.35896253	5.288526764	5.396613514	5.161981439	5.050575804	5.49104193	5.219008183	5.319513697	5.65194718	5.767161968	5.313344758	5.119906281	5.315181148	5.172462142	5.687741595	5.638187775	4.851587218	5.211296896	5.344694821
ZG16B	4.902254361	4.565596247	4.490373198	4.887790632	4.435918083	4.605199084	4.933872521	4.883021196	4.738733596	4.983859325	4.627103523	5.230199269	4.608832016	4.750652331	4.869091721	4.707251429	4.764309821	4.484331264	4.840824795	5.193772818	4.661382146	4.483765639	4.203009923	4.342607365	4.353611441	4.76695933	5.106143058	4.419372947	4.230519179	4.760276337	4.726171465	4.788217174	4.548905785	5.2203912	5.137919022	4.564246184	4.956687759	4.793572912	4.523381591	5.119664107	4.452030854	4.534619354	4.887602753	5.264787536	4.480566643	4.459432709	4.746259438	4.952676521	4.782273233
ZG16	2.837568367	2.754110674	2.457112746	2.991699205	2.706799012	2.810655076	2.747419145	2.601844045	2.665452819	2.619240059	2.729768029	2.682387686	2.840207695	2.795280258	2.665227151	2.973066926	2.605837377	2.850117437	2.912588062	3.080621974	2.651119934	2.641991415	2.443565787	2.814823363	2.722510322	3.040474674	2.715465575	2.704915174	3.121735585	2.595273153	2.927926531	2.507442322	2.788768235	2.901615457	2.982613278	2.79073139	2.972569431	3.005353254	2.805948978	2.821715497	2.660304612	2.593878627	2.833304041	2.449884474	2.820109365	2.66161937	2.897598794	2.690897102	3.181183992
ZFYVE9	2.014125482	2.138724878	2.257031178	2.215174328	2.437637177	2.248426731	2.412260854	1.889953396	1.979484325	2.036491219	2.446076528	2.173375746	2.675648243	1.881193563	2.575104398	2.11722347	2.121855887	2.090885702	2.009007487	2.07865884	2.357220394	1.92219072	2.442697672	2.169057056	2.731636192	2.176044034	2.199791976	2.200679065	1.983000682	2.235093519	2.074279693	1.772048101	1.952661748	2.534340798	2.275936144	2.047956321	1.987128097	2.970381881	2.449072835	2.447638286	2.037705934	2.204518291	2.029678717	2.39308128	2.236511838	2.558799447	1.902491797	2.178593198	2.01752117
ZFYVE28	3.611505567	3.461550231	3.375299869	3.399054099	3.460331562	3.508400217	3.407466851	3.615014156	3.593638297	3.686050803	3.518129918	3.395280155	3.627937951	3.44135373	3.376557851	4.02034958	3.452636252	3.495741777	3.943160617	4.179808573	3.015337769	3.430837581	3.420792996	3.876266217	3.736172909	3.568650317	3.69863985	3.810264377	4.134481327	3.899386191	3.792546209	3.777857565	3.70983392	3.514276744	3.770779048	3.646646029	3.818128444	3.477005356	3.944756202	3.761435812	3.671730837	3.214429948	3.112436336	3.214621609	3.747969365	3.221560163	3.106494161	3.199135476	3.520806854
ZFYVE27	5.471720527	4.959552203	5.584096447	5.361096456	5.237488097	4.883161309	5.401090123	5.194701777	5.191167165	5.193733108	5.197463514	5.073999425	5.043568789	5.13820982	5.315744193	5.480531294	5.460148023	5.38318005	5.651336509	5.36686725	5.329971825	5.776833145	5.159983477	5.500588112	5.245731301	5.248439907	5.03896167	5.237730206	6.407103712	5.148235788	5.464557771	4.939672313	5.08769397	5.632607251	5.269619396	5.460666646	5.738670514	5.486087791	5.149029697	5.824326256	5.196658937	5.255570111	5.518149719	5.105676178	4.862084559	5.427624686	5.212714112	5.321171829	4.538730276
ZFYVE26	5.300067419	5.642882702	5.588892983	5.495793856	5.619431011	5.470398655	5.553989531	5.305210246	5.408355826	5.398209706	5.642822902	5.746596385	5.256522821	5.644596978	5.703849125	5.55007261	5.072836181	5.498893506	5.891024117	5.52740829	5.190610806	4.776646252	5.03759075	5.160760558	5.261542937	5.162123265	5.484239317	5.300701625	4.983242228	5.400827841	5.493119664	5.381966713	5.425555272	5.289561246	5.487959463	5.255095698	5.07608222	5.285910782	5.26721086	5.026111171	5.030982815	5.123877946	4.844473257	5.18867625	5.288367634	5.294672312	5.006673986	5.316467251	5.142548028
ZFYVE21	4.62733574	4.919344279	4.856226798	4.902932387	4.699361434	4.849473487	4.905587535	4.957863162	4.502033927	4.881537283	4.561765133	4.893966453	4.302541897	5.001846263	4.967396682	4.930753718	4.749963165	4.609134509	4.9442411	5.043761042	5.436809933	4.989224495	5.243464627	5.303142073	4.907376786	5.274458612	5.258741347	5.171074713	5.116036772	5.070341293	5.424697705	5.124011659	5.019171977	4.91763091	4.844143923	5.123028345	5.294864825	5.186002247	4.79401586	4.594873972	5.29338333	4.866488151	5.060023061	5.132400563	5.210898906	4.97555444	5.221655858	5.291185401	5.065640501
ZFYVE20	3.755928982	3.692253065	3.840270611	3.369475266	4.173121105	4.159671211	3.72341362	4.286846332	3.717228633	3.854054297	4.480348079	3.023076705	3.840152802	3.861584274	4.335953168	3.737207124	3.662064437	3.705496792	4.063195226	3.234907613	3.593645193	3.828710897	4.134728518	4.04248648	3.522454041	3.589852827	3.322021182	3.68841368	3.636149817	3.525919598	3.406686786	3.592760646	3.459337718	3.677565276	4.319664734	3.138551077	3.547822307	3.604859616	3.73350522	3.537959429	3.565258081	4.09549827	4.107566738	3.737976307	3.362626035	4.060636297	3.726077569	3.677788954	3.140259166
ZFYVE19	4.589468335	4.420990089	4.475782726	3.929739476	4.343357063	4.599653367	4.264792602	4.257695478	3.939965005	4.461325245	4.180072576	4.592212017	4.224234712	4.063987511	4.405753038	4.519033676	4.192889922	4.059583446	4.767453286	4.461568228	4.026905221	3.893448244	4.315555586	4.504830768	4.707871675	3.998126908	4.822083747	4.371970892	4.810744546	4.476956956	4.695347933	4.617095553	4.210718603	4.606220483	4.46998356	4.195689045	4.475934403	4.240187756	4.450289014	4.488552424	4.282054323	4.167272909	4.224633763	4.729173173	4.387769599	4.564066314	4.277387027	4.441743617	4.15323614
ZFYVE16	6.143762339	6.395837369	6.824984718	6.046788627	5.864357527	6.360226753	6.245043297	6.377698401	6.151669069	6.24396143	5.804005521	6.499625832	5.802974209	6.264931452	6.02375598	5.605376748	6.373067606	6.188118889	6.14566319	4.854267778	5.793634626	7.096770256	5.463448493	6.146727618	5.792245087	6.023040733	5.796350115	6.419465772	5.981076391	5.591786239	5.798281299	6.10076998	6.478876801	5.858784549	6.241954273	6.277683863	6.614716841	5.706549261	4.742565519	5.527186133	5.674240688	6.392034225	6.572034157	6.635535199	5.998352341	5.783580039	6.832920331	6.772196276	5.70048493
ZFYVE1	5.041761805	4.956230025	5.398022098	5.063814771	4.96491269	5.373640371	5.131840693	5.044743021	5.353695336	5.118329863	5.133587263	5.236273581	4.670304339	5.406825217	4.975612946	5.167936489	4.795776379	4.798576915	5.387432258	5.343747912	4.88156509	5.17100477	4.97005051	4.979517884	4.917462669	5.214746935	5.021945746	5.160803208	5.222550444	4.883404538	5.160426728	5.202400276	5.226344719	4.866055157	5.123822544	4.99956514	5.436595708	4.788129849	4.949140557	4.864473519	5.324634496	5.231294818	5.018495365	5.249050139	4.730815257	5.084420784	5.132029895	5.192099862	5.035250838
ZFY	4.675594593	4.043297504	4.245460842	4.887588745	3.133068569	4.525377849	4.680068326	3.394910174	3.115373103	3.164470185	3.426682227	3.8963482	3.046481415	4.408804336	4.576887517	4.136277062	4.581798175	4.549798162	4.230405923	4.513390904	2.952029536	3.009272576	3.465678068	4.171447109	4.708150538	4.400429938	4.481880334	4.323419593	4.169820838	4.0393987	4.241761504	4.031219795	3.856289095	4.498349033	4.560648578	4.159893957	4.334912033	4.216976981	4.673961208	4.440391255	4.547780035	4.563326178	4.133320641	4.397230848	4.537147568	4.911805121	4.110693476	4.400333928	4.153226625
ZFX	7.026415989	6.985892413	6.869216498	6.942560659	7.448296051	6.807192806	6.563183548	7.309378972	7.120450965	7.392005723	7.454468193	6.422725872	7.573269743	6.758897987	6.47540847	6.205599072	6.924014981	6.906785636	6.146568821	5.839336545	7.148489785	7.447186998	6.567156417	6.68572408	6.552306223	6.55179313	5.759015306	6.478496411	7.279858462	5.917823649	5.876646782	6.492379998	6.308569983	6.408185741	6.680747332	6.016869714	6.351501961	6.581284208	5.92170609	5.992447736	6.122128384	6.70239875	6.263059674	6.584161498	6.02274946	6.530845109	6.397983165	6.605675402	5.660955295
ZFR2	3.164762912	2.825776273	2.995601834	2.497642846	2.325964789	2.772003549	2.987094447	2.751907994	2.771067233	2.595372079	2.752562408	2.939976613	2.651943684	3.030527425	2.800666898	2.760787894	2.538740068	3.052042555	3.052294253	3.117181954	2.466903143	2.929171302	2.653965201	2.627340511	2.375788758	2.56232944	2.887752214	2.371604723	2.829136823	2.768568257	2.587235072	2.614444534	3.056067587	2.90134314	2.722924196	3.120840347	2.688780045	2.810943422	2.620238378	3.22181457	2.990344249	2.604194642	2.809536767	2.37462088	2.580871711	2.642034723	2.75238912	2.717189372	3.120781326
ZFR	7.715278353	7.706527946	7.524791757	7.59596897	8.012170689	7.678629241	7.696021539	7.535238974	7.693535516	7.588254405	7.654499032	7.403183788	7.878280582	7.543466527	7.64894494	7.39668264	7.573890716	7.687803851	7.513229776	7.409566554	7.542600301	7.47462116	7.356871726	7.344563146	7.472165985	7.370292343	7.315773421	7.496991744	6.845599348	7.362948671	7.298065438	7.364765256	7.213530784	7.494752668	7.70490302	7.516770244	7.224944787	7.605859228	7.602460271	7.406520989	7.371896382	7.712437207	6.980461222	7.347095341	7.747092448	7.784605831	7.295026966	7.332238145	7.371341279
ZFPM2	2.389074419	1.970652347	2.263576959	2.106835317	2.49108667	2.15385781	2.192319397	2.220230865	2.457405443	2.001136253	1.936512872	2.04323258	2.250506476	2.006124907	2.20021376	2.202505	1.995033223	2.554272818	2.198037082	2.552387753	1.983712132	2.463149464	2.336605287	2.243691253	2.138673401	2.253845205	2.459894825	2.201737402	2.267461915	2.008624705	2.380680412	2.397727649	2.471392684	2.314085658	2.366373764	2.050604847	2.085047971	2.112800173	2.160333953	2.427847875	2.041649804	2.20356891	2.051904933	2.020747447	1.960187229	2.144203621	2.272127712	2.095310703	2.197305724
ZFPM1	4.757695813	4.874611271	4.239220113	4.84346154	4.328481026	4.296717409	4.433801972	4.372165901	4.422405487	4.183267432	4.503557172	4.240576602	4.296568888	4.38380992	4.423306513	4.697723173	4.178049407	4.390701278	4.512111962	4.622621229	4.485044302	4.387341384	4.193139596	4.616973845	4.56732253	4.376153261	4.801074236	4.670867485	4.398078295	4.754488258	4.500240702	4.479655941	4.316738484	4.262766902	4.229824653	4.323363382	4.141523718	4.219278718	4.911206428	4.474949905	4.584214279	4.454309575	4.616823332	4.287895773	4.311402626	4.197981369	4.275825994	4.266840784	4.874702041
ZFPL1	5.67539666	5.75916644	5.718022752	5.093240972	5.147521179	5.451870729	5.497741327	5.729117469	5.718899141	5.70034579	5.937996508	5.39959503	5.561764374	5.749078638	5.551909655	5.841705546	5.529235408	5.34743121	5.855699807	6.193408097	5.787770038	5.877395414	5.800926295	5.959123022	5.546698763	5.666575587	6.006038723	5.292509538	5.719822976	5.776676412	6.177186398	6.010557516	5.929345321	5.891958988	5.734905586	5.635600493	6.115149211	5.659513793	5.301133286	5.73271665	6.221472036	5.546140113	5.659645789	6.117852966	5.638339413	5.660797213	5.941502894	5.714358188	5.799836685
ZFP92	2.673542815	2.366692459	2.054448173	2.230181462	1.96423591	2.378470034	2.441386035	2.545355297	2.016779728	2.082664866	2.139335784	2.139642595	2.426916444	2.199559768	2.630490336	2.651927501	2.459319619	2.47826271	2.486893	2.486417938	2.162904812	2.405457064	1.881941826	2.642766413	2.327173734	2.186643797	2.327520133	2.467657433	2.541406826	2.465862098	1.998529917	2.434932049	2.053310485	2.359397999	2.225628464	2.547528703	2.092423909	2.129716523	2.806493963	2.493942396	2.452114996	2.114038126	2.038795907	2.651096624	2.294299442	2.18601109	2.670010023	2.284135654	2.555790554
ZFP91-CNTF	4.570782188	4.810260193	4.89587358	5.089987308	5.122905031	4.778256268	4.792645955	4.584247574	4.722997769	5.081721116	4.972664093	4.746714494	4.845656723	4.674661024	4.779527182	4.667298126	4.896493282	4.885202104	4.607113522	4.409523161	4.529378219	5.006426518	4.522011423	4.633004367	4.733728886	4.90079131	4.613286154	4.754974917	4.769671594	4.85598871	4.811821823	4.815575278	4.51368221	4.759697145	4.88545111	4.606595565	4.471668525	4.45352215	4.644542376	4.527528757	4.764346359	5.049236378	4.571221102	4.623421956	4.677466538	4.85847802	4.340753882	4.821705726	4.430755942
ZFP90	4.537289277	4.260966239	4.429154225	4.660785552	5.435359038	4.727828091	4.5232007	4.573082417	4.64287904	5.154293408	5.023767759	4.297167022	5.237422975	4.317966814	4.660198942	4.178999949	4.166124361	4.4656334	3.82270907	4.39839201	5.090913097	4.467977274	4.897962067	4.411229538	5.045946815	4.574136916	4.436906657	4.043638536	4.035208204	4.591731871	4.520195305	4.815719561	4.944035792	4.666724274	4.886149517	4.149248491	4.404145992	4.507844607	4.535878668	3.918799515	4.276632931	4.297054454	4.33776131	4.448141726	4.189865397	5.019241155	4.094604931	4.189975335	4.028567105
ZFP82	2.768902005	2.513536595	2.718269959	2.587864633	2.675878314	2.730678921	2.640605139	2.620323305	3.010591443	2.813595546	3.202335534	2.820549594	3.121856211	2.808092273	2.997989044	2.928013332	2.719507953	2.60378447	2.662608559	2.71215736	2.797690923	2.614987963	2.603031279	2.768908097	2.900952754	2.903812675	2.955840407	2.574029783	2.535918429	2.263482234	2.521004462	2.400035365	2.707680513	2.512748208	2.571061197	2.433675878	2.660211156	3.221254139	2.712318133	2.570365759	2.849817773	2.767361526	2.731188374	2.608553896	2.989745968	3.536566283	2.358072762	2.810603234	2.961035799
ZFP64	3.810340253	3.837937278	4.009206146	3.665413547	4.474839957	4.006009233	3.551460044	3.484673452	4.390355814	3.88289324	3.946034754	3.852696856	4.123448466	4.059281151	3.860684158	3.884128184	3.513983464	3.613525962	3.771967343	3.928994512	3.560962546	3.614910267	3.943295855	3.986047829	4.086828269	3.913608595	3.789794252	3.915255168	3.997484022	4.005023159	3.901765868	3.811620859	3.616991663	3.975370052	3.919047275	3.315812769	3.613376463	4.194224557	3.709752874	3.827517773	4.098141953	3.8681532	3.719293018	3.494473223	4.140556255	3.936155087	3.464276839	3.828755198	3.896613965
ZFP62	5.882301741	5.50382332	5.646875125	6.038486418	6.623362885	5.986645633	6.137001888	5.326756618	6.374689856	6.185871693	6.123462161	5.008672382	6.250580423	6.012939764	6.210670871	4.836081075	6.029185544	5.899938394	5.149954844	5.445728335	6.173226785	5.609359978	5.454555447	5.890232313	5.961372692	5.501913395	5.269275969	5.136637884	4.488759435	5.037425884	5.125561843	5.935504569	5.708527042	5.5988136	5.703569999	5.159831341	4.616142625	6.11841563	5.91527996	5.689047294	4.948760069	5.858593179	5.489534262	5.5098403	5.457327082	6.126527084	5.323643035	5.103487531	5.278853216
ZFP57	2.59366602	3.398391478	3.407685738	2.487594399	3.341586497	2.518686271	3.263821498	3.479789414	2.44267719	2.327301217	2.940470067	2.679817046	3.149101472	2.449357754	2.653579179	2.212005977	2.825517937	3.243577974	4.216023949	2.637019049	2.168246592	2.332571913	2.401481401	2.488791016	2.156379362	2.369192367	2.362851189	4.413393857	3.033733253	3.384896823	2.820490039	3.27172394	3.607313199	3.648648338	3.248397684	2.901942839	3.224563275	3.722567221	4.565142258	4.232040566	4.707537584	3.515106994	2.890898731	2.520258205	3.077616865	3.601510594	2.814414963	2.716944206	3.430664767
ZFP42	1.686173595	2.183865912	1.925703109	1.925942509	1.677984125	1.673375678	1.790352425	1.89450133	2.094529871	1.721185821	1.723928945	1.699011411	1.665285959	1.851199884	1.837364569	1.887618585	1.935737953	1.898720752	1.986580494	1.99915896	1.709727966	1.824062748	1.475583031	1.958942918	1.875081514	1.694343835	1.937265622	1.564963692	2.089075046	2.115718253	1.77593008	1.937152053	1.777097154	1.910299571	1.739669231	1.956053411	2.064765987	1.619665038	1.830220386	2.135441944	1.912098714	1.77311776	2.04883646	1.620509709	1.815613433	1.592759278	1.593258028	1.891507815	1.815912347
ZFP41	4.057114113	4.306618415	4.301869216	3.7015509	4.238964364	3.993944873	3.955324584	4.243439382	4.105056541	3.772269897	3.978610346	3.856756676	3.771809666	3.957018628	4.046616915	4.538545785	3.836790456	4.089868897	4.377327621	4.175520943	3.817266925	3.839635764	4.373770589	4.012772419	4.003431002	3.666825513	3.807705257	4.14256881	4.339468643	3.951072308	4.089983926	3.795663093	3.725725272	3.996493045	3.817185324	4.154309135	3.919619882	4.094403894	4.267295746	3.998686068	3.962783735	3.651698751	4.092894277	3.662272059	3.916799591	4.181207712	3.846540973	4.090782855	4.068424215
ZFP37	2.277400494	2.250544119	2.294123114	2.819045783	3.314963953	2.522344498	2.202273929	2.288680556	2.838455967	2.950803849	3.212875053	2.388024095	2.615551914	2.597143546	2.510929576	2.154023004	2.278835788	2.247028131	2.403398117	2.291030971	2.679936627	2.398796766	1.981937516	2.355988731	2.711028353	2.379298693	3.153532392	3.068227118	2.725525786	2.495117746	2.800363365	3.102461013	2.801239954	2.745438455	2.418117299	2.509362431	2.595896579	2.859659356	3.174145412	2.523659625	3.059852967	2.895083814	2.542207337	2.743664434	2.663310525	3.429137745	2.610143558	2.657744123	2.644710596
ZFP36L2	8.05151781	8.20798862	7.798050413	7.719340235	7.716052561	7.731388232	8.194684773	7.852317451	7.969193233	8.205599441	8.174315489	7.855176297	7.441674741	8.045871588	7.998251368	8.202383239	8.144369069	7.975288703	8.233891814	8.209509935	7.756269552	7.756977162	8.02052594	7.874333935	7.786590592	8.04068064	8.130805955	8.041107146	8.557202952	8.281804115	8.303255676	8.072959326	8.282518827	8.036939027	8.190480885	8.203528065	8.179110255	7.954623531	8.285378283	8.154479972	8.31200579	7.304057762	8.208374715	8.05167716	7.529475432	7.394244502	8.066635055	7.756444031	8.314021982
ZFP36L1	9.61374703	9.815953091	9.97449908	9.545925363	9.495215221	9.778728725	9.689243202	9.821905364	9.852250877	9.824876465	9.760690619	10.05872727	9.44892648	9.790210267	9.871084634	9.813999215	9.782596192	9.746570337	9.930123929	9.411097822	9.715855106	9.781206428	9.697734736	9.777504138	9.864831451	10.2004415	10.051477	9.801913649	9.818703855	9.768376431	9.760581068	9.807723093	9.838554836	9.533123478	9.736710026	9.87743642	9.734777815	9.741652976	9.628162042	9.937421391	9.738907141	9.653388814	9.607307123	9.578558349	9.733775764	9.39541769	9.934002703	9.665076628	9.549124065
ZFP36	10.01291284	9.737551814	9.880660701	9.409393136	9.48794977	9.854736599	9.981085637	9.795664322	10.01000257	9.882280958	10.08432796	10.05071538	9.627663343	9.957855082	9.646280811	10.1341431	10.26820126	9.875820572	10.17270933	9.845820029	10.18479257	10.07356442	9.950925259	9.784183431	9.866455204	10.13781595	10.18074366	9.879171448	10.17328223	10.20058922	9.86302893	10.07681244	10.25903197	9.815044476	9.986145548	10.46007003	10.15424163	9.84293535	9.954048527	10.24359239	10.08238275	9.687240848	9.94385413	10.05528215	10.25052918	9.524426306	10.14615067	9.969196405	9.904638278
ZFP30	2.108760691	2.577426914	2.647137845	2.653375499	3.295922464	3.486929826	2.49622969	2.648655641	3.438908699	3.092988158	2.830898952	2.514795771	3.573160259	2.855839778	2.335637014	2.34305953	2.6638434	2.473785885	2.573970255	2.671040694	3.508613719	2.733619339	3.107406024	2.195113566	2.957046235	2.677561345	3.034816176	2.550943551	2.288716312	2.36362692	2.781647698	2.845714918	2.597348017	2.544330483	2.57037454	2.393556623	2.146474287	2.642587606	2.981486912	2.714178145	2.757588173	2.439194954	2.235047106	2.339518434	2.846653811	3.027491583	2.557356524	2.585845852	2.129819728
ZFP3	4.344267386	4.32723736	4.24702125	4.665160512	4.819138343	4.447881854	4.228633411	3.643597977	4.777313898	5.068239532	4.321882607	4.017876077	5.169195748	4.365284791	3.999975903	4.036722894	4.305952218	4.159394545	3.742603533	4.226921803	4.607753703	4.263846936	4.364287179	4.566190786	4.528553785	4.595685689	4.24152947	4.255861371	3.871745538	4.107947511	4.016371675	4.485354077	4.370961496	3.873851747	3.825389808	3.547350771	3.525283468	4.424096244	4.39004419	4.039713104	4.112938906	4.367659289	4.037339587	4.597018124	4.090938872	5.122921788	3.903539383	3.847141771	4.150772594
ZFP28	4.054388367	4.233992708	4.882534954	4.628279423	5.36617232	5.029599805	4.659384085	4.685491934	4.734958381	4.874447742	5.159817969	4.715422646	5.241623231	4.453270544	5.003010335	4.63648704	4.332925602	4.689655945	4.378539084	4.649872079	5.184625189	4.691689377	4.655973732	5.025687618	4.917885024	4.446768537	4.552987198	4.390144927	4.575814007	4.475145272	4.135883708	3.678148499	4.119428339	4.906756288	4.515748906	4.609650385	4.305654963	4.745554959	4.738645059	4.717707768	4.340261408	4.948749496	4.576554043	4.200641609	4.793311359	4.8908039	4.506199766	4.39362459	4.357612053
ZFP2	2.34662208	2.197765071	2.21935202	2.492508848	2.564810277	2.504111953	2.427450977	2.251670165	2.725385369	2.407540777	2.346976593	2.075525258	2.621436495	2.671394042	2.503584975	2.682671379	2.226997997	2.658660329	2.091181306	2.332182874	2.160257435	2.38204271	2.694972211	2.37232488	3.007182925	2.333842695	2.469329666	2.242385717	2.576220037	2.393224412	2.244252425	2.432588045	2.010638135	2.547298401	2.213747567	2.115496523	2.663478069	2.138770935	2.406526592	2.437026275	2.306215497	2.478284982	2.477422578	2.679718583	2.299346503	2.5052121	2.304395026	2.408009508	2.563263407
ZFP161	5.101495251	4.641987305	4.79421162	5.11693554	5.179229447	5.301990685	4.618765035	4.573271836	4.886339629	5.507775583	5.210110025	4.678880368	5.354590412	5.031114932	4.949565852	4.673077179	4.751277533	4.991177573	4.328643623	4.858531887	5.247954708	4.82827718	5.512278378	4.949916517	4.904836672	5.002441385	4.777889528	5.170454988	4.799875053	4.759195647	4.656964381	4.804196188	4.91982983	4.939232771	5.024042982	4.763940601	4.346912344	5.242985276	4.829745663	5.309992791	4.843722429	5.028639972	4.714076028	4.595031984	4.503327443	5.448766752	4.761012712	4.946479415	4.665264932
ZFP14	2.860376832	2.886565845	2.967178159	3.543640869	3.669915102	3.460869126	3.569668163	2.766265713	3.752839051	3.794096498	3.419231163	2.497963884	4.199602882	3.527354784	3.320325543	2.870641251	2.913135375	2.971791916	3.103127012	2.271585404	4.089572793	3.119166515	3.634697016	2.70793906	3.496075039	3.514861521	3.366728138	3.043862818	2.420346803	2.516350989	2.739580698	3.830695086	3.067071791	2.878232931	2.928559344	2.729006671	2.856789138	3.254007729	3.440620235	2.969494043	3.046990059	3.29605796	2.579026099	2.893908474	3.331871837	4.188718795	3.025785805	2.69550885	2.838658118
ZFP112	2.394888174	2.355942683	1.906705266	2.251502419	2.114300045	2.323200204	2.101638834	1.959273827	2.272192211	2.21683622	2.03526072	2.243935137	2.059866654	1.891030884	1.946121872	2.140554881	1.952697849	2.094601557	1.884238978	2.015974458	2.007224363	2.18470121	1.988563859	2.051440963	2.006623261	1.96902065	2.073138783	1.864736215	2.054991048	2.026851753	2.073560823	2.02231254	2.220970685	1.89115833	1.962885673	2.10174167	1.886449724	2.521728155	2.216261241	2.183622756	1.90002372	2.157556734	2.07990807	1.989084049	2.193725629	2.226467024	1.962191245	2.045275464	2.47633136
ZFP106	7.351511017	7.151599436	7.499410511	7.119266495	6.838405304	7.42119355	7.396079696	7.59526733	6.846164802	7.008838951	7.255582824	7.086444126	6.816034295	7.274272915	7.202031073	7.119184924	7.528878249	7.32183935	7.11000812	6.999233896	6.568123947	7.872931023	7.044094221	7.142888367	7.027086543	7.244789103	6.986025443	7.314807024	7.84447469	7.467715896	7.284587669	7.323098109	7.440685109	6.896767412	7.396669353	7.273914694	7.625414178	6.875913488	6.6728887	6.803730564	7.116366652	7.369262171	7.322690351	7.544260639	7.157723002	6.972015522	7.639311938	7.561238653	6.923096946
ZFP1	3.941944357	3.829207447	4.235595774	3.947084693	4.816794458	4.301845745	4.018328968	3.797586594	4.484931265	4.528302848	4.08408243	3.786429729	4.551005998	3.870047804	4.282929699	3.697048246	4.184406596	4.502747202	3.804050956	4.023323271	4.477782075	4.156891436	4.518006301	4.13589513	4.183903946	4.032024621	4.19070905	4.595488954	3.554787207	4.110741781	3.850220218	3.935622666	4.107801664	4.564133372	4.060859823	4.227852986	3.557639704	4.273435855	4.935771085	4.19034562	4.028778737	4.165625324	3.988386046	4.34445182	4.479962975	4.209118851	3.840455527	3.965033955	3.898670813
ZFHX4	2.549831549	2.316190857	2.639125638	2.434766343	2.372268112	2.15979811	2.408602771	2.279997917	2.318469268	2.349135154	2.211721897	2.329774111	2.397352436	2.1436094	2.426895468	2.718761008	2.269434375	2.432226296	2.565028223	2.416364631	2.514208224	2.474088073	2.547634916	2.40711528	2.528153957	2.165260009	2.06685749	2.409638103	2.496070877	2.63858603	2.451004126	2.242178897	2.268142565	2.309124465	2.68074179	2.495459472	2.442152117	2.56194222	2.372140599	2.197230896	2.458482546	2.565490507	2.548084841	2.493007559	2.521350173	2.139603119	2.408793564	2.313117422	3.08561864
ZFHX3	4.901482189	4.86216319	4.751527397	4.592731361	4.516575453	4.964150151	4.966593759	4.692265093	4.999669051	4.557366389	4.307281393	4.996446182	4.516267597	4.925783582	4.636668202	5.062452458	4.620909817	4.810760838	5.380746826	5.080789139	4.66276271	4.320718549	4.322187295	4.823735131	4.740207805	4.641627559	4.751406072	4.316669389	4.551463141	5.343615423	4.910971748	4.75482617	5.079984758	4.736076571	5.149017652	5.275410038	4.884775116	4.525844601	4.58391395	4.651012822	4.445098852	4.196565234	4.280854726	4.498271376	4.876635785	4.983308316	4.844070764	4.644232833	4.748339143
ZFHX2	3.050683406	2.940921065	2.79453832	3.105940272	2.875490766	2.827322677	3.043535309	3.399476925	3.268873382	2.956285024	2.641561135	3.292749806	2.926941245	3.039204927	3.114403303	3.348332933	3.247063283	2.939576471	3.328144256	2.930975026	2.973003956	3.186425899	3.067851001	3.117758395	3.032861907	3.130624114	3.285615848	2.930500774	3.236686482	3.166846707	3.288127075	2.892809654	3.130255964	3.339385003	3.10226517	3.336183674	3.098124131	2.812685821	3.316331407	3.17049979	2.982113384	2.952547664	2.92717864	2.950297926	3.265985976	2.938552505	3.081979121	3.183355442	3.563165965
ZFC3H1	7.135525678	7.0513721	7.409952565	7.046200651	7.126413125	7.201764236	7.221679816	7.07103761	7.003358648	7.085191575	6.837442163	7.130834363	7.19503235	7.052892526	7.285027564	6.891117201	7.009700425	7.130694324	6.97424049	6.201083872	6.995668025	7.393450075	6.690943719	6.684016298	6.755491804	6.936920749	6.692604185	6.946883621	6.992748277	6.563107903	6.72856426	6.847284606	6.885448214	6.85819821	7.060317759	6.755984683	6.760413183	6.888928621	6.489126268	6.936504804	6.471882344	6.940644447	7.003234263	6.994528776	7.100654519	7.02898843	6.965660688	7.025952781	6.21284967
ZFAT	4.200596334	4.084456654	4.510519411	4.192423839	4.959545375	4.377753968	4.222396339	4.495357678	4.336019091	4.204196243	4.416821503	4.165800557	4.125589875	4.623139403	4.469927681	4.551131197	4.487335597	4.449120408	4.320105288	4.76178102	4.140856432	4.151662711	4.169472525	4.408324188	4.55085229	4.13829575	4.407287121	4.887349814	4.323105407	3.95218443	4.135438846	4.437549586	4.43191491	4.160402647	4.581669554	3.971623978	4.032716097	4.378159544	3.995559935	4.167590355	4.305396663	4.391862657	4.196865187	4.235444115	4.114132396	4.426921164	4.037910395	4.037865577	3.990112305
ZFAND6	6.042087103	6.319853214	6.25690474	6.639037319	6.56809372	6.37141556	5.970341126	6.374204779	6.248651708	6.797220434	6.39029055	5.994250084	6.661532563	6.307597843	6.216155394	6.254659992	6.039689521	6.283622021	5.621879772	6.559019206	6.300518249	6.963581189	6.732892789	6.593236459	6.755378481	6.617805691	6.871341223	6.693784404	6.394833694	6.098612886	6.904305591	6.15583864	6.743724894	6.126283734	6.115456794	6.360811102	7.09340892	6.410731218	6.968894312	6.777843711	7.026983474	6.495952441	6.951687399	6.691197783	6.400876062	6.540933376	6.735844394	7.156712676	6.113460412
ZFAND5	7.246599615	7.378698973	7.534449394	7.385991634	7.211388479	7.158977481	7.122223667	7.376845755	7.032798402	7.258840869	7.575059905	6.940337867	7.366207284	7.054716457	6.98328243	6.988561596	7.397451532	7.325125956	6.643492469	7.017401669	6.854356221	7.809131609	6.821612842	7.509484694	7.193969347	7.371428411	7.326799974	7.188571684	7.439074912	7.266735687	7.254975268	7.331847918	7.255626399	7.15919337	7.553839411	7.414138892	7.732273979	6.990124443	6.649936248	7.230281758	7.107859839	6.990114538	7.593934965	7.211018949	6.807614393	7.133895042	7.633472435	7.205855958	6.875919467
ZFAND3	6.947378321	7.007751077	7.085730494	7.000672824	6.783372422	7.155662847	7.192576532	7.108616188	6.995591508	7.099204879	6.979062402	7.255282343	6.713291782	7.262103565	6.82212487	7.062765714	7.116228276	7.115299008	7.154427118	6.988374853	6.63828269	7.4452489	7.237824382	6.852538452	7.168663124	7.025454743	6.898433994	7.053924759	7.20697071	7.201395103	7.123850662	7.072125413	7.150196396	6.948620974	7.241967951	7.122414042	7.481529832	6.743284138	6.653036708	6.941223809	7.305028246	7.148485522	7.409815068	7.110148903	6.535004559	6.633187323	7.489903129	7.383723433	6.764054652
ZFAND2B	6.410667927	6.735254801	6.565488373	6.472614041	6.545311297	6.383605735	6.634200035	6.354750026	6.054276003	6.477456539	6.644313482	7.086883939	6.620649011	6.481990153	6.828099242	6.872389169	6.281026479	6.481900477	6.968750897	7.010250907	6.902583311	6.873811311	7.119971015	6.83436454	6.73262098	6.669025305	6.879251028	7.029034455	6.584944713	6.866606727	7.009420568	6.903501142	6.847914286	6.523978111	6.727796405	6.746522148	7.052544708	6.665393888	6.896517647	6.795037486	7.001090674	6.501002412	6.706845919	6.853563867	6.804305582	6.53904062	6.832480068	6.965913635	6.917478109
ZFAND2A	5.938174175	6.334266487	5.928268181	5.347991223	5.709019465	5.926676147	6.041106091	5.866925712	5.514014881	5.800885758	5.881293333	5.972157234	5.365582223	5.575042875	5.603286748	5.600928178	5.850513998	5.762735892	6.31958439	5.873392125	6.110212214	6.365541146	6.265253074	6.548766212	6.325907627	6.160593521	6.318035901	6.012536863	5.022719204	6.159196053	4.940012024	5.694142436	5.912784475	5.58018786	6.301988189	5.890325886	6.412860233	6.582319898	6.019168388	6.098370931	6.030595036	5.740410776	6.347687822	6.000071212	5.909540044	6.065246357	6.120181378	6.147899179	6.079227862
ZFAND1	4.234855292	4.201848865	4.256638951	4.298249826	4.896833221	4.182868465	4.030655396	4.089173427	4.531572469	4.770452962	4.213451242	3.758573804	5.27509798	4.235390637	4.409105092	3.590796808	3.897588196	4.284866211	3.043849833	3.801644711	4.630717969	4.318892125	4.240007381	3.981148502	4.239111896	4.258993259	4.222710884	3.921506757	3.432590926	3.444611846	4.142418928	4.038866983	4.200878558	3.994364512	4.035421564	3.877497957	3.660803461	4.655339859	4.498516729	4.676403196	3.731605218	3.99602037	2.970067163	4.261051291	4.276220354	4.956395788	3.699815482	3.612190411	3.437224836
[truncated: 19,557 more rows]
[truncated: 125 more columns]
