# Supplementary material for: Prognostic analysis of m6A-related genes as potential biomarkers in idiopathic pulmonary fibrosis
Source: Front Genet. 2022 Nov 29;13:1059325. doi: 10.3389/fgene.2022.1059325 (PMC9744785; doi:10.3389/fgene.2022.1059325)
Supplement: Supplementary file 1 [file DataSheet1.ZIP › 218exp.txt]

symbol	GSM693750	GSM693751	GSM693752	GSM693753	GSM693754	GSM693755	GSM693756	GSM693757	GSM693758	GSM693759	GSM693760	GSM693761	GSM693762	GSM693763	GSM693764	GSM693765	GSM693766	GSM693767	GSM693768	GSM693769	GSM693770	GSM693771	GSM693772	GSM693773	GSM693774	GSM693775	GSM693776	GSM693777	GSM693778	GSM693779	GSM693780	GSM693781	GSM693782	GSM693783	GSM693784	GSM693785	GSM693786	GSM693787	GSM693788	GSM693789	GSM693790	GSM693791	GSM693792	GSM693793	GSM693794	GSM693795	GSM693796	GSM693797	GSM693798
ACPP	7.702939264	7.080364169	8.040656773	7.709839651	7.757200526	6.718654683	7.838899432	7.127034135	7.603308162	8.051434639	7.699168571	7.606362565	7.382708359	7.347864383	7.099282885	7.722565127	6.949824481	7.716625695	7.774918381	6.877427536	7.755470991	7.718139876	7.544797256	8.292725038	6.906654907	6.454536831	7.381335628	7.253368217	7.847723929	7.64340309	6.89646799	7.48175768	7.913806102	7.448045886	7.465504032	7.152680351	7.77079039	7.792702309	7.647206564	7.922177692	6.848446025	7.501085745	7.15862186	7.217455885	6.664890877	6.492941739	6.815843793	7.033431973	7.66559576
ADAM15	9.295441548	7.559837287	5.841411718	8.656152458	8.000881204	7.355997954	7.926534575	7.944867953	8.672756721	9.161437317	8.761350071	9.488471033	9.317404766	8.771744954	8.690384213	9.109376286	7.662858201	8.497833072	6.83900108	8.693206885	8.335424317	8.698150495	9.07090549	9.17011022	7.52387731	8.393895339	8.777673139	8.550594005	8.929616511	8.543655285	8.37033362	7.908452429	9.364065192	8.577609097	9.145724905	8.130817083	6.979888675	8.474764097	9.229837259	8.371467902	8.631471874	8.91506672	8.332823708	8.968536393	7.407492526	7.830586485	8.334011719	7.941535009	7.418851632
ADAP1	9.856602862	7.791597429	5.534172692	8.579796331	8.283424924	8.494636629	8.131970034	8.433052881	8.39805591	9.073773054	8.583865103	8.882328035	8.771132838	8.521880867	8.973367431	8.37716666	8.767586103	8.519678569	8.456030831	8.905285036	8.228478604	8.817705781	8.704748072	8.819198326	8.467563484	8.650236297	8.996200367	8.71657062	9.348253735	8.554740966	8.591557803	8.763713485	8.933152497	8.757644362	8.965934381	8.602190719	8.942379035	8.540415462	8.504841081	9.156462131	7.785184976	8.895246025	8.202733717	9.150874819	8.340827348	8.261716936	8.717407409	8.107990188	8.576635488
ADAP2	13.01624425	11.45566705	11.60112321	12.49473396	13.00961605	11.98436971	12.29908015	12.16351071	12.20876734	12.52182608	12.16558035	12.01895242	12.56555246	12.23792135	12.66578789	12.01473834	11.64387873	11.7632844	12.07525561	11.79931854	12.00821972	12.32963658	12.21178682	12.54471115	11.62411462	11.54224799	12.3744495	11.75678301	12.29081421	11.86581377	11.65159782	12.43695116	12.45292022	12.21064052	12.16380052	12.04263719	12.60162465	12.12790225	12.08576382	12.77210196	11.54654298	12.03074954	11.89638174	12.27668658	12.24599276	11.78582601	12.43508415	11.63501776	12.61715649
AGPAT2	9.865403423	7.978660742	5.839528292	8.893254708	7.90184167	8.442401547	8.481601186	8.244358446	8.592083705	9.180628799	9.021597655	8.891357573	9.210507438	8.670962152	9.065063329	8.590327037	8.734733302	8.777120935	8.471635334	9.096568361	8.342837924	8.814496625	9.1038335	9.425640896	7.995046002	8.507001784	9.268773693	9.136707627	9.719029931	8.962968267	9.01772331	8.968195316	9.076961817	8.906112837	9.117944907	8.952949724	9.320905902	8.393672854	9.042341412	9.469247976	8.190683816	9.463743303	8.675959779	9.690321161	8.646745084	8.453192803	8.895839251	8.698825734	9.134466728
AGTRAP	10.23416169	8.113070842	8.120322949	10.11860951	9.847801198	9.759201456	10.08231746	9.656574166	9.959700313	10.05279895	9.808859686	9.634206265	9.659929236	9.316030397	9.387405051	9.656680654	9.652648268	10.07267458	9.835022018	9.47967028	9.899070321	10.00348206	10.09729173	10.39175065	9.10468671	9.418802804	9.885988062	9.924557969	10.23659968	10.03225749	9.658286119	9.912978976	10.10143205	9.845196944	10.07419832	9.834403121	10.19912409	9.511034906	9.683845842	10.11973595	9.346545781	9.999260409	9.428967946	9.692825962	9.608929763	9.317062742	9.526398516	9.557044955	9.842347295
ALDH3B1	11.4686429	9.042201912	7.815107156	10.86093461	10.70137225	10.37645486	10.12022117	10.12783047	10.6832068	11.29664929	10.81095406	10.62734951	10.80139429	10.46185688	10.95429373	10.20825239	9.808261034	10.37134872	9.853541161	10.06884618	10.66454361	10.53610815	10.60700528	10.92528927	9.729062344	9.528476746	10.32844643	10.57139101	10.8873674	10.47781233	10.14210991	11.00239411	10.92019125	10.16985093	10.62601123	10.44823763	10.88426698	10.65200362	10.55676497	11.25382289	9.944205328	10.60372094	10.20308647	10.28591638	10.44952218	10.09794585	10.32837538	10.3163637	10.79878964
ALDH4A1	7.999159507	7.37736281	6.784407219	7.155270397	7.599003814	7.546678003	7.459850972	7.314580412	7.436258877	7.71178827	7.686759275	7.74534864	7.754367936	7.2325684	7.578529057	7.29886035	7.029307077	6.820499493	7.089454775	7.36458912	7.371797388	7.58055218	7.817013095	8.079279159	7.042729882	7.571808847	7.404770036	7.506623292	7.913181082	7.174538461	7.127801902	7.089034652	7.441869454	6.981084498	7.76758482	6.936548018	7.358023718	7.110205556	7.498469094	7.361145431	6.905234029	7.334549368	7.054718786	7.702931096	7.245608511	7.05024495	7.351601794	7.087620895	6.971311282
ANKRD12	9.392222449	9.701714254	10.52511034	10.06887849	9.811397499	10.16884348	10.0457479	10.42959579	10.09956343	9.676467066	10.11604017	10.34307144	10.25988189	10.23751324	10.11238939	10.12168387	9.947062196	10.07979604	9.896801417	9.822149865	9.908858495	9.877203979	9.74919091	9.44361692	10.15494404	9.973439337	9.649279368	10.31362694	9.858780566	10.2875125	10.03189154	10.29777888	10.15628322	10.06613714	9.807714907	10.09298591	9.881708541	9.912025653	9.65703011	9.562705394	10.23745696	9.720224292	9.914104051	9.49909328	10.15274969	10.04885783	9.897615719	10.42429255	9.83634672
ANKRD36B	7.181905577	7.824227728	9.683880806	8.996738818	8.111015432	9.231655233	9.131887397	8.784642824	9.78469099	7.47112218	8.149795046	8.059182679	8.760762972	9.399563648	8.160355055	9.383071177	9.027311334	8.701576813	9.220594887	8.127141919	9.686489007	9.178728009	9.443978334	8.737761035	9.418523982	9.002834299	8.181005557	8.612902597	7.43063789	9.49618445	8.795595566	9.078790589	9.094349598	8.441087628	8.095122482	9.108570041	9.009086134	9.756940929	8.691731145	8.625497369	10.3511887	8.006005582	9.187857652	7.849467066	9.821638544	9.772322435	8.733936301	9.224585881	8.663212973
ANKRD36BP2	9.269707437	9.979650855	11.26020228	10.50004394	10.308821	10.65755587	10.3550387	10.57753083	11.26588775	9.974152083	10.34101878	10.66021408	10.8549998	11.24955871	10.4965918	11.33330134	10.88756693	10.95103699	10.77383802	10.028396	11.41775697	10.93256207	10.82729452	10.18879415	11.04691789	10.66864703	10.09677502	11.27484344	9.9677705	11.13088251	11.00252704	10.9684737	10.84810429	10.73163017	10.33888766	11.2536258	10.11659141	11.09804182	10.63753586	10.14699457	11.96148822	10.41574092	10.99637812	9.737011449	11.23036533	11.16462484	10.94533676	10.99426349	10.38655918
ANKRD46	7.008336343	8.633929197	9.888912645	8.314568435	7.828712558	8.609418971	8.518152646	8.719482089	8.60999519	8.287376605	9.012447273	8.987762915	8.551396034	9.091880931	7.722771806	8.700583958	8.629048754	8.717446993	8.150560976	7.714005292	8.491895678	8.759062919	8.318482777	8.087845577	8.269724613	8.564875439	8.278180934	8.435503874	8.210813751	8.554258474	8.383434201	8.576800452	8.212187485	8.666090989	8.575609218	8.232131308	7.223726222	8.411935763	8.060710133	7.841241735	8.678546214	8.145940437	8.449859405	7.75684405	8.074573047	8.281737756	8.168368138	8.324282756	8.100616118
ARSB	7.649742398	6.26038338	5.527294923	6.861115052	6.606889575	6.363170653	6.553259087	6.706877529	6.806820823	7.14488634	6.695007479	6.695766033	7.014320301	6.971723697	6.906672974	6.88678514	6.784357826	7.2852113	7.093452646	7.07102235	6.704908204	7.03377787	6.906317171	7.29108901	6.426433092	6.794874682	7.213427001	7.015541626	7.835278497	6.976697085	7.167081814	7.276268422	7.174281462	7.143554088	7.20099204	6.761755718	7.263062936	7.067813861	6.938335038	7.484133377	6.424432979	7.490216973	6.663449869	7.485332659	6.421829888	6.513105689	6.953379466	6.081223349	7.211063576
ASGR1	15.14899668	13.97872732	13.84315246	14.29495132	14.74081396	13.75115044	14.5126156	14.27454011	14.05100843	14.66980474	14.33118763	14.25505436	14.03849298	13.98093596	14.35597242	14.18207266	13.42854763	14.22233712	14.19278902	14.23748357	14.06887211	14.29351191	14.34165849	14.72421955	13.44369957	13.67656422	13.99521908	14.04074452	14.49445583	14.14591968	13.73221716	14.34143714	14.51375359	13.93719719	14.20916026	14.15933635	15.03157319	14.17154242	14.39729403	14.73451745	13.55117666	14.2884179	13.75206876	14.45796669	14.50833792	14.03160761	14.20980568	13.6290694	14.20421127
BEST1	8.88688051	7.688189262	7.937871003	8.717461409	8.195886716	8.32284163	8.81109074	7.952092137	9.06007175	9.444384513	8.839864777	8.787865048	8.876088134	8.547428678	8.571546314	8.517920039	8.256156015	8.720880525	8.005112782	8.541811461	8.504774529	8.584939769	9.104790065	9.725249472	7.538034706	7.828474369	8.70464566	8.641490355	9.169848172	8.498623569	8.553029044	9.224490055	8.726574117	8.620984298	8.694531544	8.367822104	8.677922449	8.913084154	8.596755465	9.103863207	8.068373319	8.808678557	8.43522638	8.882402717	8.928363261	7.926842504	8.946315395	7.795112867	8.647626141
BIRC3	11.47859389	12.70679971	13.29853481	12.66977276	11.51460152	12.39746312	12.12116913	12.84867492	11.93885644	12.28973139	13.02584796	12.99443035	12.42213444	13.34532618	12.76459814	12.16012129	12.32815412	12.90462038	11.99359403	12.40798389	12.62293336	12.46795682	12.0136911	11.55088038	12.56922923	12.85308665	12.12932095	12.5339603	11.95855489	12.53467201	12.11341953	12.91534623	12.53051319	12.32579841	11.97184479	12.5153019	11.88713492	12.74025107	12.3671971	12.01463443	13.20706278	12.05676351	12.97401055	12.16352741	12.21701581	13.11876694	12.58357863	13.58207481	12.67854657
C12orf23	9.928672093	12.04086576	12.61583067	11.39799962	10.9740214	11.53507473	11.39977478	11.27972058	11.0058938	10.43062976	11.43576997	11.55349953	10.86245503	11.33672662	11.28245463	11.01320374	11.30101621	11.57937998	11.21065234	11.34429757	11.23181895	11.29207596	11.03433418	10.41934305	11.42105222	11.53093036	11.11583191	11.33632905	10.97215064	11.16872199	11.33852703	11.02343726	11.05617048	11.24310026	11.11771537	11.34533765	10.87446429	11.01281411	10.74998021	10.60236686	11.37993586	11.0958469	11.1636645	11.39775774	11.51514983	11.69194883	11.18068979	11.80805248	11.15740609
C19orf38	13.65141529	12.3730799	11.67061643	13.22129916	13.04368187	12.6286085	12.77918647	12.74198852	12.79380544	13.44890389	12.47729894	12.83935652	12.68202191	12.53347438	13.03450898	12.29745186	12.24883538	12.63839388	12.70420949	12.71411617	12.79786739	12.58593816	13.01914004	13.31455382	12.47138508	11.99651578	12.86328648	12.8090498	13.40272084	12.67382913	12.43937709	13.11033288	13.1861389	12.64618551	12.84102586	12.79468275	13.65802791	12.77042958	12.7635923	13.35880432	12.14578681	12.78835841	12.42523389	12.69191165	12.75440289	12.33464059	12.91485523	12.4457568	13.01102456
C19orf59	12.29222224	11.22232844	12.2709747	11.79503445	11.40878008	11.29564629	12.5475025	10.97784286	12.5088333	12.62357213	11.59673601	11.72046719	11.70293466	11.18087625	11.23689007	11.55662148	10.78568121	12.3835774	12.25857916	11.48311443	12.58752376	12.30300386	12.34131769	13.13707974	11.23989768	11.49813395	11.58392377	11.77141167	12.75372584	11.93736448	11.29462294	11.77098008	11.95336536	11.74015551	12.17222505	11.38070215	12.8022853	12.27906667	12.51386954	12.12390903	11.88008407	11.99282485	11.70652109	11.8729999	11.73774976	11.52149048	10.93258647	11.31242555	11.80154107
C6orf170	2.580300847	4.983223581	4.460427741	4.178362664	2.830902976	3.603573111	3.909913149	4.702165305	4.089244495	3.57293373	4.757807711	4.716947196	4.975662235	4.137661768	3.64670002	4.338015214	4.624832289	4.721462225	3.390578035	4.672032832	4.00889124	4.020406864	4.396538712	3.785580314	3.808114795	4.579167823	3.848595147	4.679537317	3.821518436	3.99843544	3.84511829	3.299038031	4.149098083	4.905714465	3.892448523	3.695193486	3.210839948	3.819999027	2.551301767	2.118594629	3.799927139	3.951432987	4.243554834	3.668754987	3.755039261	3.966726456	3.646291906	4.203157894	3.395636859
C9orf85	7.180174163	7.360989632	8.631516573	7.711299458	7.59316713	7.31425662	7.705579876	7.841906491	7.798437863	7.497797362	7.798063894	7.576525335	7.61165404	7.638035584	7.462190154	7.850452896	7.268888011	7.60948484	7.346181779	7.217402538	7.397138827	7.494695225	7.406634468	7.472103312	7.126503942	7.425494535	7.158587088	7.586281186	7.486510771	7.590156458	7.597969065	7.764264503	7.720433999	7.59254147	7.339771529	7.284785114	7.427597932	7.720661334	7.419929428	7.259087641	7.385897947	7.521225988	7.460681239	6.911093914	8.021754274	7.36631985	7.177844514	7.71410423	7.050483967
CCDC151	7.486134698	5.982320405	7.378383924	7.0101981	7.230989711	5.584905036	7.52941112	7.134231593	6.133049462	6.831669043	6.483464034	6.540587092	6.346829834	5.864621328	6.339006491	6.479564537	6.051100418	6.00014787	6.548534872	6.116817108	5.736115391	6.057132968	6.454723762	8.00700438	5.500706128	5.857864138	6.538189224	6.349383103	6.846387277	5.902980489	6.071468409	6.567198242	6.032517788	6.404000876	6.471167351	6.323786109	6.758936183	6.373538621	6.432638118	7.099609382	5.383256168	6.052300506	5.551929916	6.093048152	7.27904476	6.320448706	6.81399055	5.82640007	6.800181293
CCDC76	7.674687697	8.823884698	10.23236829	8.755215498	8.262867118	9.076830529	9.057115424	9.165451405	9.123595438	8.650103964	9.105107326	9.103073657	8.912114298	9.027686125	8.762933585	8.998879705	8.75846253	9.20831113	8.750562089	8.69125274	8.958018014	8.923733027	8.752073758	8.443621363	8.489600857	8.918263235	8.508216672	8.843259691	8.386893856	9.006424792	8.781761208	9.017300774	8.786042503	8.780330871	8.528191131	8.915400756	7.944148528	8.908018949	8.45892653	8.306632102	9.368058474	8.502484766	8.893879903	8.598029581	9.003038051	9.032310226	8.962287283	9.405138031	8.777068387
CCR6	4.980125259	7.515865073	9.402149306	7.59731005	7.386745401	8.075881055	7.991775496	8.201817989	6.902273444	7.397857695	7.864378638	8.024394131	7.417811023	8.689780979	7.282857156	7.902624445	7.199864905	7.023445063	6.95587418	6.337335846	7.730656985	7.873417195	7.483149884	6.704186642	6.981916457	8.216050868	7.267264092	6.644786595	5.916238275	8.019766707	6.6541426	7.907277651	6.880748889	6.788695745	7.724339888	8.192558138	7.332487398	8.289493312	7.689507357	6.772578857	8.565265065	6.396243996	8.376578807	6.982075367	7.495060666	7.823342328	8.3465944	9.618960945	8.218672679
CDA	11.53958676	8.841059201	8.791438526	10.92075101	10.62235385	10.29175475	11.03657617	10.29045069	10.40477032	10.89297708	10.26214015	10.35734463	9.623992575	10.2315368	10.46708418	9.839752081	9.617926223	10.50599455	10.68434961	9.947092835	10.98953859	10.27094778	10.60656464	11.23807348	9.557880603	9.737004169	10.37014566	10.53233799	10.84764201	10.44074532	10.09609588	10.29593345	10.36393362	10.1957477	10.70298286	10.40407775	11.12672022	10.60633748	10.38412754	11.08235573	9.45679166	10.81200652	10.15182593	10.24451616	9.683235121	9.473713124	10.32330221	9.652682379	10.35510581
CEBPB	13.72942373	12.58119112	12.27809458	12.97466632	12.9886736	12.43679973	12.3457042	12.58998966	12.7867324	13.40851354	12.53183336	12.30983736	13.24005387	12.41112004	13.07637903	12.89479513	12.46179008	12.21781594	12.62843818	13.07482759	12.63572616	13.37877926	13.28233581	13.55956574	13.03899921	12.37243096	13.30980828	12.97029985	13.52779426	12.6817153	12.86809318	13.27474589	13.27658434	13.17083029	13.14229169	12.71391822	13.85980022	13.27259685	13.03659169	13.43068659	12.31623401	13.50493858	12.83115884	13.03226204	13.03251741	12.53975317	13.23402475	12.67220329	13.56856023
CEP290	7.812863966	7.661852631	9.173993459	8.363621448	8.181543631	8.593832734	8.13901225	8.880550571	8.735023899	8.195420084	8.920118974	9.221105025	8.846436844	8.970341828	8.715989909	8.657057885	8.648762342	8.709870235	8.599612247	8.578079578	8.578810041	8.476891738	8.546830329	8.159834405	8.85976452	8.54698554	8.186562916	8.99092422	8.5426169	8.821058438	8.852279086	8.754719881	8.54945016	8.78039356	8.413339995	8.493585533	8.033026335	8.518043109	8.416019637	8.183908975	8.818707395	8.540145736	8.49169632	7.821177555	8.793068204	8.599073037	8.598847656	8.879146193	8.624633134
CEP70	4.166874208	7.004352214	7.250199757	5.598774856	5.25722724	6.232596064	5.747073687	6.157968319	5.549919349	5.105874235	6.443968823	6.723414415	6.083465283	6.214836823	5.596145499	5.937214663	6.201317756	6.290458338	5.77794006	5.818467679	5.759483083	5.709278886	5.228102462	5.067164455	6.507238599	6.363298612	5.751306293	6.203506569	5.617864869	5.945173267	5.969760111	5.826843877	5.536708298	6.305471602	5.851665323	5.689701022	5.189827276	5.058735298	5.498633102	5.061046944	5.804082731	5.576898431	5.57025234	5.303554603	5.744519062	6.02692708	5.372445448	5.892436529	5.310812088
CLEC2D	9.494809104	10.81993293	11.08112504	10.41957157	9.668415784	10.84256036	10.56906126	10.47660843	10.31801295	9.160206261	10.56766459	10.60552345	9.93406951	10.55669983	9.720675137	10.65650759	10.38074372	10.56252435	10.04127605	10.79503857	10.17732688	10.01976618	10.17152956	9.733831334	10.65342698	10.77875929	10.0043796	10.50594402	9.445529375	9.872254329	10.42023029	9.998342371	9.700780746	10.56896617	9.33271472	10.54073466	10.11912697	10.3304231	9.675546963	9.774469542	10.89754483	9.805029275	10.50274489	10.14246134	10.45842678	10.20424469	10.03140996	10.8048159	10.12334509
CLK1	10.17985362	11.45294505	12.38532963	10.54813031	10.83311671	10.70198849	11.36187922	11.28189216	10.88037765	10.37102607	11.0789931	10.86246392	10.41106299	10.75928004	10.5243543	10.28057066	10.66520363	11.3320291	10.37128019	11.16770785	10.79473337	10.66300198	10.42345439	10.2585852	11.57072167	10.69801491	10.37410925	10.31865782	10.2549423	10.8135176	10.66924855	10.78337551	10.63448854	10.5404714	10.5056978	10.78516782	10.70427069	10.80081259	10.2149869	10.26973603	11.19873423	10.62952964	10.67435369	10.59871442	11.17129707	11.32797269	10.96748013	11.28958075	10.32421011
CLK4	8.54788149	9.779221219	10.35196534	9.3128254	8.926545007	9.287607981	9.673137192	9.748404403	9.20071501	8.889259239	9.425121263	9.282200859	8.946346705	9.265739269	9.434091074	8.884139685	9.141129369	9.578319742	8.782200461	9.570068111	9.190690251	9.171827907	9.171445695	8.976064818	9.227085149	9.271861725	8.981161969	9.044652296	8.727269071	9.254411379	8.984974612	9.273332378	8.977163132	8.963762006	8.985601751	9.10853444	8.813977196	9.233978935	8.839146905	8.970117576	9.440847979	9.01821887	9.057911288	9.370114677	9.377619126	9.473904222	9.190621811	9.558478374	8.988151826
CLPB	10.4244519	8.844306058	8.445542731	9.551410223	9.420432424	8.909778986	9.379028897	9.005656278	9.791303907	9.791379288	9.506632225	9.476929408	9.5432588	9.373907091	9.717544216	9.24584802	9.311776802	9.86311138	9.792307769	9.306634897	9.632287922	9.488812069	9.855851522	10.06576126	9.094698242	9.465250495	9.553454316	9.925989705	10.14563727	9.532168285	9.697945033	9.603665123	10.06241169	9.577944252	9.750254984	9.546109843	9.83546398	9.189828046	9.686478277	9.966694783	8.979734367	9.058693462	9.219696208	9.784076956	9.161470311	8.958376587	9.186224664	8.953027627	9.678823692
COQ2	9.476513928	8.042748409	9.05677747	8.730546863	9.399426002	8.44345439	8.849764821	8.711583406	8.218706781	8.886375322	8.140470668	8.504745794	8.2201219	8.079312243	8.799980116	7.842459027	8.119590834	8.150484431	8.491530511	8.501019009	8.149143962	8.15828477	8.417413069	8.860338151	7.970657519	8.061976791	8.262212142	8.434898864	8.815549556	8.122696579	8.100572459	8.489827484	8.31303756	8.3946462	8.447864078	8.125275342	9.457311176	8.156188553	8.3808562	8.744068553	7.549722099	8.59225666	7.918921595	8.504755589	8.657947485	8.081453835	8.321185019	8.243324998	8.512121606
CTSD	11.57696712	8.912811948	8.185354058	10.82964062	9.932738888	10.22052558	10.32961749	9.953839925	10.88368839	11.0923767	10.60673985	10.23352096	10.52062564	10.35649436	10.72646577	10.55663464	10.38608182	10.6101147	10.8711923	10.35481565	10.94031664	11.02407612	10.8004067	11.22355683	10.20806119	10.37266964	10.57341607	10.69986145	10.97255558	10.86960047	10.4642548	11.12083377	11.31901121	10.5912222	10.82183016	10.65183842	11.15003033	10.53949466	10.56292076	11.19230296	10.22748825	10.84613513	9.293532713	10.86743758	10.48128473	10.05314896	10.37096435	9.820747507	10.69042294
DBT	6.101655724	6.233752248	6.492653395	6.512044694	5.835286149	6.091520947	6.451714099	6.828438059	6.919628072	6.812718098	7.19489909	6.945396201	7.297594459	6.840244596	6.698792913	6.895825231	6.796917567	6.992669813	6.702904208	6.095279052	7.052351224	6.830851136	6.621276194	6.244856638	5.758078946	6.571547874	6.121049637	7.33968194	6.686050663	6.957073034	6.744814249	7.234695217	6.897306757	7.364267197	6.641142554	6.212024312	5.941326123	6.740365824	6.627827301	6.048237142	6.885461032	6.770488161	6.935259381	5.8715266	6.874525225	6.583964721	6.217385084	6.894186135	6.259921518
DKFZp761E198	8.640702101	6.452712254	4.023901393	7.929124069	7.2826309	6.951302004	7.643957721	7.071615674	7.799894974	8.755797352	7.845524711	7.879337468	8.1713882	7.304945717	8.007328248	7.762404281	7.593785804	7.471248998	6.453107108	7.817001619	7.983654292	8.139453341	8.087572196	8.455996944	6.371309897	7.464705265	8.098832827	8.17572141	8.604739847	8.08072518	8.034656755	8.036947273	8.366705941	8.109126041	8.505508391	7.935775029	7.279777385	7.986986912	7.869329822	7.513293208	7.592613496	8.207447902	7.528885562	8.128858517	6.667966079	7.655468377	7.429207328	7.572851732	7.206511969
DOCK5	6.91833117	5.525453856	5.12813047	6.458905134	6.93284419	6.268396377	6.741604677	6.441239016	6.005495684	6.550317042	6.176844174	5.827936144	6.536224327	5.582920919	6.792153728	5.647221714	6.137021072	5.598013246	6.19113833	5.74894847	5.961532145	6.362076985	6.029797851	6.612272318	5.791689913	5.489256751	5.90699709	6.123015973	6.344982452	5.963163986	5.253694199	6.030097584	6.200981218	6.437345692	6.251080059	5.531459025	6.797460718	6.055729665	5.977058851	6.644109788	5.363719801	6.261342674	5.443228121	5.221154993	6.167536257	5.47061701	6.102707685	5.731923848	6.391835885
DOK3	10.66722838	8.570825161	8.090629345	10.1475809	10.1060818	9.532619341	10.23132685	9.944556803	9.209590277	10.48833054	9.380871261	9.54254447	9.482479322	9.200741915	10.56689946	8.926017463	8.995613	9.271859796	9.271590564	9.559442459	9.691093486	9.448748679	9.746115677	10.03019994	8.70546585	9.22167666	9.79445119	9.595322836	10.27710531	9.544478925	9.422714056	9.756527293	10.05947741	9.39970692	9.591907854	9.417543446	10.42313619	9.381410824	9.63718997	10.11358787	8.826564854	9.674680174	9.299457952	9.952687431	9.759928587	9.26919079	9.577674165	9.558051381	9.861163536
DOT1L	9.448864343	7.263566379	5.795442143	8.358198235	8.900290962	8.009308528	8.12737827	8.310965016	8.262112165	8.262824044	7.80946379	7.865149826	8.250194884	7.742817187	8.953799564	8.215406219	8.166369836	7.927375125	8.290604306	8.149725943	8.119336511	8.454766617	8.374858713	8.562123965	8.855840691	8.382950182	8.613683644	7.914524521	8.574978486	8.231188927	8.162602732	8.205895754	8.491679206	8.189128179	8.271921557	8.012674505	8.816071276	8.148323674	8.273119938	8.573285516	7.810183444	8.387661852	8.287170686	8.415239708	8.275899686	7.87529629	8.35353088	8.163875534	8.629058518
DYSF	11.18101246	10.27798633	9.650783782	11.60551482	10.84507534	9.80480895	11.79616884	10.2004066	11.54034179	11.68905656	10.59781826	10.40825468	10.59925255	11.06674478	11.04477605	10.71804586	10.53471041	11.32035625	11.23379752	10.7611181	11.66836593	11.41467102	11.4466882	12.64336425	9.640975535	11.1251269	11.07796815	10.52587479	12.23740009	11.09513438	11.05062164	11.13510398	12.06334207	11.71764005	11.35194992	11.22500719	12.00872957	11.51949074	11.5144757	12.31522121	10.39314567	11.51171694	10.70599277	11.64797161	10.82517582	10.49011848	10.02677832	10.61999538	11.26369495
ECHDC3	9.619247329	6.959723272	6.646050401	8.976954682	8.881881633	8.288861151	8.993242301	8.646414621	9.699486783	9.024010121	8.89420945	8.250951194	8.578038209	8.432532603	8.343051816	8.676182331	8.374740141	7.902524072	7.946623021	8.49875437	8.736727988	8.401777803	9.306232902	10.60204659	7.117816221	8.339689354	8.287638368	8.693823846	9.014570162	8.126546401	8.533624227	8.668999985	8.237374183	8.638466272	7.976207066	8.328345457	9.51885254	9.068285396	9.135036666	9.494981763	8.439280685	8.485249097	7.311331597	8.431054458	9.247611311	8.314528826	8.360423445	8.112213469	9.012746194
EFHA2	5.157772418	6.926409366	7.489449766	8.211231823	6.956276696	7.381372775	6.796471771	7.662974382	6.875107696	5.735009277	7.900467682	8.005634772	7.042721445	7.703327744	7.004242881	6.501819238	7.668101806	7.578411137	7.43728689	6.722820589	7.190094183	7.848107373	6.54386168	6.305796493	8.591797973	7.765166066	7.224059021	7.778820532	7.174694001	7.532216889	6.255326166	7.217628465	6.497609062	7.309893717	7.029593439	7.473211058	7.351563184	6.697275269	7.333621966	6.253811506	8.163024687	6.401899091	6.745464518	6.288878644	6.81696773	7.749349551	7.179855019	8.315068039	7.08351752
ELF3	6.955089668	6.077890198	3.278019166	5.210682075	5.023873642	4.240753607	3.538308364	4.774548496	5.205071495	5.215518634	4.888373162	4.70581268	5.674536707	5.342132954	6.222179778	5.129391346	5.432754118	4.956177844	5.201559317	5.554586122	5.325451447	4.970091078	5.505973105	5.434539037	6.080086899	4.817216224	5.970977764	5.457842148	5.289710581	5.333471009	5.451415618	4.994443911	5.848643736	5.533130788	5.315007341	5.213405603	5.848521119	5.58523814	5.003072134	4.98367517	4.567800756	5.369933402	4.962924212	5.884920765	5.210340995	4.581854562	4.575361351	3.903810955	5.455075408
FAM161A	5.033949209	6.40255944	7.830541794	6.193629756	5.633216473	5.987468489	5.559315005	6.199246283	5.507244824	5.67061575	6.125801139	6.734932916	6.09652664	6.126070058	5.948018488	5.781815548	5.778184151	6.217927068	5.990300078	5.595754125	5.718896251	5.671579587	5.416592981	4.830073552	6.042130387	6.207083514	5.860287502	6.084134624	5.458001834	5.696479618	5.606979938	5.89191838	5.260740533	6.017340271	5.847205883	6.164407083	4.910011792	5.578403858	5.907078423	5.597876834	6.382725604	5.659754684	6.164227463	4.028038048	5.712847751	6.554240428	5.896705826	6.399997601	5.886788432
FAM200A	3.826083069	6.858819262	8.340445578	6.500057897	5.754963418	6.550729146	6.881486774	6.853237777	6.923131802	6.575103147	7.134378871	6.982862578	6.834388247	7.14650615	6.131366795	6.891155956	6.349859521	6.855395989	5.938472272	6.137360961	6.843060508	6.671055722	6.342802248	6.474329053	5.191867033	6.660804497	6.065520182	6.541653525	6.204653658	6.848324483	6.33393963	6.674308215	6.658479341	6.841478333	6.386642747	6.326847957	5.347271028	6.941429635	6.11565389	5.714266049	6.960444733	6.515826662	6.569945186	5.590348364	6.48462061	6.597095698	6.165938571	6.736677759	5.984750717
FAM20C	12.70988568	10.58746922	9.457876195	12.0252024	11.70983922	10.68586471	11.12952706	11.32413437	11.5216949	11.67606777	11.91165795	11.37751967	11.37928009	11.17648792	10.62065337	11.33648219	10.72365643	11.17745064	11.51416303	10.87967581	11.1973734	11.72952177	11.77186636	12.10711501	10.8727305	10.98464731	11.63234146	10.9330477	11.87443183	10.78016102	11.13372675	11.44415716	12.17984515	10.58737634	11.69388417	10.99934347	11.78495407	11.35035473	11.96703341	12.47403306	11.03142957	11.61656351	11.40129142	11.57175184	11.44612439	10.93968844	11.53232684	10.89594646	12.0004447
FCN1	16.24996548	15.38706004	14.52073549	16.15876391	15.92088833	15.27128991	16.29377892	15.81495774	16.12651697	16.53688133	16.41083499	15.83604169	16.12902943	15.56592255	15.85501416	16.02308271	15.34978011	16.3012523	16.17210623	15.96033398	16.18187433	16.18759879	16.15657407	16.42426863	14.8808712	15.42890437	16.15733309	16.14895113	16.33895045	16.0343283	15.76163077	16.19267273	16.30200866	16.16256855	15.88966956	15.79096983	16.3602663	15.96432434	15.86014802	16.41447802	15.42309977	16.27398277	15.77367181	16.58613755	15.74457221	15.69790255	15.81110623	15.41024239	16.02804029
FRAT1	7.923715025	6.137542507	5.917521107	7.358754663	7.062151077	6.953351389	7.563193441	6.517899021	7.798560024	7.941404645	7.858771385	7.470405829	7.651769525	7.264626355	6.566022539	7.764216121	7.289014236	7.160995802	6.355995707	7.014047238	7.431519614	7.702301627	7.655855754	8.153000888	6.75708443	7.020284258	7.468007652	7.562438664	8.000026554	7.685691468	7.374894163	7.048765433	7.941349214	7.418909157	7.829336862	7.155768653	7.799101093	7.699041165	7.514315766	7.715926917	7.51674072	7.521624567	6.736037321	7.675297554	7.127667228	6.700644016	7.497847793	7.386215191	7.129634555
FSTL3	7.623088374	6.095882624	4.106766776	7.011065641	6.898900251	6.875343561	6.934547342	6.625173172	6.529680376	7.2909078	6.542571809	6.672546436	6.602271855	6.924364469	7.163405329	6.202133793	6.577675752	6.92907163	6.696685047	6.571257594	7.011981468	6.600255762	7.118864466	7.528709609	6.261700317	6.531407588	7.245948401	7.174642278	7.467719697	6.930350408	6.812330399	6.980884667	7.611933392	6.351146791	7.38684255	6.630409401	7.270604901	6.750982151	6.981959347	7.600473909	6.171932513	7.285513837	6.611962971	7.539781084	6.317701988	6.612910914	6.389365371	6.208067862	7.297235111
FZD2	10.4050202	9.030773251	8.587112951	9.287167131	10.21856698	9.483596249	10.0380396	9.990192898	9.615972898	10.36828763	9.918583289	9.340087047	10.09171462	9.817090262	9.241629156	9.900427061	9.291520843	9.606696644	9.830307689	9.512772769	9.768867934	9.930222568	9.886531003	10.46070702	8.655194318	9.620689033	9.596492421	9.712308342	10.21703766	9.72544468	9.506321172	10.14193101	9.831241186	9.91035858	9.913152665	9.915725035	10.1374125	9.723677132	10.06497306	10.13997286	9.131214103	10.06359523	9.191896756	10.1346006	9.616658743	9.135836649	9.907486922	9.084206465	9.967678
FZD3	3.938605679	6.061580338	6.948091391	5.212943148	4.725696717	5.818790219	5.81362344	6.01977475	5.594741281	4.888626645	5.54408803	6.043746145	5.954190774	6.376080949	6.000809909	5.991268757	5.967583148	5.812213567	5.666175319	5.355797422	5.59797151	5.749687007	5.678929355	4.595982312	6.04470652	6.284227438	5.706867368	5.083519771	4.80999022	5.496844101	5.926541717	5.669470171	5.842526332	5.763358486	5.432908716	5.724936541	5.259206733	5.434899626	4.940123349	4.276526637	6.298836108	5.805287696	5.420563566	5.214114331	6.104394663	5.76758267	5.444632202	6.057353371	5.232237078
G6PD	8.98043753	8.153213946	7.020727466	9.103944451	8.417997878	8.630794805	8.624101157	8.169018934	9.002946178	9.134045477	8.587496378	8.028517795	8.596487461	8.268116746	8.51362604	8.663983214	8.887958876	8.650854207	8.559839525	8.773378606	8.889896152	9.103198212	8.978830785	9.341156645	8.097848391	8.895567896	9.043961645	8.983951646	9.442161704	9.078020263	8.770256101	8.980107226	9.344996196	8.780368775	8.95583862	8.664992013	8.912868458	8.659942885	8.53240234	9.156326183	8.435555101	9.069407087	8.489448361	9.056565442	8.439044211	8.588508316	8.607370272	8.374095417	8.673929203
GAS2	3.938169478	5.253065166	5.803760448	4.73045607	4.207400169	4.776299966	5.229211734	5.388838398	4.725777911	4.907037845	5.500820793	5.286887192	5.108942329	4.67785916	5.666025049	3.650815831	5.253644262	5.044639908	4.413479086	4.785522995	4.634541212	4.845454895	4.528052148	4.770710222	4.765853913	4.518279494	4.994041296	5.251797099	3.974784228	4.769547536	4.708736536	3.90815873	4.911846775	5.350220529	5.332117296	5.004308148	4.55102183	5.187227591	4.200376012	4.123587563	5.002333501	4.320424749	4.841221622	4.002821688	5.067433494	4.415434477	5.160474959	5.109798832	4.858106015
GAS6	8.718182846	6.836528121	4.235659391	7.844300211	7.106070858	6.659901307	7.14971693	6.86052199	7.014248304	8.279016623	7.75664595	8.440293243	8.251808609	7.922017061	8.436567315	7.729953416	7.295636864	7.399146111	7.101767984	7.13627315	7.203132227	7.291214372	7.585046723	7.585488401	6.785582315	7.712669136	7.566609128	7.417017516	8.601831035	7.49551952	8.048960411	7.85813173	8.270537503	7.576389442	8.844827732	7.779075317	8.576563983	7.70704244	8.3159866	8.144020949	7.651336484	7.61654289	7.950123401	9.383517387	6.592828165	7.232539179	7.774406825	7.510646751	7.52025202
GBGT1	9.456885588	7.638200323	5.963807324	9.132488039	7.96321842	8.007215148	8.009449421	8.018619054	9.056407986	9.005234611	8.58576753	8.830633023	8.618282186	8.90233254	8.689790484	8.282738949	8.033062903	8.392100284	8.039778016	8.577945537	8.550014622	8.800292488	8.845243583	9.296214335	7.74229285	8.115828098	8.580255428	8.655140614	9.339097193	8.6835267	8.454568465	9.05472794	9.05391147	8.491511742	8.777585696	8.565219984	9.069142924	8.543321891	8.898438845	8.861736182	8.068051721	8.745120602	8.41753959	9.097030194	8.087150606	7.838327546	8.352150168	8.00463605	8.503649538
GOLGA4	9.648590123	9.935509602	10.80932688	9.79530663	9.700369737	9.925308827	9.98210109	10.45887067	10.34776017	9.649694404	9.965710886	10.10829772	10.01955786	10.23623822	10.09794658	10.2656313	9.98719765	10.05183144	9.798181162	10.25013528	10.13597553	10.02069469	9.937913754	9.680973833	10.14741285	9.755801664	9.638708744	9.955543025	9.586007249	10.00296371	10.08369588	10.14956509	10.05989957	10.12783632	9.478523104	10.01835674	9.873156224	10.45910401	9.574268254	9.548275928	10.2525688	9.914638696	9.646174341	9.666357487	10.36856923	9.960689011	9.978240731	10.30884913	9.910409423
GPR162	9.890670015	7.802979106	7.64893311	8.838323831	8.434423821	8.255834759	8.228917924	8.514398814	8.67319548	9.489004255	8.411054659	8.031671602	8.927798931	8.949084379	8.943130241	8.875036422	7.82269038	8.601858038	8.540548981	8.701888226	8.601750914	8.616316466	9.064079926	9.165028417	8.131465045	8.16540033	8.759451183	9.061429821	9.685115434	8.776305013	9.011715296	8.808049322	8.683404868	8.406576403	9.113740383	8.646939435	9.417297365	8.884766894	8.729546228	9.18913583	8.240270728	9.059385516	8.652966446	9.650293815	8.301102686	8.113612544	8.719274266	7.732082709	9.157548448
GPR84	7.258754138	5.681108217	6.141449179	7.697844657	7.714004856	6.431198138	6.780034181	6.634082498	6.737550332	7.740402532	6.578228312	6.777594946	6.514669841	6.069426591	7.632687036	6.453066675	6.200302119	7.324914874	7.558418053	7.023708863	6.529954505	6.883352875	6.414598468	6.972522987	5.98603314	6.256803199	6.929190548	6.782536365	8.129686618	6.909323948	6.923132024	7.43210168	7.929372305	6.998981754	6.677962303	6.830063656	7.967156463	6.20322322	7.008520034	7.873262916	6.46419392	7.168744692	6.479527737	7.72229962	6.178674972	6.236408339	6.16893755	7.041769162	7.494919584
GVINP1	7.715717358	8.239315328	9.443734076	8.845481069	8.280619422	9.019588349	8.879946779	9.232235136	8.925398006	8.321215479	9.18854479	9.079752856	8.961321535	8.875571174	8.472871015	8.773062663	8.972870881	8.974208181	8.784067524	8.45020392	9.00927728	8.749157399	8.654152495	8.195299994	8.465719283	9.200828351	8.580775197	9.138286885	8.866068792	9.15204295	9.125317625	9.077988811	9.138418703	9.478206504	8.458740139	8.032206875	8.109058258	8.634933249	8.439515268	8.291730504	9.199648011	8.805706238	9.01887742	8.230916874	9.172435275	9.346268146	8.917571556	9.051780506	8.660129108
HK3	12.67420109	10.88933858	8.697066233	12.08861918	11.29856882	11.12596313	11.67232334	11.04190056	12.10737758	12.39709836	11.93742578	11.82879117	12.25099246	11.54886751	12.48855094	11.49616231	11.50974877	11.79690073	11.09200111	12.18869613	12.21153306	12.10565612	12.20812083	12.76658377	11.07764586	11.4501935	12.18632337	12.15086777	12.61185785	12.08704986	11.86245149	12.19309988	12.65073179	11.94965898	12.01063184	11.82020454	12.16907706	11.77725649	12.01384521	12.51965805	11.41316802	12.02100267	11.89764176	13.06759973	11.37668239	11.53488376	11.59977201	11.62375929	12.10319159
HLX	9.499744992	6.926446093	5.36254708	8.715683484	8.367499018	7.989273201	8.851051037	7.964562568	9.289478662	9.265388448	8.639131208	8.610276693	9.107835525	8.76123118	8.487893866	8.89502853	7.784087042	9.390869863	7.636187633	8.042017531	9.105944959	8.794695788	9.52659576	9.757857086	8.306427252	8.588167187	8.87199015	8.609379801	9.638996283	8.691047928	8.630786884	8.603524323	9.102378981	8.668835205	9.545326106	9.120634057	9.333775246	8.718544496	9.120986981	9.0257663	8.458869851	9.276403881	8.407483549	9.542859905	8.503608836	7.972118036	8.290176789	7.331461398	8.617765395
IER5L	11.32258144	9.238802639	8.212887109	11.2460372	10.99204852	10.70141963	11.4755731	11.15303294	10.81008427	11.45639342	10.82107447	10.97797859	10.97210722	10.91343051	10.69449961	10.60108078	10.28042267	9.909585623	10.55652448	10.24616635	10.53272362	10.7820861	10.61440908	11.01229319	10.85011525	10.3628737	10.76519014	10.81917079	11.3286788	10.62029702	10.85321961	11.34264309	10.81270415	10.51136349	10.80485382	10.66133606	10.99950159	10.99288005	10.67834771	10.76261144	10.5127224	11.01138731	10.6926018	10.6447958	10.81565262	10.57176207	11.1528334	10.33564226	11.26957649
IGIP	6.899721834	8.341160613	9.725554216	8.109862902	6.914530853	8.065783154	8.456259455	8.43548738	8.028187234	7.765887964	8.462271781	8.656954495	8.209080183	8.437854003	8.248644293	7.938071518	8.297626499	8.917413204	7.766786647	7.70636596	8.475472624	8.148327372	7.956156747	7.72238608	7.526948336	8.458686772	8.107020032	7.97700415	7.637482374	7.933743818	8.250983662	8.388791161	7.904237526	8.202985815	7.949163799	8.048467148	7.260347238	8.273140327	8.170098633	7.79920676	8.670925805	7.860153871	8.038235116	7.960626801	8.018947624	8.311702171	7.826470982	8.248039363	7.91795618
IL17RC	8.719722137	5.662034637	5.123945373	7.730249089	7.314668766	6.885402583	6.983768682	7.36686353	7.110203686	7.849035449	7.314539194	7.270098326	7.37455052	6.975813115	7.260902108	6.973886995	7.052817334	7.180067075	7.298033122	7.197001163	7.089499329	7.489956733	7.532418698	8.068166273	6.799599152	7.018735418	7.3761241	7.265714737	7.735978856	7.194107726	7.549366396	7.442137898	7.075813206	7.535041924	7.094516935	7.080383238	7.597208471	7.17153065	7.154679062	7.558461491	6.675333663	7.525368986	7.018128528	7.965554338	6.567779674	6.355537499	7.15770386	6.344371817	7.668576329
IMPA2	13.87748242	12.87322976	11.67052735	13.4340206	13.23617466	12.83816822	13.57274796	12.81655578	13.60287213	13.72621577	13.33973695	13.55612727	13.1325805	13.23097552	13.26301057	13.14260259	12.54834542	13.25679255	13.10848857	12.75323403	13.22136788	13.11598054	13.68240022	13.70108521	12.55958055	12.54055814	13.16285995	12.84589229	13.60257746	13.08098134	13.00236749	13.44948093	13.25002944	13.1134724	13.43789154	13.26477667	13.35182961	13.5031067	13.30522596	13.48667024	13.18859704	13.15253147	13.08648422	13.40807352	13.25934002	12.70365867	13.0953896	12.37967696	13.54257342
IRAK3	10.75407712	8.94095127	10.00958252	9.800954916	10.35203702	9.342316516	9.584610613	9.629710797	9.751701448	9.966077152	9.360429736	9.49163929	9.831171392	9.499896789	10.17485193	9.520828944	8.759351112	9.567245641	9.321604968	9.216466682	9.997801948	9.455719189	10.04585809	10.51656183	9.908377798	8.771234514	9.356573372	9.22899406	9.627987609	9.125895704	8.705138486	9.761469687	9.794437439	9.361229358	9.071630798	8.993050125	10.17237676	9.897531307	9.767343955	9.802333371	8.569608265	9.63141893	9.079730184	9.546742155	9.803148004	8.955845777	9.088193967	9.105568789	9.5845558
ITGA7	10.32661626	8.75098401	9.083142874	10.65426201	10.60127572	9.632549797	9.431375099	9.516513215	9.14738863	10.29796943	8.87106	8.795391422	9.101262753	8.799286871	10.49348724	8.373146854	9.415019347	8.952805889	9.456671056	9.239202041	9.460332875	10.15725456	9.391743103	9.905597926	9.716491431	9.090174563	9.728202634	9.201905543	9.297976868	9.14163047	8.576203808	9.051368621	9.43128481	9.153779288	9.089168204	8.999279203	10.96552073	8.696774391	9.761512916	9.970141731	9.212382551	9.541338546	9.284355359	8.872563776	9.887039114	9.266025015	9.656370219	9.084812403	9.834087548
ITIH1	7.615670896	6.696777306	6.115536449	6.699483405	6.44631851	5.976834315	6.463431175	6.259038574	5.93338148	7.254296873	6.419131164	6.549550499	6.041549489	6.214736703	6.559223544	5.977387456	6.580018338	5.985861694	6.423362694	6.220740642	6.152905235	6.511440187	6.508035872	6.924323657	5.385110475	6.078007399	6.689036297	6.338542808	6.84783484	6.791399762	5.620672917	7.074645043	6.577571636	5.846473711	6.386071958	6.824968352	6.153416875	6.666495391	6.122610364	6.837254593	5.397829627	5.984984609	6.510228257	6.0571247	6.269192601	6.065055707	6.164096253	5.624533869	6.468636331
JDP2	14.00274182	12.38122528	12.46427209	12.85965028	13.54865093	12.65583645	13.14328315	12.58229571	12.94806342	13.17041015	12.64600431	12.79688778	12.70025743	12.67875959	12.85363276	12.51634289	12.20506946	12.63821568	12.64271938	12.70811807	13.12581959	12.86271368	13.5151908	14.05664337	12.82495258	12.34297012	12.94165241	12.47659246	13.03305864	12.48550542	12.03044691	12.81184547	12.88391667	12.46612383	12.64355544	12.61858467	13.54617619	12.91713289	12.53232703	13.43243547	12.21855791	12.71109406	12.19824916	12.91529997	13.35906808	12.55822093	13.08625679	12.41532368	12.95576668
KBTBD6	3.949569766	6.04495639	6.427971727	5.375003755	4.917858348	5.693170124	5.383535754	6.150310287	5.557502302	5.464555458	6.361698817	6.213000787	6.206176757	6.23605625	4.997987175	5.409120973	5.742665556	6.462337047	5.299837065	5.010041238	5.496937431	5.662267892	5.258632667	5.583927148	5.00893565	6.009311458	5.465197813	6.865121219	5.465281973	5.801573353	5.978510249	5.92896869	5.278702749	6.316922435	6.076476219	5.399545259	4.27250948	5.838925465	5.48849794	4.702063377	6.319577818	5.557582393	5.976724487	4.10866459	5.295815884	6.078920639	5.47247573	6.082006977	4.93265896
KCNA3	5.193584255	5.647426975	5.03555391	5.727454784	5.330314301	5.864246202	5.627494223	5.890832996	6.219459306	6.015736556	6.407477949	6.213754634	6.691511326	6.470311512	5.82745812	6.709297998	6.314915986	6.568917302	6.791111175	5.983567143	6.602493449	5.678567271	6.038773707	5.221166996	6.456596227	6.431114186	5.753450537	6.840898648	6.218439549	6.606147313	7.079718122	6.831050659	6.28160454	6.586884251	6.170665733	6.334716908	5.187019522	6.491283441	6.47018102	5.563639015	7.322276839	6.423498255	6.753951761	6.347407352	6.159785639	6.373919082	5.697503394	6.667161983	5.884718516
KCNH3	8.37907338	6.586417834	7.187321867	7.443439695	7.562738396	7.293898339	7.074010709	8.348494459	6.939641451	7.025307716	7.422044234	7.23214463	7.707179065	7.658697144	8.784696711	7.376333706	7.557900403	7.424951507	7.341990075	7.34040538	7.58974884	7.439289167	7.561255803	7.651362969	7.56689444	7.386210208	7.589287714	7.812205106	7.894446254	7.600620392	7.460467004	8.087858247	7.366759894	6.724317325	8.081656306	7.339106638	7.433191052	7.830156131	7.902312776	8.029340996	7.568362364	8.094211544	7.792140786	7.870914234	7.118994411	7.658260991	8.024112548	7.96950573	7.920703729
KIAA1147	9.094749578	10.75241305	11.09804416	9.877603897	9.623178417	10.12188756	9.771996764	9.817169218	9.648032106	9.0896809	9.930078811	9.732334071	9.587312974	9.925037955	9.301767524	10.02776634	10.00875943	10.0907749	9.562428996	9.729782005	9.870582629	9.653494411	9.573786349	9.088697475	10.20428208	9.985365731	9.60743451	9.560591351	9.245288292	9.816055069	9.409610283	9.53953539	9.444204396	9.866029317	9.85680902	9.893550347	9.443435802	9.745464419	9.680015707	9.22032805	10.41971178	9.488182613	10.08105551	9.662346487	9.646310475	10.02784521	9.723839985	10.20479684	9.487783897
KIAA1377	4.306536285	5.367487217	5.936568004	4.864420544	4.943213678	5.696120887	5.616528316	5.974813605	5.911749132	3.874689714	5.504155533	5.125916062	4.802541923	5.234690612	4.384666385	5.929697995	5.68645634	3.88113854	5.753330794	4.681394261	5.658179553	6.000096766	5.228107468	4.655575128	5.794352756	5.307480006	3.993829432	4.917518488	4.8202506	5.684943621	3.83063775	4.900220681	4.568814836	5.87637282	4.402264248	4.97906397	4.415604096	5.320731445	3.9228111	3.918097535	5.183587595	4.739785914	5.191479285	3.64737912	5.871471574	5.222023309	5.468143423	5.214564313	4.898899582
KIF20B	5.001365776	7.082088496	7.03133383	5.715818887	5.135122048	5.758095197	5.396940112	5.452443837	5.752762546	5.641576978	6.512096483	6.640632525	6.062121179	5.843129267	5.519145416	6.0574576	6.283340395	6.140114345	5.577126033	6.392066881	5.436716291	5.549178914	5.092535312	5.368838294	5.804653884	6.280861043	5.786681132	6.162376173	5.371072877	5.817200995	6.102189905	5.381580775	5.230395143	6.242782173	5.961529072	6.064883656	4.739260582	6.341475611	5.574366363	5.541883416	5.656222354	5.753658499	5.845255883	5.867672598	5.599080827	5.482539194	5.720308081	6.017526917	5.686418958
KLF12	10.71273008	12.33237108	12.54085591	11.72700581	11.09534894	12.1725972	11.63846369	12.08259124	11.40232325	10.96755833	12.17991475	12.04910874	12.16413864	12.12993238	11.81481723	11.9112991	12.29532115	11.87627915	11.72590085	11.81235117	11.8685044	11.82013434	11.64622799	10.89452561	12.46097423	12.39891047	12.02425399	11.79428939	11.29868228	11.58526976	11.80553424	11.55860727	11.46600084	11.80053924	11.33580656	11.84042869	10.94835984	11.731195	11.44401504	10.91349455	12.16534444	11.64956545	11.8741166	11.59906231	12.00613304	11.97389717	11.58700562	12.00169707	11.52292851
LEPROTL1	11.86063796	13.3157166	13.6142515	13.28491094	13.01176348	13.54468799	13.1558997	13.4469885	13.16214686	13.01092669	13.49961859	13.3760211	13.06232225	13.59884399	12.7471611	12.94576448	13.14642878	13.60675202	13.01439019	12.5582121	13.19697041	13.21580963	12.91631047	12.70433801	12.81699885	13.43838496	13.12923098	13.33558499	12.98169263	13.24679969	13.08673195	13.34209645	12.94897184	13.60887902	13.24932017	13.19263119	12.7421212	13.49972064	12.90362197	12.82058333	13.69271693	12.87989249	13.22971723	12.85412719	13.31457795	13.64963422	13.20444235	13.6967379	12.98158984
LINC00482	9.888326239	7.572947622	7.693856334	8.718386276	8.485489688	7.960630588	8.814388671	8.251504205	8.877874411	9.099846735	8.324733051	7.650329614	8.357974803	7.659494876	9.110877672	7.691546204	7.705749986	8.438908613	8.121037846	8.299589669	8.45621413	8.366215377	8.783087449	9.988908886	7.659153262	7.374844665	7.184959925	8.536741046	8.157047807	8.364576097	7.458314596	7.672918127	9.054639796	6.751400899	7.877709104	7.39824162	8.894325199	8.650979826	8.527902886	9.254904552	7.336366065	8.155050923	7.634461117	8.287623874	9.224919874	8.489579739	8.741184133	8.01895637	8.642344313
LOC100506123	8.985018165	10.92363531	11.86769088	10.83185281	10.58633757	10.66536423	10.48474622	10.78703437	10.6221142	8.96111375	9.968857498	9.825266959	10.53383252	11.19282001	10.50019643	10.69988451	10.32257067	10.98246641	10.24870227	9.987767957	10.73812837	10.11159852	10.55714653	9.699260714	11.09405408	10.43821525	10.35187452	10.1892384	8.861789049	10.23688905	9.971789371	10.03567429	10.24609713	9.883274585	9.417444104	10.5490015	10.24771266	10.54422449	9.92765259	9.637579895	10.96745058	9.550073675	10.13392227	9.230648214	11.04493408	10.60809391	10.10491098	10.5315841	10.19165749
LOC441666	3.964055043	3.799564563	7.100624508	6.467379905	6.203835083	6.23059433	7.074090092	5.279601035	7.335809602	4.129860834	4.9963883	5.345895512	5.127399933	6.130897252	2.412376875	6.975349072	4.911638716	3.763830557	5.0999703	4.747477105	7.410102489	6.304598064	6.11278463	5.880715263	6.545166638	4.448646108	4.491389646	2.986680895	5.000804154	5.96446959	4.42009531	6.2727403	5.342783775	5.631291038	3.691509661	5.290093033	6.162314652	6.724862157	3.820006947	3.603605448	7.102608979	4.048760768	6.345439346	5.300477628	5.696131022	7.027817166	3.733279342	5.688471414	5.235392508
LOC497257	11.06038709	10.23925822	7.860394889	9.651079633	8.67244733	9.347569041	10.28719392	9.74750046	10.34904326	9.996473048	8.770434648	8.879504832	9.950226246	9.723351703	10.912771	10.05103416	9.965173191	10.87218091	10.02920976	11.17904048	11.0769325	10.22981989	10.15325651	11.66828455	10.17340115	9.548631452	10.64963828	10.98125722	10.46963456	10.34938448	10.54595317	9.743092105	11.32626532	9.770325736	10.15308373	10.67305348	10.51093687	10.01071349	10.95391375	10.16071803	9.75426504	10.66962184	9.326053009	11.01996122	10.31474523	10.30818329	10.47916553	9.840176875	10.659329
LOC642236	6.559762778	8.528853273	9.615295703	7.860957582	7.835511609	7.765004728	7.895699633	7.756192664	7.683365809	6.347195552	7.937056053	7.567979047	7.199993914	7.137125575	7.505155899	7.4488656	6.629234103	7.374837158	6.809129403	7.145758558	7.687261504	6.469863383	6.461665748	6.385541575	7.560151496	6.226579789	6.769682038	6.993475241	6.378474702	6.735462805	5.092065257	6.684970179	5.78782381	6.71216586	7.521256837	7.556438339	6.647849632	7.364265444	7.133828989	6.986421546	7.448224433	6.986762825	6.757501954	6.166688	7.744925322	6.874127182	6.301790776	7.16021801	7.059084382
LOC729732	11.23993268	10.00332273	9.149203294	9.895323162	10.50628029	9.363353889	10.53396633	10.2151323	10.10500236	10.39545383	9.088997294	9.282396074	9.310247	9.022181987	9.803703467	9.71688959	9.619432358	10.17473112	9.699864519	10.35893422	10.36030033	9.889648476	9.929772175	11.21086525	10.00856656	9.135023711	10.2164672	10.01171558	10.13782375	10.04822479	10.04779236	9.618846032	10.37337135	9.298266478	10.05259737	9.855434422	10.27583054	10.12759857	10.18634227	10.32120327	9.615894117	10.31783353	9.251549065	10.26433319	9.869727282	9.791454611	9.855452001	9.629043269	10.30729432
LOC80054	7.677402578	7.072753598	5.357741261	6.520282139	6.488733372	6.250707272	6.156364081	6.405997252	7.16077798	7.691834173	7.469905819	7.331704772	7.914200396	7.245565648	6.911160976	6.907910203	6.680120426	7.325206936	6.336849405	6.821993035	6.472863312	6.889794083	7.621537799	8.041013076	5.783948696	6.44854179	7.441130977	6.931377915	7.646801442	6.975114834	7.02822959	6.892429274	6.97292132	6.995693324	8.013040404	7.244360493	6.654444505	7.349277227	7.290014132	7.751342692	6.339918497	7.042378521	6.677549254	7.629949253	6.835858242	6.349782175	7.124507371	6.085481076	7.398051021
LRBA	10.02995809	11.45945777	11.38652309	10.64408808	10.42249821	10.71335603	10.47048205	11.04439001	10.68111391	10.37441617	10.74508316	10.54950285	10.48143585	11.00434849	10.22050904	10.68320132	10.86595776	10.73026286	10.95789066	11.02361161	10.76521701	10.07829595	10.78769019	10.30162499	10.88890005	10.70706702	10.4919525	10.59922288	10.08426627	10.40664282	10.82541935	10.41602029	9.88977504	10.56112004	10.34816655	10.29661137	9.711069445	10.52632494	10.41549394	9.848464954	10.69463382	10.82873882	10.6180709	10.49912836	10.48182011	10.60733369	10.14316659	10.68513357	10.13355177
LRRK1	8.841387452	7.868076201	6.584529307	7.848023358	8.419109976	7.316924239	7.649784568	7.82615933	7.863511215	8.556508696	8.161811972	7.68243597	8.331103985	8.079688558	8.206254031	7.717291293	7.965102839	7.898094958	7.570191895	8.219429796	7.376318144	7.973035578	8.223342333	8.452923561	7.330221346	7.658715101	8.307535275	8.110122744	8.427102293	7.767115567	7.977279941	8.043074169	8.194780563	7.927579263	8.347266476	7.800498597	8.303509022	8.001184279	8.085188819	8.187668256	7.240458974	8.345621438	7.569766814	8.02186889	7.575663165	7.382841714	8.144024648	7.766856381	8.124367478
LTB4R	10.38858867	8.99647391	7.801323564	9.699564098	8.726809121	9.30878421	9.44395103	8.871032012	10.17871104	9.65726091	9.549769411	9.287105969	9.424394551	9.478279947	9.678389448	9.661481842	9.676698462	9.907026933	8.655826287	10.18066814	9.875829269	9.795668636	10.10735459	10.36642587	8.928164251	9.547363331	9.653277469	9.747621829	10.20776837	10.00442558	9.8734384	9.698157833	10.07712769	9.573507116	9.861515291	9.413340301	9.584190931	9.723352613	9.709822759	9.7127589	9.525730243	9.909894433	8.954172339	10.07323757	9.472507659	9.329694897	9.366383436	9.072021909	8.75096246
LTBR	11.68861563	10.16892122	8.718037002	11.07490218	10.84292467	10.35616449	10.65824534	10.35589455	11.10500383	11.69426522	10.90444837	10.75906114	11.16297362	11.0088828	10.94793204	10.71157564	10.26747736	10.82371244	10.99281877	11.10554282	11.02925967	11.10259221	11.45941892	11.52143709	10.11053418	10.63701347	11.15718539	10.76278389	11.4581056	10.88429085	10.63655677	11.30867801	11.25231321	10.99285502	11.09259285	11.07377892	11.46019005	11.18526146	11.11392178	11.57991002	10.42337332	10.97113125	10.74597122	11.56701315	10.79138833	10.6115859	10.99159774	10.48576891	11.31052746
LYRM7	6.702473048	8.184934101	9.201103002	8.180941491	7.509092976	7.954483202	7.783734602	7.971436951	7.934073012	7.490231058	8.321344146	8.085632527	8.080907859	8.103470764	7.409205267	8.189838931	7.226222293	7.505070336	7.91531678	7.377283064	7.866540134	7.723232774	7.662917728	7.308457672	7.765825876	8.072390444	6.999640989	7.426483597	6.926575349	7.730271075	7.121540675	7.613139938	7.762160836	7.616355407	7.267809585	7.767293394	7.172282146	7.855510491	7.280840114	7.016954032	8.085680476	7.139715514	7.628362067	7.051532379	7.825567555	7.971749704	7.252689247	8.303599324	7.588507813
MAP9	5.188632683	6.333414326	7.92775979	6.830469035	6.01476499	6.859025751	6.731951331	6.725542746	6.5996903	6.030773568	6.941982019	7.110201034	6.685047136	7.219667737	6.560068395	6.908488877	6.824471696	6.596988357	6.548125825	6.312745663	6.518636829	6.641862946	6.327591492	5.570017268	7.077656578	6.920724087	6.236494938	6.818719157	6.290163066	6.818051131	6.892718499	6.659199659	6.618280295	6.840907329	6.494850012	6.684441936	5.808354792	6.591247147	6.55902879	5.994401952	7.12436364	6.125140449	6.564543261	5.600221933	6.960937715	6.751839719	6.535243033	7.001064447	6.473587682
MCOLN1	9.956241711	7.420370515	6.03167518	9.015177311	9.094422731	8.994652338	8.788483589	8.853487282	9.195565926	9.80809647	9.173177186	8.799080681	9.459474019	8.750770449	9.41937596	9.153636422	8.942158608	9.066724524	8.829610218	8.917250881	9.349526268	9.466983988	9.130327288	9.655792787	8.846756174	8.838608698	9.476221428	8.990892618	9.732792769	9.00978337	9.180456905	9.533123869	9.688661182	9.024783011	9.379398987	8.917930678	9.471217743	9.006657851	9.077331841	9.523839953	8.666844707	9.330881487	9.10803833	9.344439787	8.6309891	8.798903063	8.925398858	9.124791169	9.283110015
MFAP4	5.574280764	4.20713989	6.131246869	5.345429105	5.671460052	6.168667258	5.093154698	5.444397169	4.217991629	5.468458733	4.460809203	4.517661772	5.236897159	4.090616095	6.204494651	4.170505839	4.611630843	4.12351344	4.709731696	5.138938907	4.618497159	5.279132496	3.811588907	5.57743405	4.843646908	4.46243774	4.925221331	5.173920613	4.996158235	4.426319916	4.362337243	5.108814623	5.205165773	4.694672538	4.596028658	3.847285955	5.696145514	4.912947556	3.982556062	4.913243057	4.198666503	4.964276158	3.865210102	3.628335987	5.610816728	3.754021775	4.713532227	4.341238181	5.507165544
MFSD7	11.85640166	9.374482739	8.713460634	11.14060363	11.1068155	10.55832675	10.92253709	11.15417458	10.72163625	11.33914101	10.59056257	10.47368582	10.43548585	10.27902355	11.42439393	10.22667151	10.5598402	10.18838226	10.55729203	10.30864206	10.35977116	11.14388357	10.58645847	11.38818983	10.11204729	9.821557759	10.75232464	10.57027485	10.94061562	10.41940153	10.53459734	11.02491064	11.01068118	10.54687978	10.50424948	10.43172546	11.55878273	10.9778019	10.39702909	11.12277084	9.802361496	10.77637545	10.31236349	10.60298791	10.83001258	9.987527431	10.68072238	10.10650488	10.97769141
MIDN	7.143717591	5.513257193	5.014553282	6.12157891	6.114298786	6.092338945	6.21021016	6.023139215	6.09981678	6.94262581	6.200871054	6.099629911	6.860526217	5.893341548	6.60606847	6.457164622	6.848085825	6.130094797	6.404788702	6.844943935	5.967083939	6.833195369	6.576110696	6.794975554	6.706161059	6.595563115	7.109749314	6.707242849	7.577931046	6.806871923	6.758304063	6.442897396	6.826777517	7.09476711	7.002033308	6.267020645	6.936270101	6.423982336	6.670943479	6.81555627	5.668242182	7.038363746	6.343036481	6.503325517	6.453436896	6.408772237	6.822331549	5.952727823	6.648464266
MT1F	9.997745311	8.697590049	9.248811291	10.22175305	9.773062188	10.18512257	10.67802144	10.02068213	10.32140382	10.15196325	9.263453056	9.746545769	9.206707	10.07709967	10.00879317	9.816981433	9.936544506	9.787800948	10.18333737	10.12751328	10.15294383	9.782609204	10.03606011	9.805266615	9.835697953	10.4532007	9.946580484	9.615822821	10.06247424	9.561147215	9.878668594	10.05637022	9.554794278	9.354095236	9.951131563	10.24662181	10.3136965	9.731869542	10.2152772	10.15061671	9.90812807	10.68464845	9.886414997	10.19749458	10.35137554	9.766626082	10.03583321	9.748003996	10.17668233
MYBPC3	10.07895684	7.955347806	8.509929525	9.487376514	10.02585455	9.448785456	9.035399091	9.192151596	8.652548222	9.189803257	8.648880859	8.637628762	8.916044013	8.574204389	10.0323665	8.572750002	9.178695865	8.383288274	8.297482999	8.656827716	9.398190086	9.193806718	9.066481932	9.390553318	8.692028371	8.256782308	9.332440973	8.36175828	9.033487326	9.179722313	8.200489676	9.119976516	8.761236431	8.35329307	8.992384994	8.836291182	9.656712387	9.796268615	8.728474918	9.309458699	8.020082012	8.406357226	8.470434007	9.14107202	8.865365049	8.957642241	9.185528742	8.648835679	8.826047133
NAE1	10.46907154	11.96317235	12.81548555	12.00935509	11.71597554	12.22763392	11.99569099	12.09300905	11.97182724	11.30216791	11.93222744	12.16202917	11.77620988	12.28963052	11.37794575	12.20655383	11.81866466	11.77929341	11.86652891	11.27464504	11.87371193	11.62579883	11.66766893	11.35781234	12.51072016	11.94775027	11.6515368	11.64030604	11.20031806	11.83185881	11.61692387	11.48138785	11.63637407	11.50663327	11.37218904	11.22760656	11.28676113	11.96221185	11.50236922	11.21910532	12.28517044	11.42787706	11.77456355	11.25831305	11.97619273	11.90024052	11.32683035	11.98462103	11.46053108
NAP1L2	5.713492411	9.281120563	10.31988572	8.564990134	8.49485429	9.277607814	9.128648851	9.012413839	8.319233043	8.353118613	8.967212391	9.357441077	8.829780326	9.023911353	8.828340415	8.774056141	8.731876665	9.135059838	8.43785578	7.786827073	8.818701347	8.383739225	7.791967651	7.674294349	8.769974917	8.736041658	8.43265461	8.626074841	8.277552162	8.263625006	8.833447556	8.560904115	7.780001574	9.281720792	8.386769156	8.916266227	7.507121816	8.415514769	8.811938036	7.968983204	9.27045778	8.454813283	8.645134261	8.224383973	9.252012326	8.874869006	8.735285424	9.055384103	8.079948988
NFAM1	6.879061048	4.96441579	5.63802507	6.239445209	5.703478234	5.399663085	6.464604897	5.792888585	5.765141514	6.412915176	5.608085478	5.405753785	6.021210609	5.776269356	6.172856433	5.491250551	5.478738078	5.852031206	5.742976989	5.637155651	5.909235362	5.779077569	5.969061802	6.688260517	5.192371142	5.232340708	6.096170025	5.818908808	6.081956972	5.277867628	5.055505737	6.371660753	6.049251528	5.895959956	5.928846019	5.799336967	6.469583064	5.594662706	5.936325961	6.540029916	5.003717816	6.020204361	5.693936017	5.400058779	6.174765229	5.566793459	6.207441359	5.299669983	6.090621088
NFKBIL1	8.421836099	6.810096631	5.290482994	7.424518954	6.789116525	7.438314848	6.955272728	7.137404792	7.448048849	7.729797013	7.637372787	8.126493444	7.736896034	7.523610474	7.787404661	6.833682194	7.547510341	7.7257418	7.534833776	7.536537879	7.259639789	7.461343491	7.86080011	7.746031958	7.532507473	7.70335087	7.963310159	7.854126239	8.109362661	7.820890566	7.813865684	7.752779065	7.73124883	7.583983597	7.904653907	7.406148821	7.60377372	7.15080934	7.808118283	7.725118785	7.078911891	7.550168019	7.508160014	8.222623587	7.051403238	7.195222173	7.492393529	6.857017328	7.439491067
NOL3	10.99082133	10.1204595	10.25832336	10.73029317	10.94325358	9.894268912	10.5384325	10.4606215	10.10467944	10.57720509	9.823918201	10.39601054	10.05930337	10.43475629	10.61841139	10.30051177	9.677485962	10.21456524	10.34851381	9.856273411	10.46634726	9.823257038	10.7129035	10.9009739	9.676965504	9.583112948	10.2535969	10.02887104	10.59759165	10.26466861	10.12993723	10.46413098	10.1114348	9.481445323	10.45502849	10.22882178	10.90946889	10.26766609	10.68761712	10.48458052	9.477288696	10.18799664	10.07355736	10.49506355	10.06883194	10.06277455	10.363609	9.841238102	10.48296745
NPAT	7.632269437	8.431484104	8.72531405	8.141852741	7.295243659	8.306893723	8.013052043	8.323021768	8.465513566	8.340166175	8.612390309	8.761660068	8.476971867	8.474391277	8.622138094	8.476437775	8.327055947	8.781623559	8.35289722	8.575986281	8.503933248	8.464861101	8.104834231	7.722500709	8.034624256	8.457247766	8.297171072	8.630018868	8.268255617	8.49570866	8.644891607	8.553670241	8.41619851	8.598767428	8.237349496	8.598975886	7.954343799	8.732108987	8.399322207	8.062452691	9.088734554	8.537931526	8.654443585	8.441633766	8.388383614	8.764845793	8.187109719	9.134789149	8.151270107
NUCB2	9.137425488	9.702609891	11.18912564	10.47555208	9.89638576	10.30999081	9.88785627	10.30926886	9.638391328	8.995969575	9.957465004	10.13749689	9.66969451	10.04828257	9.411717559	9.543735677	9.224558867	10.08429137	9.563663527	9.628922786	9.396488475	9.540298351	9.72497131	8.926634072	10.40511465	9.776695237	9.738444345	10.10259279	9.684504288	9.805714174	9.515424617	9.658547427	9.787841776	9.29679349	9.681320785	9.285660099	9.736180855	9.673593406	9.453337351	9.313954245	9.842077266	9.1066626	9.41872674	9.173458155	9.702829352	9.684506404	8.922345846	9.755921625	9.140030025
NUDT9P1	5.961234099	7.478124644	6.751671315	6.949345855	6.907815931	7.36685274	7.127558537	7.254884222	6.197117451	6.092245311	6.445297799	6.205163411	6.30145329	7.346925976	7.531734847	6.078515208	6.892507483	7.396065151	6.646513427	6.966013682	6.840921361	6.092004426	6.706500813	5.634336822	7.540841271	6.680513093	6.928535195	6.420768549	6.218879048	7.018442284	6.39290496	6.810861386	6.647209848	6.460420688	6.406450406	7.234828521	6.871472338	6.532083388	6.787433915	6.807932393	7.610697529	6.366068262	6.610170996	6.48256836	7.212988141	7.58347955	6.86406347	7.630335019	6.833812686
OAF	8.963262516	7.483485987	6.236818834	8.691250541	7.883857522	7.788495867	8.154969175	8.126929225	8.516431827	9.27013417	8.898613657	8.276264918	8.52391966	8.89639007	8.183428021	8.947469199	8.098529985	8.546798034	8.421791824	8.067059016	8.787100701	8.860177089	8.854056663	8.998443375	7.718212958	8.25156163	8.677375051	8.79578881	9.231281587	8.761794229	8.607669176	8.863332847	8.800858921	8.68110131	9.005435163	8.578095762	9.017725497	8.468750948	8.820592116	9.32708028	8.6593574	9.236820761	8.497249957	8.99051677	7.888123302	8.116567859	8.682551095	8.202405865	9.00854247
OFD1	10.09185698	11.64190022	10.92390299	10.1946184	9.993102059	10.50752776	10.06445191	10.73696413	10.49990254	10.08202346	10.84308701	10.72633322	11.08542726	11.10244046	10.48479923	11.28361542	10.95305324	11.27555259	11.02201919	10.75474566	10.44258093	10.79506234	10.54654552	10.29316102	10.80813035	11.19222721	10.87352315	11.24818184	10.78284416	11.03692962	11.31391925	10.60454712	10.7912373	10.72134499	10.89715295	10.94210344	10.33162805	10.59424419	10.86883192	9.975764009	11.29322402	10.87284629	11.19233371	10.69601026	10.71552144	10.97195876	10.24528671	10.85959369	10.29110282
OPLAH	10.36851102	8.546545676	8.453016882	9.92506379	9.701106577	8.974737265	10.29417395	10.00915471	9.484921217	10.34507882	9.469334605	9.608995139	9.52287861	9.1644166	9.595489753	9.284737722	9.071803842	9.384317189	9.734733474	9.128851135	10.75323225	9.448301471	9.843403731	10.2726648	8.723461989	9.092593634	9.636090465	9.210483317	10.09341234	10.03462942	9.597823112	9.856152299	10.09372557	8.873641805	9.29805566	9.576144184	10.7133372	9.371241245	9.693651415	10.61363273	8.891275612	9.932463896	9.557212217	9.687376688	9.831573939	9.252577715	9.365260885	9.143101199	9.78975397
OSCAR	11.61868567	9.943571866	9.494858759	11.26659662	10.64653437	10.167018	11.35447154	10.90683216	10.91468505	11.56136191	10.87532795	10.34175393	11.2241969	10.74086725	11.19737991	10.60500988	10.84865799	11.29905518	10.4851827	10.97363853	11.26588813	11.03999189	10.73556468	12.05223474	10.09648752	10.11327178	10.88792549	10.99292765	11.65474147	10.807139	10.41592344	11.24090401	11.15861223	10.76044453	11.22721077	10.96698734	11.55510169	10.99971924	11.12244646	11.6870173	10.29530773	11.29584742	10.9530124	11.39164102	10.48973929	10.46546123	10.09912893	10.29676119	11.38707889
OSGIN1	6.518580374	5.451864152	5.140823765	5.874898495	5.853126913	6.15835469	5.660601106	5.844109775	5.692926001	6.655724492	6.305865683	5.921070253	6.26682644	5.487856228	6.80008011	5.747073549	5.903494309	5.633048386	6.211782985	5.771143234	5.930527338	6.229176291	5.774371196	6.400614723	5.84527233	5.549468337	6.618600341	6.227208744	6.498680327	5.72793384	6.079859779	6.385275187	5.992826052	5.504283624	5.878120792	5.320155985	6.594809792	5.557439563	5.663465239	6.261334353	5.540368612	6.241173654	5.811954488	6.086717704	5.926345852	5.530605333	6.151077214	6.116917666	6.46055273
PADI2	7.367346388	5.571345934	4.359653286	6.908941425	6.138686106	5.573521615	6.743876396	5.633719572	6.971265716	7.714588532	6.528015257	6.42357417	6.614487104	6.859603654	6.828878261	6.726466737	6.762318611	6.869889377	6.728282479	6.048398903	7.845564614	6.906946135	7.129786551	8.775530235	5.341467298	6.066809609	6.837004583	7.515732181	7.759697293	6.887739133	6.363770438	7.102188285	7.2136152	7.18658114	7.750549077	7.392034717	6.083912907	5.858585465	6.465452558	6.374793908	5.945750992	7.491459333	6.284621114	5.910916903	5.490241924	6.20472714	6.243064751	5.90304906	7.584989549
PAQR4	7.717788762	5.449340376	4.682990765	6.94468147	6.804202947	6.714359804	6.960117034	6.943823339	7.280520557	7.625596772	7.52451515	7.720618196	7.931586482	7.138402205	7.61552649	7.02644033	6.719268161	7.087473924	6.751365714	7.034253692	7.438746096	7.690394275	7.464701867	7.822901906	6.834787207	7.358167397	7.637670539	7.383285083	7.992417188	7.085614708	7.183855544	7.411555673	7.055828771	6.954502876	7.352752073	7.198720576	7.419884921	7.318092191	7.471082543	7.770290426	6.898312028	7.468786538	7.245499605	7.34815627	6.968580121	6.771031513	7.195405779	6.93345626	7.435976479
PCDH12	6.652479605	5.310582081	4.418573119	4.850125449	4.876451291	5.328688088	4.934553744	5.414961539	5.02073335	6.106291031	6.199126406	4.878259604	6.659427539	6.227512609	7.40742074	5.0151517	6.3548958	5.698541497	5.177375505	6.219515252	5.064697192	6.168022218	5.363327847	6.398952057	5.024183888	5.502312712	5.676941732	6.124670286	6.502030889	5.110487916	5.492246574	5.842369087	5.447559333	5.52895767	5.840030592	5.186160441	5.65063394	5.438359036	5.449742632	6.547047516	4.638023432	5.939140157	5.622975399	6.093654966	5.854128343	4.992260353	5.941066491	6.180615042	5.935319627
PCM1	9.485964948	9.673128612	10.78361591	9.867110358	9.529572665	9.839733437	9.916871014	10.08009122	10.04808569	9.523862663	10.02021132	10.04268931	9.982557109	10.1858945	9.883571535	9.924781406	9.666878705	10.03818448	9.900789405	9.740848138	10.03643813	9.596433632	9.918832168	9.309530105	10.07738623	9.874562046	9.454923759	10.14232402	9.577626722	9.999212078	9.99351777	10.00009005	9.96650034	9.944853741	9.472023981	9.824734888	9.669059491	10.10544435	9.738873662	9.436418706	10.08545912	9.760790426	9.765912384	9.40471626	10.18504014	9.898056358	9.562275456	10.17594865	9.902545235
PDE7A	7.777022532	8.473590763	8.793346931	8.95719362	7.735656675	8.783990119	8.413286307	8.609176197	9.053208446	8.046548909	8.589408645	8.362788872	8.999325648	9.216747695	8.736750388	8.753338026	8.7167478	9.344031835	8.595091371	8.574695795	9.232603232	8.73201017	8.756695227	7.944820296	8.568191277	8.882473814	8.431830012	9.148666942	8.593526648	9.118659931	8.977878811	9.033475323	8.922563956	9.203535201	8.344345987	8.896079052	8.60126328	8.534141678	8.623584991	8.004222915	9.812224931	8.67837221	9.09063693	8.713040529	8.987338696	9.636157009	8.665119022	9.310860949	8.328257703
PEX11G	5.877433589	2.641911939	3.033163878	3.979308594	4.786146549	4.781265322	4.075377558	4.556760366	4.269276581	4.524016185	4.327792245	4.462087153	5.243163559	3.758395992	4.455231664	4.477137945	4.049837193	3.682912221	3.619252208	4.457783153	4.702077285	4.309193014	4.243126158	4.255932418	3.754407908	4.788777721	4.197354792	4.630284092	5.791688936	4.122324505	3.527787863	4.455466681	5.01174278	4.268321239	4.819266591	4.482783175	5.736463452	3.870015134	4.850305804	3.954365688	3.743649756	4.686151021	4.430517416	1.847103149	3.75523013	3.969267537	3.804113688	4.018284942	4.858373451
PKIA	9.145442712	10.93725268	11.80356804	10.62917079	10.43242084	10.87335234	10.06537466	10.15442838	9.165231866	10.09005272	10.43414877	10.77587429	9.896882221	10.22411948	10.23154979	9.661183867	10.15009807	10.39368265	10.3768986	9.497113031	9.589626489	9.534147104	9.308476818	9.417905192	10.73762917	10.47907103	10.1836746	10.31204189	9.774196243	9.914953312	9.726268943	10.09757073	9.492359392	9.793146606	10.34351907	10.46451882	9.890176937	9.467122486	10.59017476	9.555238226	10.17504171	9.561277589	10.39844784	9.963050617	10.38085212	10.67306613	10.04337	11.3472871	9.908356013
PLAUR	11.74471249	10.28583812	9.427656022	11.26385579	11.10341829	10.47162895	10.92083986	10.57787805	10.88046522	11.66040259	10.63786951	10.59206671	10.97162068	10.6965895	11.0394082	10.9995049	10.37855517	10.93623898	11.17165851	11.03878118	11.10385478	11.00733964	11.11809889	11.76522321	10.70506411	10.54302018	11.1332288	11.27003457	11.80946946	11.21261774	10.8688692	11.43365903	11.45563748	11.10506576	11.23864357	11.12372019	11.98482828	11.15051273	11.09359865	11.62600869	10.20824342	11.61767347	10.80274512	11.19695927	10.92915465	10.67262349	11.01454305	10.72713038	11.34154718
PLOD1	11.44864157	9.725359638	7.656657444	10.69687515	9.966484168	9.97709736	10.40217793	10.46132212	10.93086424	11.04276962	10.60863967	10.39586563	10.67814767	10.41328179	10.58514994	10.6852561	10.31856017	10.85669072	10.68710055	10.81190664	10.7848901	11.18275737	10.88125991	11.12453484	10.22497638	10.44321563	11.00349431	10.83190088	11.08782881	10.66508865	11.20772439	10.85774008	11.15195088	10.93675572	10.95551797	10.3574182	11.03384124	10.55846171	10.71118218	11.01812372	10.20639623	11.32493921	10.29423634	10.90260487	10.88580856	10.06825368	10.81562231	10.17002354	10.78851993
PPM1F	9.443349345	7.791547548	6.042913394	8.667747707	8.117387717	7.974378726	8.123247859	8.08191012	8.656522257	9.137161108	8.799162191	8.624555175	9.413777292	8.708106453	8.955883864	8.508874586	8.586038237	8.801960081	8.159339306	8.664231521	8.187165027	8.726006753	8.902630855	9.197980677	8.330789324	8.298913356	8.998783573	8.876753991	8.966831032	8.591201803	8.671972287	9.112876368	8.946735932	8.920129753	8.96961303	8.554926979	9.115623835	8.759778666	8.689768108	9.297467509	7.824030581	8.877377605	8.573532251	9.059279934	8.41564013	8.387106114	8.632010152	8.556299533	8.902429279
PTAFR	13.02752671	10.31371305	10.03799038	12.19852906	11.4730446	11.28516459	12.35721957	11.71887553	12.20169953	12.47742088	11.84024551	11.75808989	11.97826911	12.24436256	12.16579609	12.24066785	11.711408	12.12877432	12.26206825	11.80058152	12.23865364	12.1499378	12.4393775	12.56211937	10.65322714	11.51932263	11.82870144	12.4015485	12.8304295	12.47132131	12.1397288	12.65846023	12.23132223	12.20196267	12.54606043	12.10498511	12.20767832	12.29084423	12.18041468	12.44198585	11.93869588	12.73225264	12.07205066	12.52043232	11.82181772	11.48390495	12.028326	11.85614364	12.00165272
PTAR1	11.86883075	12.49319615	13.15408353	12.30799969	11.71553219	11.98502971	12.31370607	12.40514461	12.34384142	11.92285224	12.21722585	12.41923179	12.36909415	12.54941177	12.50623829	12.26720013	12.12676687	12.53275681	12.2051213	12.13336437	12.39317756	12.08500124	12.36601612	12.00563797	12.44130345	12.17970387	12.08882637	12.17988257	11.76727479	12.10966783	12.08137201	12.30269337	12.14063136	12.24278026	11.90145197	12.07812238	12.07225164	12.35857496	11.92951304	12.08526102	12.33269001	12.04638075	12.09167987	12.10078689	12.53943315	12.35802157	11.88250837	12.34748209	12.27351957
PTK6	7.38720665	5.296966633	5.310889039	6.727707409	6.75559661	5.976657162	6.207559139	6.097653284	6.267671342	6.837920305	5.841595545	5.980797119	6.295575371	6.38090937	6.951706544	5.450811014	6.396155406	6.558212524	6.188683502	6.233628701	5.73008793	6.715382528	6.014787378	7.248667416	6.137600169	5.955612359	6.659172176	5.598516975	6.631058188	6.347836913	6.185155374	6.482715018	7.311377338	5.780419981	6.272295662	6.362132442	6.576776243	6.452090381	6.440369862	6.976632063	5.090207978	6.730614069	5.921640822	7.277471151	5.956176516	6.436387762	5.561743989	5.887121581	6.613999433
RAD54B	3.853227466	5.962140702	7.077509435	5.509194628	4.95797435	5.595916315	4.661996785	5.395858891	5.285506323	4.557777554	6.103270642	7.036210118	5.431249411	5.823914221	6.003892486	5.601150717	5.132054129	5.723969043	5.161552723	5.810426787	4.651593718	5.488969607	4.903546235	4.343404635	6.092363584	5.351994276	5.609393795	5.510052034	4.461162004	5.46391846	5.675089751	5.751294059	5.500894607	6.086561963	5.981909032	5.183523171	5.022822606	5.045787912	4.621103616	4.361204243	5.265780371	4.828948008	4.919491302	5.51846949	5.171527626	5.269414708	5.247690015	6.537231975	5.435429473
RAPGEF6	7.955783851	9.659168429	9.350545298	9.724428512	9.516467741	9.667065359	9.620278176	9.871844133	9.049920455	8.508844884	9.638015902	9.576071936	9.315622005	9.617030279	8.714197815	9.242974718	9.16958732	9.713486382	9.142512317	8.563579867	9.134429641	8.859380464	8.878978734	8.606812046	9.4058836	9.254845384	9.02672783	9.042781515	8.638276126	9.101483875	8.965339008	9.203496502	8.864576349	9.300629763	8.972197565	9.119208639	8.983440216	9.093460316	8.767596407	8.702648776	9.83214007	8.845900204	9.145788505	8.910901586	9.479833261	9.76072058	8.832493024	10.21814377	9.104330785
RBM11	3.746280179	6.846748843	8.347643765	6.422970176	5.559946304	5.772023401	5.781728482	6.611442806	5.335203905	6.034948942	6.765909016	6.153924344	4.810580069	6.905993313	5.439007762	4.92972946	5.620012678	6.922213164	5.598024394	5.445435503	5.506763784	5.63796921	4.494950556	4.211499013	6.429132599	6.311779571	5.752587534	5.790702696	4.945409618	5.526778412	4.706100206	6.176464686	6.179336875	5.554153759	5.874841456	6.14778123	5.337236034	5.335067528	4.036894214	5.414298742	6.68900899	4.776835908	5.840326125	4.282185011	5.751302986	6.992523783	5.692806245	6.812596686	6.085189768
RBM47	9.055401748	8.45956701	8.356027381	8.544507062	9.291272587	7.825703586	9.021731552	8.494933207	8.358566361	8.678112253	8.231856214	8.424946865	8.411212269	8.046317889	8.193554928	8.357284762	7.675667252	8.169706082	8.106730466	7.997790088	8.221551993	8.351894067	8.439455356	8.836283718	7.352288815	7.546615989	8.230300607	7.996762612	8.593054706	8.498136436	8.108071407	8.275593137	8.281643613	8.218831984	8.649137508	8.223291545	9.084393414	8.604998073	8.568112691	9.054284386	8.081367352	8.61722912	7.805053099	8.635913529	8.668044011	7.872744575	8.35106421	7.896440509	8.65723358
RELT	11.8648391	10.04185067	9.231773703	11.10335497	11.15708911	10.65582072	10.69428277	10.71612128	10.79282399	11.36494547	10.91760029	10.74701286	11.26624367	10.69241729	11.39805803	10.7633461	10.50128629	10.52435243	10.26219526	10.65600556	10.83711396	11.04643081	11.0768355	11.27264356	11.48765683	10.5427625	11.20965812	10.9272019	11.51101326	10.91034472	10.74293087	11.36750875	11.19429343	10.94596406	10.96286017	10.86693249	11.38611834	10.81675724	10.90008173	11.54305274	10.42773345	11.07792877	10.96982948	11.234613	10.65389293	10.72860685	11.01815763	10.83975341	11.29587779
RENBP	9.405472497	8.172394337	7.578769159	8.872621895	8.683739507	8.209910924	8.198619724	7.929846599	8.34739176	9.051917675	8.54333866	8.43144596	8.122469607	8.128208879	8.632075663	7.914644027	8.133545627	8.251627114	8.364596781	8.394185686	7.92259568	8.547939704	8.473671359	8.872349025	8.225280706	8.049415416	8.648014136	8.517751708	8.881281509	8.308781878	8.272841734	8.722480637	8.752000803	8.20606469	8.689578078	8.480626707	8.58157528	8.296427969	8.344024904	8.874091894	7.746201497	8.141819915	8.136613162	8.40962544	8.040333034	8.047285296	8.320934316	7.810854928	8.548887145
RIC3	4.998964473	6.921499778	7.537691049	6.857424733	6.120140418	6.956003091	5.942718365	6.453949741	6.577149915	5.811448092	5.852602668	6.839856201	6.04343742	6.929584665	6.902045221	6.367830849	6.63076985	7.197538122	6.671100233	6.820168783	6.82816508	5.970725722	6.110171341	6.04372347	7.514729077	6.787880782	6.458651111	6.204938401	5.781409226	6.649495952	6.159212899	6.292831799	6.443520819	6.204074262	6.400295754	6.81875542	6.083010338	6.522921443	6.130743286	5.987958505	6.383942762	6.071791549	6.451104859	6.575833003	6.391429129	7.085645181	6.093770554	6.382542752	6.7402836
RIN1	10.30207429	8.896325951	7.460325277	9.622404286	9.833727541	9.318214408	9.051642062	8.928003362	8.837045165	10.12554664	9.228117616	8.90320246	9.39170586	8.930565108	10.352302	8.214180579	8.731096232	8.985982964	8.896119487	8.631053657	8.851402753	9.253584947	9.06658191	9.593915044	9.386338445	8.567663954	9.45744308	8.822544815	9.642962371	7.098293501	8.984744897	9.400182023	9.773334474	9.036137788	9.121571308	8.369154772	10.09373549	8.121640781	8.784819867	9.835199264	7.762414743	7.333582232	8.603379101	9.41561493	9.038275352	8.872407122	9.199612815	8.563813211	9.505410465
RORA	7.90763782	9.330826689	9.919365525	9.234878119	9.006768496	9.641337401	9.544267804	9.617190969	9.301672494	8.805175907	9.535248398	9.680395285	9.642321507	9.335687146	8.95877957	9.433546231	9.587145324	9.425736462	9.186852078	9.183581934	9.003351414	9.329708977	9.290954521	8.47116155	10.04713259	9.079755344	9.109782964	9.569889044	8.332552728	9.314946772	9.537406881	9.158124035	9.139455619	9.891011767	8.880816784	9.346852028	8.851544038	9.045964171	9.036839193	8.742336443	9.440174675	9.61476432	9.497104861	8.456427368	9.45746102	9.408786402	9.274011165	9.804791514	9.098412396
RPGRIP1L	3.073039322	6.130034576	6.145832478	5.100010502	4.319251867	5.608725687	5.489946827	5.583232182	4.989934852	4.458255598	5.815353267	5.685557193	5.736908021	5.662675367	4.778043563	5.640690496	5.6198506	5.33490948	4.92009977	5.638444382	4.898781277	4.871884844	4.685543092	4.657937378	4.435846569	5.801156151	5.142011331	5.419542961	5.140680398	5.277520687	4.967672972	4.569693937	5.011465738	5.632673634	5.24129148	5.43057085	4.501165957	5.273054519	4.954623483	4.22540252	5.579442562	5.462669061	5.051168348	4.396968322	5.668678341	5.501847388	5.317191707	5.865531438	4.979665997
RSPH3	10.92253912	9.747801765	10.92775104	10.33252393	10.66299641	9.5143595	10.15938891	10.12134103	9.746425408	10.03997747	9.875226323	9.648835491	10.05941903	10.07656707	10.31540155	10.04328959	9.661424254	9.473582718	9.799831263	9.538100921	9.911454023	9.912836175	10.10095422	9.326666494	10.01483014	9.684999918	9.879859451	9.990053451	10.01464308	9.904060559	9.560910757	10.05896429	10.03096479	9.791593712	10.19388109	9.611189752	10.15197768	9.885752317	10.13848474	10.07467096	9.429612453	10.15104258	9.665895755	9.562599185	10.03447254	9.516127548	10.04464575	9.46391704	10.12557471
SACS	7.536530365	9.393117224	10.25343496	8.558878537	8.372257957	8.862400215	8.620385248	9.144260825	8.341329504	7.818260924	8.789851558	8.827035774	8.612701252	8.523977011	8.66866794	8.218966656	8.351083892	8.36519928	8.264012403	8.461412273	8.140955739	8.229625673	8.310501059	7.691672215	8.402877054	8.913507132	8.381514047	8.388770686	7.716019706	8.070670201	8.166321415	8.151504807	8.117860676	8.298145809	7.997212687	8.560627305	8.238215266	8.343377222	8.130290851	8.207048251	8.357479717	8.083331256	7.978594299	7.955788019	8.826726077	8.382017015	8.291097284	8.59024579	8.046622016
SATB1	11.51288347	12.73930801	12.57233102	12.72725128	12.15038796	12.45092644	11.96366234	12.62290947	12.15031832	11.67220053	12.14333348	12.29662435	11.95357177	12.57221248	12.54296861	12.15765263	12.02135122	12.67444183	12.34352801	12.16826081	12.26945169	12.20749511	12.16779198	11.52369672	12.61183319	12.12748668	12.14066476	12.29516293	11.85666441	12.24998007	11.93642112	12.3229908	11.93734515	12.32799232	12.1465474	12.56565127	12.08740197	12.66418727	12.69286789	11.92747741	13.33079528	12.19567824	12.60405085	12.13830836	12.49256033	13.1985007	12.15727156	13.00416291	12.14424589
SEPX1	13.23508463	10.33937742	9.775236003	13.09443987	12.53830892	12.38142767	13.10388749	12.32703357	12.49962432	13.03114204	12.3143723	12.62597265	12.19113758	11.98753969	12.6704587	12.26268314	12.09231404	12.67627366	12.53875759	12.0322646	12.79284953	12.36724597	12.67520567	13.23277216	11.58758713	11.95127151	12.58592266	12.57334515	13.1108779	12.59515758	12.24422846	12.53674748	12.78798487	12.41877718	12.79533507	12.50125401	13.11458265	12.38374265	12.52236444	12.90193516	11.84892187	12.5954635	12.37254609	12.67362045	12.20918449	12.08206682	12.36653465	12.0139125	12.53566513
SERINC2	6.087976373	4.146839052	3.631818681	4.699110522	4.981617115	4.432092635	5.633445156	5.228695715	5.195275075	6.604847863	5.748500367	6.178015076	5.691624384	4.782532198	5.17754142	5.267182457	4.612267172	5.929922338	4.807321833	3.898393077	5.666393762	5.012850221	4.813110052	6.758243384	3.9465305	3.810810991	5.316006402	5.460098489	5.976475714	5.519134826	5.609745086	5.820832299	5.909261869	4.888135047	5.970836832	5.368184449	5.91779949	5.767609621	5.840220705	6.2539409	4.935216127	5.787633964	5.399375851	6.066425005	5.40907085	4.85995206	5.208348553	4.774527233	5.040025881
SERPINB8	10.39830358	9.136883107	10.04399523	9.9742314	10.35362194	9.675184902	10.58707634	10.00637422	9.708513801	10.07454387	9.894297464	10.06864452	9.827563877	9.926673038	10.07140712	9.399123194	9.325538077	9.865268398	9.893876544	9.268227224	10.10345322	9.573479994	9.957215447	10.36874494	8.957471403	9.650137019	9.782445205	9.586947144	10.01767866	9.218728572	9.360883053	9.864228154	9.625294167	9.481112338	9.779441693	9.787876202	10.53092778	9.813223223	9.732694369	10.29309213	9.343631951	9.850668583	9.327969505	9.623491235	10.01529341	9.412919468	9.711236215	9.553966498	9.874816813
SHROOM1	10.46481845	8.005259783	6.615168418	9.151725322	8.603459025	7.555241748	9.450457336	8.341083848	9.539468273	9.409083076	8.541581056	8.041212313	5.273922114	9.524736497	9.766979898	8.497112699	8.72247069	9.254062272	7.998123641	8.676997517	5.853003372	9.422915825	9.803724989	9.203820876	7.300104067	8.226561385	8.724277621	5.78444379	10.21047368	9.464420198	9.220338729	9.645486123	9.512608713	7.969901701	9.772794952	8.892569926	9.574973977	8.608588862	9.629503565	9.583075821	8.714973362	8.783824429	9.202554073	9.360894885	8.38427921	9.026751099	9.34434595	8.869316538	8.709737073
SIGLEC15	9.278492389	7.395223501	8.327499597	9.197092934	9.081247567	8.10378485	9.129343198	8.084828354	8.310549532	8.779766995	8.100218936	8.397974506	8.11183033	8.595412339	8.663757868	7.914140083	7.604479074	8.293672054	8.269999856	7.870219963	8.314825318	8.275586988	8.694042788	9.06678484	7.452495723	7.704369178	8.338409447	8.139341848	9.081902879	8.338201222	7.802368869	8.647521016	8.684409025	7.765727853	8.398781491	8.431105749	9.167800145	8.204743861	8.452627729	8.540514877	7.967708503	8.777817841	7.91360916	8.223745438	8.553031232	8.146043802	8.672647901	7.258749085	8.566574006
SIN3B	10.95225627	9.232676917	9.624168301	9.956006376	10.70767248	9.76682309	10.23831556	9.856511304	9.786565695	10.18294429	9.821377749	9.904197018	9.710622308	9.428637088	10.24834203	9.632160233	9.564860981	9.798369323	10.05974469	9.63449133	9.984370282	10.04839509	10.06970931	10.58167852	9.534865189	9.853117377	10.1181673	9.87105982	10.3927666	9.693140246	9.314755709	9.702288528	10.20961122	9.828056001	9.962739379	9.474565189	10.79264762	9.556969507	10.03734824	10.43995922	9.040488642	10.07468249	9.517020534	9.641014965	9.795721605	9.805211159	9.824823739	9.740468037	10.13737967
SLC11A1	11.96161257	8.585692446	8.125805041	11.50332895	10.87563283	10.89968992	11.58987909	10.81070592	11.36896748	11.85373777	11.19628258	10.70086139	11.43299689	10.65191427	11.46917759	10.84519366	10.92223767	10.63875343	10.4776968	11.09062687	11.15520966	11.51215062	11.28160466	12.40077221	10.40170435	10.42796803	11.41535572	10.98291373	11.81926885	11.04186013	10.90189843	11.23027913	11.29354412	10.85003723	11.66684819	10.87716119	11.79256819	11.11689161	11.14809269	11.64481022	10.66910797	11.41093683	10.89425394	11.79118313	10.94648185	10.517068	11.08633995	11.14735244	11.11359592
SLC19A1	10.43353882	8.316161258	7.762101281	9.380938831	9.383575951	8.744041207	9.340236411	8.565556668	8.998428425	9.940034713	9.352961052	9.077341629	9.004273953	8.926612387	9.296559519	8.894237647	8.584630573	8.898493713	8.83734248	9.116877539	9.074648919	9.191808875	9.149240993	9.613349272	8.7230139	9.087524478	9.449116491	9.007235241	9.737601294	9.082903572	9.023770185	9.305433563	9.364807843	8.893412226	9.516525681	9.763820615	9.905604149	9.173353466	9.139937842	9.481695053	8.773720328	9.375565112	9.009899152	9.747388592	9.211050902	8.948338523	9.251847813	9.261162223	9.606640152
SLC2A6	10.69548172	8.985774344	6.297785021	10.10854933	10.09201263	9.810038401	9.127067996	10.19453841	9.319350697	10.60422789	10.01582601	9.721718566	10.29487447	9.539246011	10.93444917	9.338834553	9.594104078	9.472841363	9.570979759	9.979019007	9.86083938	10.2808336	9.766595404	10.32759306	9.655204797	9.542698989	10.7956024	10.28707771	10.94648759	10.2146102	10.22450653	10.67335693	10.72042275	10.24801423	10.06476399	9.825054571	10.42762997	9.330636905	10.1652434	10.65552391	9.138524764	9.989972237	10.14033426	10.29972552	9.525015623	9.637622928	10.30444954	10.1032093	10.6087517
SLC37A2	11.82564757	10.6741365	10.85636815	10.94192066	11.7238213	11.19413446	11.6656126	11.23134638	10.89337336	11.07087733	11.27202001	10.82807996	11.72007537	11.14782565	11.80945301	10.79585908	10.64659088	10.79569731	11.25686911	11.18842786	11.41433272	11.45959693	11.38637911	11.71342213	10.74593536	10.44095887	11.38862623	11.6879725	11.76561771	11.65467394	11.06467574	11.25780823	12.22130978	11.14533863	10.91633483	10.95249485	11.68385457	11.25455091	10.95044032	11.43886034	10.75618338	10.90877226	10.76167371	11.34856009	11.24539461	11.09692884	11.20040409	10.21648054	11.45075219
SLC38A1	11.13337911	12.82804297	12.70044851	12.20299782	11.60626823	12.52075347	12.38122884	12.34369283	12.09463096	11.52428341	12.58106893	12.32902771	11.96226434	12.40726902	12.46661862	12.51969573	12.55738212	12.74989521	12.50941166	12.71272429	12.36670593	12.2222759	12.39404508	11.2771241	12.77787764	12.85507812	12.40571206	12.35637975	11.67880679	12.20507055	12.47792092	12.14583357	12.02193126	12.48612746	12.18578156	12.33790618	12.14023912	12.45404564	12.25072132	11.89088345	12.8035048	12.1762852	12.48813013	12.20822835	12.70866259	12.89306999	11.7852476	13.14451627	12.13030246
SLC43A2	10.26392213	8.162243498	7.938166758	9.533235209	9.265219587	9.052251462	9.430009422	9.0382459	9.659928169	9.995788574	9.225465391	8.969135244	9.527135438	9.606474965	9.694633016	9.610751015	8.634714181	8.85093503	9.305743513	9.17845235	9.513048354	9.48717819	9.739207194	10.03284437	8.877048542	8.526841998	9.243116887	9.219923827	9.428283139	9.357455838	9.107880591	9.919143517	9.421708556	9.243852605	9.504763571	9.54339786	9.70828776	9.895400263	9.324735163	9.69781655	9.179453069	9.386775532	9.296578331	9.501197937	9.27458467	8.842405455	9.45748899	9.114369151	9.760478641
SLC46A2	9.64858037	8.533597522	7.663288384	10.00160806	8.555325521	8.608916126	8.943887867	8.695703695	9.535083898	9.867580719	9.39743028	9.288046756	9.892447574	10.11360112	9.015511997	9.715967446	8.868708861	9.26006601	9.403691514	9.276720528	9.662481162	9.24077114	9.90728575	9.367234239	7.472899919	8.396981649	9.510840138	9.511951413	9.753601792	9.566493845	9.206763288	9.882395633	9.756842357	9.757363826	10.01049841	9.3521582	9.437978049	9.869883057	9.750150864	9.634051774	8.473270509	9.735440054	9.121636808	9.898271698	8.81580484	8.23868977	9.037125126	9.325793165	9.759596987
SLC8A1	9.471587505	7.690853235	8.078002108	8.505991386	9.649699457	7.844525758	8.635302109	8.826679355	8.237148133	8.457426893	8.345930355	8.69111507	8.562463592	8.135623176	8.733864126	7.90495921	7.634371898	7.992220823	8.064421289	7.881379879	8.187668492	7.995264377	8.452996365	8.50319181	8.084401974	7.082876763	8.110922399	7.795843532	8.373412516	7.917741454	7.901282261	8.661927784	8.528782334	8.412334247	7.893724149	7.914833586	8.66391151	8.660381411	8.229581023	8.666718799	7.904569541	7.71724055	7.867228178	8.198935615	8.269902103	7.449704669	8.174430119	7.750041827	8.587488071
SNX21	9.551241769	7.985101422	7.692367626	8.839784659	8.137570656	8.282021607	8.413618314	8.537654606	8.170751366	9.208036224	8.016943374	8.458739184	8.438203566	8.314450778	9.194609455	8.020454364	8.160363987	8.256545274	8.119809473	8.361125281	8.549461631	8.442934109	8.635511244	9.141283781	8.23012161	8.281351535	8.919497244	8.488910824	9.10070232	8.513666917	8.055331471	8.673395808	9.172263262	8.376502848	8.564977054	8.420633003	9.465167821	8.005700278	8.690090515	9.093760072	7.491020142	8.744732728	7.770606575	8.648432749	8.856236046	8.227729429	8.364416571	8.354034085	8.87006696
SPEF2	3.517382855	6.100151823	5.241402464	4.953285524	5.017975372	5.101051768	5.351885818	5.171839781	5.098600228	4.527942078	5.365280388	5.151843672	5.100811856	5.068149796	4.084920976	5.487908633	5.648460901	5.150917977	4.787756443	5.86155983	4.993778035	4.286156238	5.022670685	4.725807451	5.203586224	5.224777686	4.9849685	5.041252883	4.401689611	5.387209956	5.141805513	3.976412986	4.615886399	4.913606016	4.765195813	5.191663232	3.894528332	4.935377323	4.574214516	3.630400997	5.126945278	5.059643232	4.708437253	4.861532956	5.432981983	5.010586688	4.918330305	5.297467293	4.279729373
SPI1	10.06207554	8.003775687	8.212518115	9.368332683	8.801050081	8.52314318	8.823581494	8.556540154	8.757291474	9.831904587	9.0218995	8.821876694	9.382568893	9.007123739	9.461673627	9.053246197	8.694125635	8.805696506	9.075016708	8.646727718	8.91667483	9.157198199	8.989455492	9.516786873	8.793934931	8.464072894	9.273776353	9.090948387	9.636690163	9.041863775	8.900079548	9.634952179	9.455958909	9.161766549	9.230252004	8.872089546	9.555996986	9.010543883	9.003829806	9.84872638	8.263271865	9.191818687	8.827056466	9.208698268	8.603371517	8.444474868	9.126334381	8.415159942	9.430274519
STAB1	9.803533144	6.927023741	6.169826351	8.614881214	7.872311516	7.394884771	9.03996537	8.121064896	9.223504928	9.088782244	8.251230983	8.432512282	8.283267455	8.569061631	8.947230064	8.594287185	7.899388989	9.114737152	8.070280421	8.575988718	8.654526682	8.646764076	8.789278675	9.460552887	7.772564176	8.269402712	8.661490993	8.53584914	9.225526759	8.756231186	8.51374044	9.214209171	9.265941491	8.556407058	9.121771189	8.883809051	9.305356854	8.291585319	9.144655715	9.199391862	8.409440135	8.718913182	7.956443389	9.582843813	8.559563414	8.184390402	8.43230006	7.923002633	8.746756975
TBC1D2	11.23291212	9.874476843	8.217738588	10.72676164	10.37759981	9.892342549	10.30269844	10.02660921	10.98158553	11.29340164	10.83458698	10.37596089	10.56267017	10.4809343	10.43196131	10.4583338	10.22376308	10.58013437	10.61397506	10.51865703	10.78892407	10.95374563	10.90370217	11.4092296	9.578137395	10.35493623	10.79955993	10.59271987	11.03622282	10.44258857	10.52772635	10.80894322	11.2296162	10.5781255	10.98926687	10.54589001	11.03260252	10.49939722	10.74444825	11.21995002	10.0628126	10.67014573	10.54789414	10.79502275	10.40227589	10.19395915	10.55123783	10.08797271	11.03177656
TCN2	8.392594923	5.811578784	5.029028123	8.218405162	7.672934232	7.134336691	7.968607285	7.38713574	8.473296316	8.896779062	7.994103312	7.491504325	7.673537844	7.49707935	8.571340651	7.497282433	7.201131168	7.932305753	8.199234145	7.305956746	7.918431849	8.36560684	8.256326783	8.645404079	6.432121738	7.774900358	7.804176131	7.569032853	8.060673776	7.79741285	6.898597892	8.663169877	8.648096556	8.296342994	7.631615744	7.35008075	8.177734119	8.292072481	7.043742096	8.218774167	7.312797748	7.878941572	7.127641085	7.616533353	7.692032748	6.080257871	7.430841241	6.289153428	8.537511114
TIMP2	14.28270376	12.76066577	12.75855607	13.61666216	13.6273058	12.78818052	13.62641047	13.32212485	13.26363102	14.01209892	13.13544904	12.99540831	13.29009944	13.13350816	13.77747281	13.1844443	12.88356948	13.10015281	13.53437422	13.17104758	13.33205093	13.46229044	13.64290737	13.91505719	12.8878461	12.77932269	13.33243728	13.37688686	13.87044986	13.36576433	12.937896	13.64671761	13.61645493	13.35190014	13.36840515	13.23700732	14.06830733	13.51331388	13.24616644	14.05244908	12.4948858	13.57806944	13.00138044	13.59876484	13.31888925	12.94910052	13.3691192	12.59811268	13.67311261
TOM1	9.272193354	7.210926486	5.734088325	8.240314796	7.392443138	7.847986235	7.855244431	7.372747272	8.49798846	8.780458926	8.456773148	8.161105768	8.519732032	8.055082678	8.471132655	8.075571642	8.272311086	8.363818813	8.307286002	8.358455063	8.573789367	8.31689464	8.499400478	9.046358959	8.166110429	8.194330784	8.518018921	8.599216785	8.909092011	8.32656288	8.295877439	8.524316592	8.701815291	8.449466168	8.713388612	8.359556752	8.75955873	8.165282198	8.630438183	8.854691222	8.060588429	8.606228993	8.202410981	8.952397115	8.246003669	8.072389097	8.171407634	7.877957783	8.240750086
TPCN2	9.677004785	7.982452731	5.797300187	9.03722331	7.954584557	8.329841206	8.047964576	7.74224028	8.552151234	8.870651854	9.083032868	8.46386423	8.849199954	8.983404139	9.36113586	8.562539525	9.005179329	8.817321448	8.302838955	8.647608832	9.113077864	8.829379047	8.994622803	9.16460444	8.191855747	8.256131606	8.842933588	9.204917713	9.725732907	8.387780105	8.823982123	8.962657435	9.033897261	8.90316191	9.104705095	8.800390201	9.039683078	8.565339338	9.246995002	9.387537469	7.630589466	8.618935911	8.77442181	8.70955413	7.747720002	7.88676103	8.779520219	8.7318545	8.8639346
TRAF5	10.36232002	12.1734223	12.50449253	11.66167134	11.12771548	11.70815892	11.72179529	12.19047971	11.63450931	10.98275659	11.47950594	11.46607051	11.63137861	12.18829343	12.01022857	11.63170701	11.70530487	12.06437022	11.33719154	11.61483391	11.77578846	11.59625882	11.7505407	10.95582026	11.58756831	12.06917993	11.43029111	11.76850179	11.11693469	11.94569502	11.76528239	11.66229329	11.70904904	11.66909054	11.31818514	11.9056323	11.33215195	11.74445885	11.79040955	10.97093083	12.22125307	11.31633401	12.25492745	11.66425386	12.17142364	12.2592764	11.90507048	12.31888854	11.81558691
TRIM7	8.008236884	7.080069813	6.370377276	7.372989703	7.418183341	7.165741148	8.022879662	7.288886657	8.167357434	8.295685676	7.724986794	8.032163449	7.607718555	7.819161416	7.757099916	7.346786398	7.32235092	7.711012589	7.674529686	7.558736875	8.101866582	7.429413882	8.168299935	8.891194933	7.336337201	7.242825318	7.674896305	7.557402541	7.699068326	7.332544684	7.455837453	7.742931578	7.659745059	7.191899707	7.983265952	7.878901873	7.900023241	8.008422517	7.945068254	8.230754637	7.36818456	7.546263201	7.777437425	8.229641386	7.459303411	7.549221276	7.754444426	6.979136641	7.923861713
TSPAN16	5.675929877	2.739983824	4.048261721	4.846529817	5.452338449	4.403692611	5.357917389	5.582313928	5.67878692	5.00330606	4.466647954	4.273901895	4.212920832	5.3037231	5.94053452	4.5320453	5.075469181	4.469345979	5.164597204	5.000515088	5.627715855	4.317413327	4.989212982	6.081255647	3.021909445	2.687939936	4.998656257	4.648206304	4.89357176	5.003879804	4.962025673	5.558507844	5.733627992	5.277473724	4.474781116	4.023175347	4.832422919	3.581354926	4.694727846	5.871566446	3.052028987	4.326372309	3.738427181	5.330021354	5.211579211	4.23237166	4.969589319	3.484392011	4.934413222
TSPAN4	10.77053181	9.004949332	7.907248779	10.35939518	10.41385781	9.796519956	10.02623401	10.37939962	10.3275797	10.74806266	10.59648203	10.48857267	9.27605525	9.890495517	10.9535202	9.599978648	9.882081609	10.09955475	9.890269218	10.27240826	9.815153631	10.40981132	10.1843496	10.18484427	9.893835329	9.701437128	10.55152605	10.30989043	10.68104874	9.826560234	9.950646286	10.59386271	10.61266158	9.358737231	10.41622195	10.17208847	10.90591878	9.643037461	9.976332905	10.48934483	9.160457759	9.265478052	9.176846674	10.2066679	10.16752777	9.386289971	9.939960208	9.600991167	10.48960303
TTC18	6.713344291	7.153999073	7.808430818	7.28149544	6.471285916	6.74503097	7.295104916	7.131427451	6.781459257	6.139980752	6.274306154	6.398415925	6.607598278	7.144444521	7.255541682	6.561045442	6.801843144	7.423875856	6.838210231	7.182878032	7.0325326	6.591501203	6.824934484	6.115770743	7.575194895	7.186019395	6.697200544	6.876712542	6.121992298	6.931680376	6.456609241	6.560349114	7.020106013	6.439442616	6.544241684	7.085991386	6.521208184	6.754469605	6.757800711	6.35957952	7.532526152	5.917924083	6.900632856	6.921084	7.108654438	7.605590228	6.776591708	7.103803688	6.745444638
TTC3	8.900708858	8.283849911	9.418345184	9.284611694	8.843309897	9.341125272	9.129005114	8.965178368	9.678259192	8.892255224	8.847359124	9.172136065	9.213281708	9.749095557	8.73126635	9.877636974	8.819544869	9.199012949	9.469869404	8.86941807	9.771601967	9.363054721	9.39776354	8.950765982	9.629713726	9.390048297	8.427946618	9.313533933	8.696862713	9.655922133	9.178612288	9.644633491	9.222029036	9.081107943	8.729794026	9.600132611	9.049636934	9.746114204	9.283458564	8.991971724	10.18623333	8.891241412	9.468529018	8.732065272	9.547797116	9.778309327	8.899386224	9.825883226	9.250827863
TTN	3.423431291	5.195935934	5.005907422	4.55751175	3.415229742	4.550001091	3.663851852	3.843461388	3.889333098	2.719691588	3.986254121	4.193310399	4.308050779	3.639954247	3.463434233	3.526702247	4.575047693	4.687683892	3.381562759	3.729941892	3.598896131	3.013683717	3.453934456	2.922481124	4.968542226	3.204677303	3.038041693	3.626821527	4.014926776	4.254613054	3.016860178	3.265938494	3.462621862	3.508058961	3.579401623	4.25906901	4.085242815	3.537321159	3.779656742	3.461621858	5.507899962	3.462665192	4.122387313	4.450944756	3.327131341	4.249980238	4.289312868	3.978192381	4.233416413
TYMP	12.26094935	9.556165016	8.621016068	11.35446862	11.78016632	10.77591829	11.03878088	11.0892939	10.4788549	12.06945782	10.76426262	10.58379961	11.24304733	10.56017809	12.54237597	10.19616221	10.37845082	11.11522339	10.62581617	11.26000437	10.83519926	11.2578112	10.96147386	11.23835627	10.40615537	10.74346983	11.45892335	11.04530016	11.57470889	11.16124128	10.96556968	11.23166425	11.81018034	11.51956352	10.76810122	11.00006307	11.74851101	11.31030152	11.0044603	11.84407905	9.73033774	10.62059081	10.85798052	11.84378402	10.567226	10.70598955	10.99316224	10.53749515	11.74671505
UBTD1	9.39110473	7.723609635	6.392044371	8.861440486	8.419986962	8.259886252	9.042658677	8.414615547	8.439510986	9.020703323	8.289784805	8.585090356	8.22553565	8.276628422	8.616730387	8.162912159	7.950132447	8.617696555	8.616241312	8.181484191	8.538009751	8.427898048	8.762443392	9.067789649	8.067198086	8.250146718	8.565854896	8.358857098	9.3214045	8.429747511	8.444094951	8.716516607	8.742080642	8.134320442	8.778852738	8.436345134	9.440236631	8.437380445	8.760358333	9.15751823	7.915807356	8.727386195	8.006725419	8.844815495	8.34797411	7.956823046	8.41402162	7.891250035	8.628851928
USP47	8.352978332	9.017358084	9.528562959	8.924549097	8.363529287	9.028831324	8.993376444	9.249883908	9.252633483	8.784782674	9.236393249	9.399827475	9.122330047	9.185435247	8.804395559	9.124838898	9.141684124	9.185390084	8.936397445	9.005697631	9.087303414	8.981116177	9.033599143	8.735239354	9.162134153	9.019625406	8.577057738	8.901518039	8.425963733	8.857453461	8.959151122	8.912826196	8.67084725	9.117650201	8.565004051	8.856680488	8.554810073	9.019708795	8.782165195	8.681768914	9.273293967	8.839934883	8.977987058	8.600920847	9.03989918	9.16005039	8.731810102	9.222453847	8.762671599
VPS13A	8.111453291	9.068405832	9.219964743	8.485114848	8.085646054	8.579868008	8.451570447	8.831681911	8.822197374	8.074284348	8.706593915	8.948807215	9.006534022	8.989850454	8.772872872	8.928700299	8.938920843	9.023430059	9.006094013	8.996196894	8.789365733	8.594810675	8.824433538	8.243943799	9.268533621	9.013074782	8.722164438	9.035050661	8.393246312	8.54187282	8.842704881	8.676332194	8.78662394	8.957123116	8.363212943	8.576060812	8.272029736	8.740189606	8.77078677	8.272328383	8.967569145	8.774837231	8.644171123	8.29527083	8.661495867	8.707016195	8.526045187	8.991179188	8.558853891
VSIG10L	7.487049437	7.023301033	7.137116958	6.9978348	7.571644806	6.589184022	7.598277639	7.13425803	6.604398803	7.618469395	7.17532762	6.602093502	6.226503828	6.831347382	7.730343518	5.999914474	6.713671337	6.737718173	7.304474741	6.773059299	6.811440131	7.550220948	6.947514414	6.965915026	6.518579143	6.643790674	6.767309305	6.834154644	7.149808134	6.538666238	6.484527637	6.980222756	7.649606907	6.240517024	7.152221334	7.44529072	7.311878431	7.475934286	6.871194896	7.549287405	6.395148359	6.400168239	6.340718185	6.749543749	7.193768523	7.119855813	7.127130022	6.563928636	7.80439549
WNT16	1.66133333	3.401983982	4.611692415	1.167020149	1.519842705	2.249957391	4.53091085	2.964666188	3.195059443	1.607832389	4.296948465	2.452681378	2.401203822	2.8264052	1.653473767	1.203470015	1.17886296	0.949168784	1.212391104	1.245041988	1.453859413	1.179838903	2.635840833	1.023389593	0.770919153	1.480679248	1.092494899	1.218323341	1.295821937	2.296598791	0.803642628	1.083047365	1.195314915	1.245326106	1.318391681	4.464859407	1.080772985	1.43432908	1.437322918	1.511455708	1.767747425	1.344732059	2.413253512	0.823142396	2.548174621	1.232039089	1.284348537	3.392189818	3.234298917
ZBTB7B	10.24263927	9.731093658	9.558942353	10.10116458	10.23834242	9.713500431	9.926149861	9.830068994	9.673310129	10.38154348	9.809008779	9.655682435	9.737677708	9.805850354	9.8348103	9.788797349	9.50990615	9.628955695	9.795537281	9.881111949	9.904098461	10.03121181	9.844171449	10.1500531	9.606846036	9.891366853	10.0003628	9.67386434	10.11489135	9.816353583	9.664813641	9.887868036	10.07812521	9.593159492	9.933773092	9.701176285	10.33067555	9.797614541	9.884828553	10.24467732	9.580065821	9.821759227	9.726592071	9.589886484	9.713810227	9.766017171	9.672813407	9.661633054	10.20768672
ZCCHC11	9.267104964	10.64092904	11.14959476	10.66425055	10.13388622	10.66396672	10.68933876	10.80941506	10.67065482	9.490551865	10.35167246	10.28678936	10.34910907	10.90086096	10.41544431	10.73939827	10.09775925	10.53633521	10.22001699	10.12527537	10.59968722	10.25138971	10.20390538	9.784335851	10.35807989	10.49092554	10.21359647	10.05647394	9.173226548	10.381943	9.786103234	9.951030453	10.07665393	10.11572847	9.810881799	10.37628113	9.942215086	10.38450073	9.94257167	9.89140698	10.89108542	9.802880586	10.50174958	9.761933298	10.86438362	10.64201747	10.14215331	10.68720813	10.29240789
ZDBF2	5.538878469	7.744300947	7.457926481	6.518203538	5.924794407	6.398366865	6.659516068	7.144713945	5.58371691	5.832202687	7.573792259	6.590346232	6.311769326	7.096887125	7.374673194	6.66001684	6.054357458	7.421696903	5.754981027	5.432366525	7.374320215	6.872728973	6.521963827	5.73306718	7.75291432	6.276333003	5.934666411	7.040908593	6.371175247	6.208414611	6.537199558	5.91100111	6.289898326	7.034739166	6.318774759	6.451249461	6.191262657	6.624811488	5.817921411	5.043862318	6.190594041	6.201715124	5.989543842	6.187645699	6.681570831	7.2289497	6.287143259	7.54975173	5.426095832
ZEB1	4.059268116	5.012872114	4.903227769	4.546969649	4.086428941	4.737867401	4.064575866	4.59365652	5.472359644	5.134385566	5.539463437	5.666248108	5.621017284	5.536911439	4.694644601	5.982336868	5.37901698	5.92032849	6.21306955	6.061459148	5.642369679	4.953308746	5.338902629	4.663792435	5.864026089	5.770361353	5.154650301	6.468753054	5.39876799	6.016203269	5.786660795	5.848466889	5.544032503	5.987460188	5.600032181	5.666631919	4.579559823	5.510193001	5.542319372	4.425630862	6.40118337	5.236671427	5.480568268	4.702538104	4.983269801	5.937307546	4.810392246	5.99552325	4.971786636
ZFP37	2.729283653	6.946969628	6.260093277	3.88066716	3.987320393	5.078743471	4.321571366	5.384749195	5.142347035	4.697539032	5.983749624	5.745807	5.727820987	5.681775771	4.880073566	5.202294727	5.447911233	4.615464588	4.014860685	5.543514756	5.236434608	4.570203859	3.457995032	3.265963234	4.492353259	5.368918267	4.322040794	4.951690052	4.026507615	4.912613315	4.531471747	3.944420636	3.620687714	5.374740395	4.385948026	4.76948291	2.52294755	4.888208469	3.911770469	3.492455563	4.964350176	3.910587534	4.199237513	4.172832296	5.458304714	3.712746562	4.504254477	4.770664469	3.703065422
ZMAT1	8.671614544	8.635884202	8.770689494	8.877866973	8.329332694	8.611497019	8.166691513	8.90951672	9.035284032	7.911578105	8.76989834	8.93450432	8.757775753	9.018132795	9.394977133	8.76405349	8.661941797	9.327792159	8.584646805	8.919076502	9.036517332	8.563016499	8.912045496	8.041548846	9.281556663	8.558652421	8.580044302	9.081526914	8.439880819	9.100154079	8.68580781	9.126684214	9.132419659	8.693281447	8.57943888	8.956112385	8.457736451	8.875286334	8.637241326	7.871583796	9.189455741	8.532231628	8.764911183	8.322353369	8.831754043	9.016137786	8.563953949	9.039685555	8.580796838
ZMYND15	10.2055821	8.64022579	8.895173572	10.39831698	10.50937366	10.17123369	10.08914521	9.319362413	8.472876879	8.901341522	8.453865608	8.612133624	9.402027184	8.70896349	11.02791461	8.475578335	9.345640561	8.779389199	8.800463817	9.223614585	8.634079104	8.626910143	8.81977751	9.419089706	10.05360961	8.361289241	9.691801325	8.955579343	9.274075565	8.814688285	8.376755359	9.698673534	8.847341641	9.081383473	9.085769248	8.885135637	9.964006392	9.098715871	9.012609532	9.514876514	8.595457444	8.901451371	8.484272842	8.486349737	9.142501494	8.81943591	9.681573581	8.922781361	9.819492323
ZNF10	6.810054151	8.26042834	8.433264536	7.382615757	6.621676736	7.293695433	7.274961233	7.38895676	7.455085373	7.111785142	7.962499626	8.026369292	7.506151935	7.958804732	7.593943177	7.649705635	7.901766539	8.093039501	7.09888824	7.980567578	7.686600421	7.367821994	7.007128411	6.785340725	7.983967713	8.097396567	7.421252678	7.883079488	7.63738149	7.735024912	7.824415312	7.683313362	7.54440933	7.774146738	7.09069207	7.531271141	7.064927246	7.422826629	7.339112767	6.915945556	8.094805608	7.679599016	7.842392776	7.893987705	7.713775284	7.807149732	7.228824277	8.077717431	7.455512453
ZNF100	6.862981673	7.916153858	8.609133459	7.782416559	7.0301869	7.790019212	7.927875212	8.035167565	8.125308343	7.80781657	8.363179722	7.972763634	8.226984824	7.99946269	7.631478249	7.719741254	7.490235609	7.889192683	7.812702019	7.751147264	7.979220815	8.002562659	7.544637634	7.492584744	6.869411067	7.93443139	6.996983374	8.082453175	7.513239342	7.768549736	7.441978217	8.197093004	7.709474161	8.902065993	7.402787541	7.551369005	7.388996423	7.96439977	7.853275362	7.319092323	7.951621765	7.43983902	7.659535889	6.90805467	8.362432259	8.041975482	7.869979267	8.412634012	7.934644995
ZNF107	6.023862809	6.964195722	8.143986866	7.744667115	7.026405151	7.676580565	7.539376427	7.505255676	7.535353309	6.844669551	7.38148647	7.558126943	7.151770231	7.696231658	6.948749332	7.691197587	7.040567595	6.847184108	7.17382275	6.87888211	7.845475677	7.171953451	7.361079264	6.888316257	7.693023308	7.497903292	6.704183617	6.913914313	6.766211418	7.422682667	6.744374408	7.468205921	7.4908814	7.018056837	6.485086622	7.418858435	6.984382958	7.73337534	7.0229604	6.859076889	7.8767902	6.437886952	7.452202627	6.391379583	7.521995054	7.478384418	7.209368647	7.892312081	7.462152366
ZNF117	6.699235731	7.842132624	9.168484369	8.684545185	8.249996072	8.860519315	8.792407596	8.438659984	9.300747332	7.981291519	8.373545104	8.499504693	8.05477914	8.799688717	7.476518339	8.980618906	7.934814984	7.757363045	8.580030529	8.051433783	9.252658722	8.676799458	8.36634633	8.224073793	8.667692698	8.190788288	7.24851961	8.055391504	7.531952827	8.732901522	7.913820854	9.060179367	8.589277656	7.85037413	7.61642224	8.643660772	7.901590678	8.908928349	8.045519098	7.712794732	9.224508118	7.345168685	9.000689796	7.51029399	8.789232107	8.867170809	8.254979982	9.042529561	8.37781474
ZNF14	7.492694262	8.945593501	9.774185106	8.607709951	8.145466488	8.847216123	8.712454161	9.188869767	8.264022885	8.216310785	8.799593895	8.573766502	8.903535454	9.169036614	8.814453239	8.457693686	8.581695113	9.117122903	8.231350921	8.577960158	8.335687227	8.359850286	8.51318285	7.807858262	9.65699896	8.908145481	8.457478763	8.663110906	8.168085272	8.866185826	8.58625245	8.666698938	8.825193533	8.608841553	8.347803468	8.416563258	7.516677981	8.519452567	8.133687861	7.853339585	8.503377588	8.12006442	8.315196325	8.900077416	8.738878728	9.198706009	8.12392233	8.789399994	8.192536962
ZNF208	1.96383283	3.44081896	6.127172859	3.450742091	3.720165315	4.396472086	4.198149514	4.184380011	4.541675648	3.572182028	3.527750577	3.946197685	3.791430321	3.808444197	1.964112901	4.659110835	3.127218648	2.827622646	3.399590978	2.529315585	4.427050379	3.343224662	2.828697874	2.855171397	3.602238437	2.152707679	1.231032756	2.355491168	1.272291406	3.325320232	2.681195972	3.768122439	2.683535601	2.668902248	1.696578732	3.289026081	1.498398636	4.724452598	1.629332596	1.851383587	4.624640852	1.375511158	4.199609001	2.816479857	3.83455347	2.721536195	2.30388011	3.711777216	4.119776653
ZNF253	5.567021114	6.855490232	7.272003435	6.640922276	5.556382566	6.691327338	6.713959728	6.838997323	7.00661653	6.46514641	7.014123718	6.801078498	6.542786987	6.497604935	6.38929815	6.763603546	6.696085838	6.894661582	6.431344195	6.234220819	6.623795494	6.573160271	6.225242733	6.044994103	6.120351185	6.756974805	5.924976761	6.851980381	6.701943543	6.913081814	6.201507791	6.58325355	6.609602875	6.914470157	6.480152821	6.515177036	6.034392568	6.49864013	6.18851573	5.555846431	6.768161945	6.112995557	6.570400242	5.488184467	6.646816596	6.333959102	6.356766408	6.706117278	6.332167906
ZNF254	8.416226679	9.157051173	9.657178688	9.568881271	8.888520295	9.607640788	9.505980327	9.486494305	10.12248668	9.082401374	9.736102663	9.729443753	9.726493719	9.978454229	8.86034121	10.00437927	9.268071144	9.367991024	9.500485929	9.47292442	9.959307466	9.635366775	9.427053233	9.145306653	9.905550529	9.586834759	8.869306458	9.502299398	9.002560209	9.714737053	9.209062517	9.813475262	9.525138534	9.690496947	9.297044585	9.342291806	9.106951906	9.753977733	9.156341746	8.80096867	9.842687401	8.903139179	9.664608664	8.807113622	9.602373488	9.719662408	9.020444475	9.798754326	9.353056566
ZNF287	2.938103641	5.381842665	5.607799739	4.57304447	4.084560806	4.738564622	4.666338459	4.501996727	4.372389359	4.253119337	5.250642273	5.333007217	5.014307962	5.15029045	4.329620823	4.88531004	5.368597671	5.67319373	4.102909206	4.870019457	4.734306339	4.629504419	3.900778856	3.607775769	3.953848217	5.052723929	4.337032782	5.01367657	4.194390307	5.26238661	4.979800951	4.722242992	4.013291155	5.370007373	5.088829717	5.079702945	4.014043146	4.774314728	4.260602581	3.507770522	5.376346757	4.853052111	5.199723126	4.680483674	5.113402413	5.381782901	4.645836008	5.179921816	4.105355674
ZNF30	6.184118442	8.665598694	9.731907955	7.413996424	6.864919806	7.823515151	7.394847804	7.821209102	7.742214171	6.772704418	7.785409701	7.694786631	7.592772672	8.114176941	7.356096751	7.7433594	7.572048755	7.776023637	7.311305734	7.458749785	7.833830028	7.56126244	7.117242941	7.041224342	7.553379935	7.933645545	7.732436296	7.383800617	7.133932532	7.647257762	7.670765633	7.419429366	7.144321615	7.673278176	7.373724963	7.579034226	6.894147199	7.55886053	7.389069423	7.20328864	8.200878094	7.160811083	7.938203091	7.501578781	7.643700399	7.914125921	7.456154506	7.779460032	7.598263031
ZNF33B	6.237184445	7.010686536	7.825153647	6.74145176	6.636930331	6.845016581	6.832550508	7.069907284	6.857982635	6.353700799	7.073609824	7.227327907	6.609521479	6.758804228	5.838455606	6.814290643	6.155738712	6.459761115	6.135955741	6.533271572	6.292021821	6.072423382	6.531433996	6.434890881	6.676976502	6.114791839	5.713376586	6.421269294	6.046746178	6.522937228	6.090220567	5.929117723	6.323678296	6.505540837	6.441256765	6.207533779	5.924079912	6.498725297	6.312146755	6.049159598	6.547955888	6.102054973	6.296167664	5.811225133	6.640525154	6.303138457	6.123352176	6.632879938	6.307107108
ZNF345	5.717870299	6.821725954	7.5859577	7.080472029	7.406930664	7.301964295	7.113604314	7.681758181	7.142769845	6.510785155	6.795305264	6.813516782	6.580358139	6.84644395	6.4761409	7.005763663	6.897829551	7.379447907	6.713177776	6.365341949	7.076797146	6.368772193	6.531016874	6.2901419	6.779793715	6.936304468	6.465841951	6.885560766	6.323441193	7.119970539	6.597464072	6.785935006	6.631262027	6.87291931	6.721022901	6.901529467	6.113575572	7.098135163	6.960264965	6.499734819	7.65453143	6.752566993	7.168489712	6.246850348	6.897082958	6.829504768	6.635328162	6.915503791	6.868896106
ZNF420	5.169843857	7.675510527	7.426759753	5.532565786	5.318520884	6.571752056	6.298973873	6.640264327	6.830739369	6.967253635	7.105305061	6.759264846	6.953848601	7.208240512	6.181658742	7.004965435	7.046643757	6.73658093	6.370084626	7.260191156	6.775275059	6.570822813	6.794868461	6.044305564	5.541564226	5.797647535	5.833836284	7.370527296	5.934429752	7.299385894	7.128856577	6.812814696	6.929435886	6.767644425	7.266579671	6.845428753	5.883185711	6.84244565	7.025921011	5.539219857	7.266501883	6.783041837	6.087742323	6.121804878	7.054991725	7.01185793	6.722740915	7.637466973	6.312054134
ZNF43	4.113026101	5.88043263	6.914963618	6.717777493	6.219098451	6.989086534	6.759999664	6.116224796	7.599973659	6.008016868	6.737497889	6.542391633	6.155515016	6.896179998	5.814840636	7.408321762	5.873134377	6.048262954	6.443485067	5.595338413	7.517017397	6.579546309	6.187209233	6.038371683	6.463664243	6.025324533	5.364296684	6.027353708	5.403246507	6.549390808	5.592503243	6.431170886	6.351431824	5.765500979	5.668613766	6.377549773	5.899210573	7.307247343	5.879949105	5.629379399	7.651987409	5.273113374	6.738109835	4.602620018	6.743271339	6.453296313	5.59143705	6.890604622	6.102696487
ZNF430	7.448130862	8.749694677	8.790404632	8.873631882	7.877419268	8.499231432	8.796577745	8.674404814	9.163270132	8.62998191	9.140002884	8.993952872	8.976603796	8.978446296	8.187110207	8.919435791	8.359601345	9.073063198	8.883500978	8.937848806	9.013751817	8.765331333	8.677298345	8.119857101	8.859481468	8.91165835	8.072345862	8.995391091	8.292338013	8.93952415	8.938794765	9.073531917	8.95741763	9.016721285	8.42274375	8.619921385	8.287800316	9.222441974	8.399597044	8.171028435	9.151966777	8.646485705	8.745225758	8.532509435	9.07054329	9.105195157	8.191868206	9.442153478	8.598736458
ZNF441	2.329342163	5.264417881	5.55516504	4.80397813	4.759230042	5.344607217	4.861288403	5.898641635	5.01771049	4.639154188	5.453740347	5.425955449	5.456148573	4.626664084	4.266603759	4.737257639	5.091001051	4.905299587	4.180950996	4.322652827	4.181712668	4.798074241	3.904399895	3.765043831	4.458660756	3.840124215	4.211141623	5.513185242	4.401687587	5.118050203	5.082228476	4.418732894	4.721381544	5.565442436	4.858637084	4.931939601	3.847587192	4.42602615	4.447187142	3.878175653	4.85889216	4.610053616	5.113919903	3.536073935	4.99661283	4.981461221	5.131158924	4.910938393	4.715653671
ZNF525	9.4700765	9.610651632	11.01767933	10.36381192	9.663692793	10.50099944	10.27408007	10.07586616	10.54163143	9.962598118	10.22139863	10.42817291	9.893798381	10.3074394	9.905063273	10.47751265	10.10910211	9.806746084	10.13840305	9.955593219	10.53308473	10.33659532	10.18596226	10.00524786	10.34414861	10.27092989	9.490684509	9.923811581	9.719292235	10.40007204	9.882971265	10.0402879	10.27739833	9.883916488	9.437805949	10.15064537	9.440112067	10.5905123	9.969021875	9.290487749	10.82960983	9.724050268	10.2858693	9.566618747	9.858969041	10.14591949	9.554317874	10.94666642	9.7347555
ZNF529	7.094834294	9.256489398	9.097855356	8.681470754	8.226498568	8.686148621	9.078870204	8.850590803	8.596155572	8.008547468	8.677353506	8.396904597	8.537651266	8.735322189	8.058014253	8.443929159	8.4846242	8.808026371	8.384036756	8.732234624	8.72176656	8.456876802	8.505100484	8.25501091	8.991426638	9.223932201	8.252012806	8.549659827	8.076946759	8.391478951	8.534658732	8.339496994	8.06168594	8.748948913	8.048011828	8.590675495	8.368088629	8.486811465	8.446700704	8.437958743	8.74384372	8.525391334	8.812639976	8.644181515	9.384394714	9.174791381	8.653878318	9.095852428	8.522293748
ZNF546	3.582070503	5.319034096	5.627839581	4.005171465	2.759699913	3.705643043	4.010796627	4.207802861	4.41286261	3.398872642	3.942903101	4.540961606	4.685873875	4.356596774	3.600932528	4.079267943	3.9771537	4.746083084	3.542039131	3.753947827	4.297137847	4.003758802	4.117218522	3.397687511	3.932467447	3.731527489	3.908748135	4.057219161	3.620436625	3.840049067	3.836975611	4.327451374	4.188402527	4.792027921	4.094164104	4.478224192	2.898820587	4.292959264	3.551611867	3.362612539	4.654900377	3.885056209	3.821516142	4.104601854	4.081659056	4.222380818	3.521640763	5.00197824	3.996200002
ZNF549	5.339430088	6.67396867	6.390944375	6.203855283	5.852595079	6.812472292	6.423918958	6.788298652	6.682483723	6.752328955	7.478108066	6.994231092	6.961058008	7.040065028	6.256598081	6.809547601	7.324533449	7.231020471	6.30697758	6.217336737	7.054824713	6.988878424	6.569959745	6.364121422	6.997825506	6.875018501	6.786693791	7.062725655	6.806654766	6.9780963	6.757536645	7.087849245	7.019797888	7.206731985	6.878754518	6.833468448	5.564856686	6.713708665	6.629928293	5.919508988	7.180615616	6.665675413	7.242291489	6.206327926	6.408646262	6.821347709	6.726250367	6.801368251	6.235250952
ZNF573	10.01638257	11.22610892	11.75884084	11.29499568	10.61378211	11.16473071	11.36429446	11.32985067	11.11979933	10.46797339	10.89463631	11.0530842	11.14749484	11.64574087	11.20621556	11.02497649	11.02469285	11.53361315	10.87144582	10.95803589	11.30780153	10.86166021	10.91497751	10.63363314	11.04602221	11.20847384	11.18776457	11.10355107	10.44568814	11.40925375	11.04959718	11.19060263	11.20106206	11.39838739	10.96530102	11.35737071	10.86333916	10.82481945	10.95749455	10.91030073	11.74371701	10.76255177	11.42797231	10.96171634	11.73066373	11.78459455	11.14498233	11.47489818	11.23834938
ZNF578	6.154533287	7.076039679	7.792899316	7.060710314	6.556421348	7.164423603	7.38326098	7.629009351	7.449628723	6.976909672	7.287386616	7.333353624	7.079795298	6.973952999	7.035080303	7.203363444	6.944039604	7.061736418	6.899770525	7.436997152	7.275782811	7.255481822	7.081704397	6.619418389	6.770433407	7.235845478	6.430394796	6.886856798	6.575812068	7.032510579	6.963985552	6.776310992	7.517564819	6.744225346	6.356070429	6.875579663	6.624989406	7.552322106	6.578395579	6.563958694	7.255141538	6.795929048	6.560385229	6.811910701	7.265219841	6.820350726	6.632807842	7.169229015	6.693653635
ZNF594	5.754833658	7.154170464	8.230215187	7.302231133	6.608876413	7.360835402	7.60556697	7.843047495	6.934669763	6.502779657	6.938427507	6.726528972	6.621729359	7.372232678	7.09493614	6.95584712	6.394755959	7.485805659	6.270239826	6.722511185	6.66888582	6.848029035	6.712304183	6.478092198	6.074955669	6.810729191	6.547852598	6.478438773	5.874416928	6.97795112	6.63146173	6.740123071	6.823061341	6.628169344	6.462685394	6.838854719	6.168484623	6.910051696	6.064957702	6.517896595	7.365821009	6.373949238	6.821965778	6.524978883	7.269871707	7.183332292	6.734524377	6.956852564	6.746610374
ZNF610	2.40494239	5.150071112	5.548998472	3.861234308	2.567057874	4.960577001	4.210908778	5.386805759	4.027209526	4.384078241	4.750930877	5.576588668	4.734129417	4.1135585	4.055334287	3.103220531	4.675263637	4.181865059	3.559504935	3.785432879	4.194165321	3.996912994	3.739628306	3.201168006	4.20726406	3.301899212	3.57371171	4.975050543	3.417174374	3.907743649	4.365661461	4.195228117	2.889575756	4.211067355	3.669617096	3.838542146	2.289450353	4.059445189	4.347514336	2.11593885	4.122509941	4.393006088	3.844837779	4.679380315	3.240455594	4.166309719	3.656511857	4.236394942	4.370932735
ZNF626	7.02175037	7.158721315	8.483479155	8.273999084	8.349965626	8.687006814	8.539621928	8.112676169	8.89973674	7.695243227	8.058634211	7.808661478	7.433223282	8.186822963	7.021165805	8.594243732	7.618734632	7.035095502	7.9461361	7.019255875	9.010464324	8.280366789	8.006332828	7.684494477	8.657656385	7.780558232	6.863985361	7.410995491	7.213429909	8.321601299	7.066641899	8.219013742	7.882306229	7.352034475	7.257560655	8.380641019	7.84436806	8.62031129	7.618582157	7.435869099	8.96850153	6.670440188	8.305616764	6.773071397	8.285142739	8.458449394	7.673242504	8.312333368	8.152708214
ZNF675	8.264047958	9.070885831	10.18584301	10.06843706	9.675986313	9.936735353	9.918804215	9.533389968	10.65197654	9.155827904	10.01381581	9.689298412	9.601347645	10.24162897	8.891120827	10.27260395	9.117363695	9.20925992	9.707406439	9.40847335	10.55334711	9.827000193	9.554294702	9.247404283	10.05730087	9.667693974	8.595114583	9.375600839	8.976008332	9.961932266	9.201910788	10.22699618	9.773324209	9.603715977	9.076681064	9.705817026	9.310648677	10.24018965	9.2676176	9.082291394	10.47071924	8.915970631	10.00668609	9.069095445	10.05939286	10.14923804	9.18625006	10.25348407	9.673002613
ZNF676	2.174138053	3.428520537	4.971209042	4.386752512	4.370443503	4.991520879	4.741086743	3.73845262	5.499424812	3.09364548	4.422639382	4.519457457	3.685849146	4.826014471	3.653765621	5.441746146	3.10309786	2.503584035	3.941839207	3.436856476	5.397614605	4.118762038	4.123278474	3.739224811	4.00810054	3.637475292	0.915121009	2.152046237	2.770608348	4.027218547	2.573654583	3.487510183	3.768412748	3.304852097	2.749329754	3.898209106	3.107080446	5.141240308	3.069652974	1.945968541	5.26919835	1.809713429	5.089299131	2.629842994	4.46647536	3.886161041	2.9005465	4.493110996	3.863366267
ZNF681	9.204111785	9.994105547	10.74770775	10.65439346	9.853114267	10.72643532	10.5976865	10.3680807	11.21395972	10.19511333	10.45049451	10.68973483	10.30895634	10.90563631	10.02574974	10.92226449	10.18248688	10.28648838	10.83871967	10.49399733	11.17577875	10.83769728	10.48697387	10.01886092	10.86186113	10.58282216	9.596933087	10.61656112	9.993687096	11.01456126	10.4524766	11.0932655	10.88073902	10.36418315	10.03995143	10.73232877	10.12333881	10.97197662	10.40122623	10.02286975	11.35839335	9.856130938	11.01052585	10.09805216	10.76195444	11.07552382	10.26073674	11.27012911	10.5323338
ZNF714	7.342057011	8.089031814	8.445372749	8.401724668	7.971387179	8.586231662	8.666268224	8.072494124	9.072014385	8.069167179	8.497602948	8.601138152	8.326063066	8.569091131	7.699859286	8.790362908	7.982258278	7.88919841	8.35900617	8.433242406	9.037583325	8.569574952	8.572414097	8.010109477	8.207047494	8.438067572	7.696670732	8.150535259	7.814160922	8.61592035	7.803739972	8.937451869	8.258854227	8.494147758	7.819984361	8.499740348	8.236447273	8.896525889	7.833528343	7.731567331	8.973772978	7.78650989	8.691445694	7.776705138	8.611743538	8.999117365	7.821399623	8.861474589	8.216017013
ZNF727	10.70605101	11.57567467	11.79431621	12.15596413	11.46263969	12.03892848	12.00049402	11.79228253	12.72737086	11.48885423	12.19633358	11.7253234	11.93615371	12.24307736	11.18388842	12.29706558	11.579834	11.97491748	12.03401226	12.02493672	12.50907126	12.20948227	12.04350155	11.52477874	12.47486939	11.90544113	11.22991835	12.15406228	10.66620345	12.37746287	11.78881154	12.48012062	12.26776578	12.46911991	11.6807894	11.96221795	11.8608606	12.1845217	11.58634042	11.30661946	12.42595209	11.53913902	12.20765844	11.62618382	12.15926612	12.58462489	11.28428353	12.53009111	11.87766364
ZNF728	4.172953556	5.815058217	7.913719351	6.378579716	6.703209216	6.820992125	6.668692025	6.154277871	7.105370487	5.564127774	6.801062345	6.303982947	5.896736221	6.773008154	4.455562301	7.023337587	5.43443725	4.977536943	5.544471808	5.235221879	6.928500023	6.303374153	5.737186983	6.018093128	6.072278126	5.888384781	4.789458476	4.966142515	4.098173808	5.998642803	4.376487105	6.336264568	5.414650729	5.434225166	4.966107435	5.977921967	5.538126831	6.460197831	5.463202071	5.521822824	6.618715038	4.11902282	6.902828306	3.813905008	6.221386922	6.109250789	5.075752725	6.353137068	5.922271555
ZNF736	2.3090858	3.207943206	6.011359892	4.984607099	4.713705121	5.13845923	5.400427562	4.320976592	6.165234615	3.805043755	4.075837871	4.81255801	4.411523983	4.797023616	2.356948067	5.52239259	3.958771273	3.413351179	4.508669773	3.092970851	6.097907478	5.037841494	4.820613569	4.426692627	4.353442092	4.091568359	3.613137701	3.62109528	2.309628438	4.770984165	3.228309318	4.625290481	4.303410291	4.401715675	3.427259605	4.414164027	4.45406138	5.79275958	3.585347366	3.416901979	6.00838741	1.894457128	5.86837456	3.313427511	4.492782548	4.700090894	3.952948264	4.414804059	4.746397627
ZNF737	3.380656126	3.073149534	6.409547131	5.497908743	5.497501188	5.633896097	5.657695816	4.394407701	6.565285233	4.180262147	4.767448105	4.657868995	4.56271842	5.482884506	3.570849751	6.037896509	4.208394576	3.813976797	4.92394499	2.880990648	6.419407176	5.139123991	4.834582612	4.699156968	5.036840756	4.560308336	2.573529199	4.231590326	4.132363095	5.244574285	3.63921511	5.25025595	5.038347734	4.146516659	3.970699969	4.998687004	4.314347679	5.935642442	4.147424433	3.893998972	6.494477554	3.278427833	5.803824515	3.568266029	5.092618471	5.432205931	4.228746099	5.354206128	4.669461563
ZNF766	7.62629826	7.856072344	9.158988258	8.325767479	7.809976701	7.885250538	8.059232297	8.532177094	8.911489488	8.862436635	9.035678972	8.962698295	9.030240426	8.802823286	8.626946493	8.700131944	8.145738921	9.00772538	8.241173426	8.599654448	8.67401062	8.544369566	8.402788314	8.065305349	8.679982375	8.55754708	8.085536859	9.084145824	8.439853464	8.878615401	9.068561481	8.922315458	8.671730327	9.04044788	8.476381412	8.50043835	7.792853033	8.800774454	8.3190294	8.012787774	8.858180756	8.691657195	8.765582206	8.59999144	8.81146376	8.938898531	7.993907503	8.151694264	8.130882454
ZNF813	5.380553785	6.624294229	7.892327359	7.040186062	6.407634139	7.215380883	7.588361086	7.216226701	7.784778108	6.847748087	6.878136897	6.863577705	6.732923742	7.33780081	6.50866791	7.66327454	6.891133781	6.442916236	6.789658583	6.948096645	7.713434894	7.312773207	6.964211299	6.90084124	6.355347934	6.992443771	6.185681001	6.493227171	6.344307807	7.32918458	6.726040915	7.08113253	7.153238349	6.541406578	6.136708367	7.214502521	6.626778189	7.900133658	6.468402327	6.666713135	7.845627326	6.32522059	7.278522477	6.931324693	7.242426284	7.248674355	6.950220028	7.285228328	6.924563024
ZNF83	8.203874783	9.672462817	9.432116841	9.115893001	8.657315311	8.949758872	9.247891988	9.429369196	9.397447601	8.853783665	9.53838575	9.434491798	9.505122413	9.216143367	9.210849165	9.753821447	9.910127468	10.08556418	9.440081403	9.047250624	9.362079537	8.942954122	9.107960948	8.849907521	9.646290636	9.029706276	9.198897082	9.595548593	8.815445654	9.252229706	9.52278937	9.495912071	8.729488916	9.327013133	9.09988364	9.290814411	7.908841602	9.193173788	9.140634051	8.737959652	9.474885951	9.154026393	9.151856494	9.09494205	9.315073785	8.824575256	9.050975422	9.652180064	8.630883013
ZNF85	7.823099011	8.878664963	9.778790366	9.653105171	9.045432471	9.642601064	9.738092801	9.178039079	10.37385075	8.573840463	9.332363277	9.550822172	9.314242031	9.909310063	8.162695997	10.03903894	8.85591274	8.873104127	9.473647835	9.105233371	10.3099535	9.565112634	9.469767297	9.035211599	9.763947652	9.048863506	8.632868425	8.901378249	8.609201278	9.379838662	8.860140798	9.670600243	9.30694101	9.423196282	8.690798355	9.464502076	9.348034393	10.03978882	8.834336742	8.589109422	10.3336545	8.480620798	9.546864904	8.83814712	9.601730687	9.946622979	8.481750614	9.986522796	9.19571798
ZNF850	4.311978352	6.045484769	6.807289873	5.796925732	5.804700445	6.203381818	5.971767697	5.709190533	6.485075999	5.118272159	6.072055157	5.731478877	5.769056012	6.28946818	4.876939824	6.48448233	5.6953653	5.137051092	5.365831354	5.367365847	6.461651624	5.89342668	5.4511693	5.71403819	5.469624318	6.005799788	5.031290721	5.119392626	4.352005112	5.657016348	4.028843482	5.474854098	5.255505987	5.61973597	5.196826822	5.952874704	5.103675059	6.338223486	4.971427435	4.983953895	6.772516606	4.706882794	5.955294921	4.149523373	6.124308251	5.894226487	4.893909487	6.272524247	5.641559855
ZNF91	8.817113623	8.559208001	9.292062181	9.825579316	8.841676707	9.825299121	9.39111848	9.855561552	10.34148619	9.433798378	10.12423125	10.03451718	10.11388957	10.40158334	9.888991003	9.869747589	9.414628592	10.31115086	10.21350197	10.4845483	9.907070262	9.816661616	9.642748432	9.215745695	10.69172505	10.28673749	9.436146615	10.54731199	9.60186229	10.02671309	10.07230818	10.21861323	10.02483538	10.81354164	10.12107873	9.582216842	9.062557734	9.720218094	9.372972975	8.940014983	9.827327377	9.482423422	9.933160831	9.371709465	9.753949532	9.777631712	9.118056823	10.37699383	9.5160313
ZNF92	9.998323947	10.77068063	11.54023545	10.66375668	10.41804163	11.14417712	10.95687568	10.89148906	11.32035241	10.41734894	10.93347954	11.26304789	10.95294913	11.35684632	10.46783171	11.08667083	10.83415581	10.81850312	10.78433714	10.63067084	11.20231897	11.00533555	10.70146131	10.4583215	11.1816837	10.97000436	10.36061517	10.93056823	10.1589458	11.05468647	11.01623175	11.34959154	10.94055423	10.86486713	10.76607633	11.25005016	10.43896429	11.10423555	10.56382206	10.5484359	11.04518667	10.33774186	11.29842235	10.33734044	11.23811548	10.9350219	10.87288111	11.18482379	11.11092326
[truncated: 26 more columns]
