# Supplementary material for: Prognostic analysis of m6A-related genes as potential biomarkers in idiopathic pulmonary fibrosis
Source: Front Genet. 2022 Nov 29;13:1059325. doi: 10.3389/fgene.2022.1059325 (PMC9744785; doi:10.3389/fgene.2022.1059325)
Supplement: Supplementary file 1 [file DataSheet1.ZIP › 405-exp.txt]

symbol	GSM693750	GSM693751	GSM693752	GSM693753	GSM693754	GSM693755	GSM693756	GSM693757	GSM693758	GSM693759	GSM693760	GSM693761	GSM693762	GSM693763	GSM693764	GSM693765	GSM693766	GSM693767	GSM693768	GSM693769	GSM693770	GSM693771	GSM693772	GSM693773	GSM693774	GSM693775	GSM693776	GSM693777	GSM693778	GSM693779	GSM693780	GSM693781	GSM693782	GSM693783	GSM693784	GSM693785	GSM693786	GSM693787	GSM693788	GSM693789	GSM693790	GSM693791	GSM693792	GSM693793	GSM693794	GSM693795	GSM693796	GSM693797	GSM693798
ABCC6	7.934837923	6.543236459	6.633067584	6.798205893	7.11798518	6.692525049	7.24603197	6.8249054	7.111778002	7.541874503	6.69830341	7.021962984	6.719832498	6.862675286	6.451394285	7.360804115	6.557084856	7.325175987	7.491753038	7.037138881	7.909087101	7.128871122	7.822180657	8.261839845	6.558099499	6.879536957	6.838826387	7.153540539	7.102736864	7.493271515	6.616536965	7.199928046	7.03925691	7.033471989	6.872549841	7.220359702	6.660640111	7.13233564	7.106339694	7.448311091	6.601355669	7.864502701	6.444051896	7.275032389	7.032475485	6.649217804	7.17401927	6.66841093	7.415580326
ABCD2	2.892132071	6.855063712	7.564904634	5.481441987	4.547826829	6.142067804	5.757319257	5.346417138	4.703800156	5.128932652	6.053772314	6.040713023	5.89496943	5.832998813	5.732647911	5.411339069	5.610085448	5.782780468	4.216322822	5.32792475	4.427113691	4.419789523	4.398791163	4.058476658	4.605109881	6.172658186	5.275092336	5.578827604	5.294057177	5.421261924	5.314683771	5.315220875	5.497322243	5.637169331	5.122802969	5.926264571	4.388694318	4.56057781	5.438818908	4.41187672	5.667930434	5.053497594	5.564763846	4.523572992	5.50638109	6.018932312	5.357589536	6.00818864	4.743719215
ACPP	7.702939264	7.080364169	8.040656773	7.709839651	7.757200526	6.718654683	7.838899432	7.127034135	7.603308162	8.051434639	7.699168571	7.606362565	7.382708359	7.347864383	7.099282885	7.722565127	6.949824481	7.716625695	7.774918381	6.877427536	7.755470991	7.718139876	7.544797256	8.292725038	6.906654907	6.454536831	7.381335628	7.253368217	7.847723929	7.64340309	6.89646799	7.48175768	7.913806102	7.448045886	7.465504032	7.152680351	7.77079039	7.792702309	7.647206564	7.922177692	6.848446025	7.501085745	7.15862186	7.217455885	6.664890877	6.492941739	6.815843793	7.033431973	7.66559576
ACTN4	9.715824033	9.854164325	8.000853978	9.379305562	9.300035256	9.817385953	9.683131032	9.462760006	9.550680148	9.619023279	9.442310895	8.938564758	9.617951806	8.895847612	9.425375539	9.564156382	9.990467212	9.096559949	9.640410368	9.532159247	9.026072084	9.728095336	9.517433875	9.678701776	9.164186506	9.775592464	9.762677982	9.603521468	9.881421787	9.584049314	9.569907348	9.05403164	9.729065466	9.28714904	9.697944461	9.049708712	9.036850728	9.045413902	9.052020822	9.256226421	8.760907456	9.471838557	9.039013226	9.319455499	8.97839809	8.952665794	9.581049465	8.820915796	8.914786293
ACVRL1	6.791661761	5.841403737	5.304012511	6.17440726	6.763400752	5.938066307	7.247426163	5.714998925	7.109072739	6.562279475	6.351607119	6.020900354	6.776016201	6.250675373	5.987988542	5.772032496	5.799659023	6.517504637	6.563362358	5.974717976	4.827753514	6.330463879	6.265065742	5.895100836	4.77144938	5.333986334	5.692499891	6.866892536	6.838004756	6.256596395	5.942596424	5.781817581	5.757339473	6.261914076	6.793881954	6.162341698	6.409992133	5.97255025	7.165203728	6.380203084	5.76128893	6.6062216	6.20556487	6.225268477	6.327493811	5.856075197	6.042375304	5.754220969	5.977933382
ADAM15	9.295441548	7.559837287	5.841411718	8.656152458	8.000881204	7.355997954	7.926534575	7.944867953	8.672756721	9.161437317	8.761350071	9.488471033	9.317404766	8.771744954	8.690384213	9.109376286	7.662858201	8.497833072	6.83900108	8.693206885	8.335424317	8.698150495	9.07090549	9.17011022	7.52387731	8.393895339	8.777673139	8.550594005	8.929616511	8.543655285	8.37033362	7.908452429	9.364065192	8.577609097	9.145724905	8.130817083	6.979888675	8.474764097	9.229837259	8.371467902	8.631471874	8.91506672	8.332823708	8.968536393	7.407492526	7.830586485	8.334011719	7.941535009	7.418851632
ADAMTSL4	6.911789799	5.540268378	4.43533333	6.336869975	6.172037376	5.524266607	6.200235626	5.996863787	5.869694179	6.512790894	6.007548947	5.336440449	6.428622438	5.537268563	6.598850663	6.19014026	5.923951251	6.298377137	5.969207695	5.919805884	6.234805184	5.854499594	5.945188368	6.468948136	5.909731735	5.124577384	6.433682963	5.748503771	6.623352573	6.12577566	5.898348515	5.915210612	6.356396751	6.355292344	6.41625505	5.825572962	5.823269982	6.274106142	5.991108693	6.910772916	5.572177757	6.324184879	5.634061354	6.147890913	5.759977064	5.484740367	6.228916315	5.606279059	6.262168532
ADAP1	9.856602862	7.791597429	5.534172692	8.579796331	8.283424924	8.494636629	8.131970034	8.433052881	8.39805591	9.073773054	8.583865103	8.882328035	8.771132838	8.521880867	8.973367431	8.37716666	8.767586103	8.519678569	8.456030831	8.905285036	8.228478604	8.817705781	8.704748072	8.819198326	8.467563484	8.650236297	8.996200367	8.71657062	9.348253735	8.554740966	8.591557803	8.763713485	8.933152497	8.757644362	8.965934381	8.602190719	8.942379035	8.540415462	8.504841081	9.156462131	7.785184976	8.895246025	8.202733717	9.150874819	8.340827348	8.261716936	8.717407409	8.107990188	8.576635488
ADAP2	13.01624425	11.45566705	11.60112321	12.49473396	13.00961605	11.98436971	12.29908015	12.16351071	12.20876734	12.52182608	12.16558035	12.01895242	12.56555246	12.23792135	12.66578789	12.01473834	11.64387873	11.7632844	12.07525561	11.79931854	12.00821972	12.32963658	12.21178682	12.54471115	11.62411462	11.54224799	12.3744495	11.75678301	12.29081421	11.86581377	11.65159782	12.43695116	12.45292022	12.21064052	12.16380052	12.04263719	12.60162465	12.12790225	12.08576382	12.77210196	11.54654298	12.03074954	11.89638174	12.27668658	12.24599276	11.78582601	12.43508415	11.63501776	12.61715649
ADM	11.17689006	9.754518193	10.43384984	11.820972	12.32583132	10.72664833	11.35972111	10.98010274	10.31559896	10.65752531	9.400187281	10.23745776	10.89424865	9.69862677	10.85253084	10.28005363	9.912216239	9.153563671	11.22151565	9.784635154	10.77468767	11.77457983	10.11206692	11.64702846	11.20901062	9.63785886	11.13246999	9.755562139	11.49533622	10.67294834	9.175028195	11.06931541	10.77620381	10.01886418	9.943595912	9.832006372	12.44933065	10.52727952	10.78476011	10.98563496	9.220254472	10.51949857	10.17047479	10.47718854	10.12050056	9.703820875	10.21590893	9.639276911	11.06640714
AGPAT2	9.865403423	7.978660742	5.839528292	8.893254708	7.90184167	8.442401547	8.481601186	8.244358446	8.592083705	9.180628799	9.021597655	8.891357573	9.210507438	8.670962152	9.065063329	8.590327037	8.734733302	8.777120935	8.471635334	9.096568361	8.342837924	8.814496625	9.1038335	9.425640896	7.995046002	8.507001784	9.268773693	9.136707627	9.719029931	8.962968267	9.01772331	8.968195316	9.076961817	8.906112837	9.117944907	8.952949724	9.320905902	8.393672854	9.042341412	9.469247976	8.190683816	9.463743303	8.675959779	9.690321161	8.646745084	8.453192803	8.895839251	8.698825734	9.134466728
AGTRAP	10.23416169	8.113070842	8.120322949	10.11860951	9.847801198	9.759201456	10.08231746	9.656574166	9.959700313	10.05279895	9.808859686	9.634206265	9.659929236	9.316030397	9.387405051	9.656680654	9.652648268	10.07267458	9.835022018	9.47967028	9.899070321	10.00348206	10.09729173	10.39175065	9.10468671	9.418802804	9.885988062	9.924557969	10.23659968	10.03225749	9.658286119	9.912978976	10.10143205	9.845196944	10.07419832	9.834403121	10.19912409	9.511034906	9.683845842	10.11973595	9.346545781	9.999260409	9.428967946	9.692825962	9.608929763	9.317062742	9.526398516	9.557044955	9.842347295
AIFM3	10.02528179	8.556090342	6.231029722	8.697098782	9.121947733	8.159569251	8.237847462	8.224093087	9.032202251	8.4005749	9.232912558	8.410773795	8.607687953	9.246887132	9.102972614	8.506693389	8.615074543	8.825807255	8.80526544	8.688815782	8.19840787	8.73974156	8.730542035	8.994374948	8.431615415	7.959117273	9.251909175	8.835043424	9.125237079	7.861913827	8.593260754	8.92418394	9.036590069	8.641160875	9.139324765	9.061141125	8.921124973	9.067734339	8.908652822	9.416046014	7.956136081	8.636864013	8.183398958	8.957286664	7.27683689	7.037303224	8.203732831	8.354991064	8.633574836
AJUBA	2.375608495	5.524631936	5.758025988	4.576750372	4.132963309	5.415321338	4.982133757	4.433065887	3.572679052	4.311629577	5.182239843	5.373664263	4.64231528	5.160392374	3.963400931	4.593356135	5.317469698	4.324639626	4.295311254	4.477973277	3.922917757	4.56392012	4.768751036	4.040964024	3.29705713	5.843886702	5.181986031	4.974886093	4.387666525	4.827801413	3.466862165	4.445761683	3.550917478	4.995255065	4.887627282	4.595793128	3.617762384	4.479918849	4.285169751	3.280935843	5.511618586	4.311180375	5.074590077	3.232897863	4.467292902	4.704615099	4.556102108	4.677055206	3.858538066
AK5	5.532435112	7.870850831	6.682301937	6.978207116	6.689950691	7.145941967	6.858767742	7.007202978	7.521749116	5.472831283	7.444362638	6.70342623	6.100606781	7.152003623	5.782325493	6.910090101	8.076668966	7.27155995	6.650074549	5.678581678	6.083463993	7.711771704	5.882545074	5.898108384	7.329619236	6.68848474	6.638694763	6.501159963	6.507888437	6.742609858	5.351325533	6.27348488	5.32764873	6.417151663	7.195953624	6.493364013	7.354480103	6.111211023	6.101960461	5.883467176	7.348305981	5.416196422	6.86913265	5.531997165	5.992034249	7.524652138	6.297332378	7.113741159	6.203295726
ALDH3B1	11.4686429	9.042201912	7.815107156	10.86093461	10.70137225	10.37645486	10.12022117	10.12783047	10.6832068	11.29664929	10.81095406	10.62734951	10.80139429	10.46185688	10.95429373	10.20825239	9.808261034	10.37134872	9.853541161	10.06884618	10.66454361	10.53610815	10.60700528	10.92528927	9.729062344	9.528476746	10.32844643	10.57139101	10.8873674	10.47781233	10.14210991	11.00239411	10.92019125	10.16985093	10.62601123	10.44823763	10.88426698	10.65200362	10.55676497	11.25382289	9.944205328	10.60372094	10.20308647	10.28591638	10.44952218	10.09794585	10.32837538	10.3163637	10.79878964
ALDH4A1	7.999159507	7.37736281	6.784407219	7.155270397	7.599003814	7.546678003	7.459850972	7.314580412	7.436258877	7.71178827	7.686759275	7.74534864	7.754367936	7.2325684	7.578529057	7.29886035	7.029307077	6.820499493	7.089454775	7.36458912	7.371797388	7.58055218	7.817013095	8.079279159	7.042729882	7.571808847	7.404770036	7.506623292	7.913181082	7.174538461	7.127801902	7.089034652	7.441869454	6.981084498	7.76758482	6.936548018	7.358023718	7.110205556	7.498469094	7.361145431	6.905234029	7.334549368	7.054718786	7.702931096	7.245608511	7.05024495	7.351601794	7.087620895	6.971311282
AMIGO2	8.151165402	9.902287653	9.58303631	9.232562893	9.372771532	9.614956725	9.209318791	9.5102775	9.068145158	8.877984975	9.482927488	9.353438195	8.854289487	8.973033327	8.828695987	9.524316853	9.622840041	9.586627456	9.219495219	9.554293188	9.315184869	9.208492463	8.949186021	8.545346138	8.939310564	9.091676642	9.456383606	9.570715163	8.71393589	9.432112947	9.655985673	9.258958523	8.909345318	9.052036648	8.993210493	9.545981968	9.007336104	8.939147413	9.479452395	8.995298381	10.1813004	9.640111602	9.842188969	9.109745142	9.869331297	10.28715078	9.517911831	10.14267505	9.325755742
ANG	11.85408301	9.609662345	10.61393107	10.44148488	10.32382476	10.55702085	12.14298744	10.95709313	11.2389827	11.89681489	9.946163834	10.67888436	11.14999526	10.78111369	10.97728721	10.66939467	9.735829388	10.52309377	11.14770706	10.33168483	10.76323333	10.03474699	11.450889	11.09258827	9.432317083	10.76861645	9.767236754	10.77316599	10.78573035	10.84345869	10.00494165	10.72640198	9.875736693	9.552212877	10.74477696	10.85996533	11.02008977	11.54626313	10.68338268	10.99145766	10.71125335	10.92485459	10.03041584	10.64492098	10.58539989	10.08454021	10.79980304	9.911486809	10.60636375
ANKRD12	9.392222449	9.701714254	10.52511034	10.06887849	9.811397499	10.16884348	10.0457479	10.42959579	10.09956343	9.676467066	10.11604017	10.34307144	10.25988189	10.23751324	10.11238939	10.12168387	9.947062196	10.07979604	9.896801417	9.822149865	9.908858495	9.877203979	9.74919091	9.44361692	10.15494404	9.973439337	9.649279368	10.31362694	9.858780566	10.2875125	10.03189154	10.29777888	10.15628322	10.06613714	9.807714907	10.09298591	9.881708541	9.912025653	9.65703011	9.562705394	10.23745696	9.720224292	9.914104051	9.49909328	10.15274969	10.04885783	9.897615719	10.42429255	9.83634672
ANKRD36B	7.181905577	7.824227728	9.683880806	8.996738818	8.111015432	9.231655233	9.131887397	8.784642824	9.78469099	7.47112218	8.149795046	8.059182679	8.760762972	9.399563648	8.160355055	9.383071177	9.027311334	8.701576813	9.220594887	8.127141919	9.686489007	9.178728009	9.443978334	8.737761035	9.418523982	9.002834299	8.181005557	8.612902597	7.43063789	9.49618445	8.795595566	9.078790589	9.094349598	8.441087628	8.095122482	9.108570041	9.009086134	9.756940929	8.691731145	8.625497369	10.3511887	8.006005582	9.187857652	7.849467066	9.821638544	9.772322435	8.733936301	9.224585881	8.663212973
ANKRD36BP2	9.269707437	9.979650855	11.26020228	10.50004394	10.308821	10.65755587	10.3550387	10.57753083	11.26588775	9.974152083	10.34101878	10.66021408	10.8549998	11.24955871	10.4965918	11.33330134	10.88756693	10.95103699	10.77383802	10.028396	11.41775697	10.93256207	10.82729452	10.18879415	11.04691789	10.66864703	10.09677502	11.27484344	9.9677705	11.13088251	11.00252704	10.9684737	10.84810429	10.73163017	10.33888766	11.2536258	10.11659141	11.09804182	10.63753586	10.14699457	11.96148822	10.41574092	10.99637812	9.737011449	11.23036533	11.16462484	10.94533676	10.99426349	10.38655918
ANKRD46	7.008336343	8.633929197	9.888912645	8.314568435	7.828712558	8.609418971	8.518152646	8.719482089	8.60999519	8.287376605	9.012447273	8.987762915	8.551396034	9.091880931	7.722771806	8.700583958	8.629048754	8.717446993	8.150560976	7.714005292	8.491895678	8.759062919	8.318482777	8.087845577	8.269724613	8.564875439	8.278180934	8.435503874	8.210813751	8.554258474	8.383434201	8.576800452	8.212187485	8.666090989	8.575609218	8.232131308	7.223726222	8.411935763	8.060710133	7.841241735	8.678546214	8.145940437	8.449859405	7.75684405	8.074573047	8.281737756	8.168368138	8.324282756	8.100616118
ANXA8L2	8.104093103	7.247064968	6.754614103	7.101031569	5.829251075	5.912113008	5.640962032	3.946679907	6.362220796	6.338141053	5.635599921	7.341330992	6.308797921	7.267953231	6.443235584	6.046349942	5.382631698	6.229674718	6.937879651	5.412927106	5.729273399	5.370198329	8.028137568	8.975979723	5.367646516	5.880985998	6.128350831	7.324127558	7.546439691	3.553333297	5.501944836	4.41042366	8.178878974	4.822657788	3.407703359	3.462618005	5.941947229	5.675330409	2.129612021	8.349715267	5.698799837	6.660412377	7.575723539	7.646652793	6.234497044	5.672089879	5.576147042	3.145647692	6.87982702
AQP9	12.4068319	11.41460638	12.44450901	13.29769866	12.50777134	11.65354561	13.59268932	12.44445627	11.87263967	13.27613956	11.66949945	12.57800411	11.82947527	11.608367	12.35770553	12.31525932	11.55221848	12.35208448	12.46497254	12.33704351	12.9223408	12.77136828	12.32396736	13.40127527	11.54707868	11.674732	11.97022309	11.67665193	12.98311488	12.39758748	11.40790894	12.46766338	12.72187684	12.17092665	12.18647591	11.58643288	13.70016663	12.9069247	12.65630716	12.47006584	11.70553254	12.7527426	11.74349105	13.00320972	12.12179231	11.69845269	11.17505903	11.45104848	12.18362874
ARSB	7.649742398	6.26038338	5.527294923	6.861115052	6.606889575	6.363170653	6.553259087	6.706877529	6.806820823	7.14488634	6.695007479	6.695766033	7.014320301	6.971723697	6.906672974	6.88678514	6.784357826	7.2852113	7.093452646	7.07102235	6.704908204	7.03377787	6.906317171	7.29108901	6.426433092	6.794874682	7.213427001	7.015541626	7.835278497	6.976697085	7.167081814	7.276268422	7.174281462	7.143554088	7.20099204	6.761755718	7.263062936	7.067813861	6.938335038	7.484133377	6.424432979	7.490216973	6.663449869	7.485332659	6.421829888	6.513105689	6.953379466	6.081223349	7.211063576
ASGR1	15.14899668	13.97872732	13.84315246	14.29495132	14.74081396	13.75115044	14.5126156	14.27454011	14.05100843	14.66980474	14.33118763	14.25505436	14.03849298	13.98093596	14.35597242	14.18207266	13.42854763	14.22233712	14.19278902	14.23748357	14.06887211	14.29351191	14.34165849	14.72421955	13.44369957	13.67656422	13.99521908	14.04074452	14.49445583	14.14591968	13.73221716	14.34143714	14.51375359	13.93719719	14.20916026	14.15933635	15.03157319	14.17154242	14.39729403	14.73451745	13.55117666	14.2884179	13.75206876	14.45796669	14.50833792	14.03160761	14.20980568	13.6290694	14.20421127
ASGR2	13.58044734	11.53223846	12.43563079	13.05900185	13.19596838	12.45361525	13.72943328	13.10791514	12.76611558	13.2041288	12.90063306	13.05310027	12.34910084	12.68679269	13.24539651	13.11895755	12.25702917	12.61259437	13.14479009	12.31388875	12.89585333	12.18933234	12.51707306	13.30162156	11.36990052	12.15136321	11.87906657	12.50577428	13.84666872	12.9989052	12.48966514	12.95354053	12.61855582	12.3810397	13.42023622	13.1643248	13.46267924	12.49439883	12.79626281	12.46767575	12.86198855	13.01185839	12.57164191	12.99031229	12.72857026	12.64832056	13.14523565	12.00130347	13.01539816
B3GALT2	1.890830215	3.597512084	2.377672712	1.951463901	1.407742674	3.29635401	2.347328405	2.699930527	2.874358074	2.675469031	2.764773952	2.480780409	2.767872121	3.226696621	2.393936821	2.793432874	2.349599123	2.459846611	1.751743383	2.41768917	3.149366423	2.818381012	2.716647602	2.818354939	2.534140101	2.973455501	3.341145322	3.18892722	2.610758113	3.517579993	3.063979793	3.905603547	1.889604432	3.145631219	4.762242943	3.334063866	2.246844689	2.226995759	3.228667556	1.811757371	2.862675701	2.572364681	2.377279514	2.934222396	3.342920639	2.591944582	2.556117669	4.188549748	3.179484782
BEST1	8.88688051	7.688189262	7.937871003	8.717461409	8.195886716	8.32284163	8.81109074	7.952092137	9.06007175	9.444384513	8.839864777	8.787865048	8.876088134	8.547428678	8.571546314	8.517920039	8.256156015	8.720880525	8.005112782	8.541811461	8.504774529	8.584939769	9.104790065	9.725249472	7.538034706	7.828474369	8.70464566	8.641490355	9.169848172	8.498623569	8.553029044	9.224490055	8.726574117	8.620984298	8.694531544	8.367822104	8.677922449	8.913084154	8.596755465	9.103863207	8.068373319	8.808678557	8.43522638	8.882402717	8.928363261	7.926842504	8.946315395	7.795112867	8.647626141
BIRC3	11.47859389	12.70679971	13.29853481	12.66977276	11.51460152	12.39746312	12.12116913	12.84867492	11.93885644	12.28973139	13.02584796	12.99443035	12.42213444	13.34532618	12.76459814	12.16012129	12.32815412	12.90462038	11.99359403	12.40798389	12.62293336	12.46795682	12.0136911	11.55088038	12.56922923	12.85308665	12.12932095	12.5339603	11.95855489	12.53467201	12.11341953	12.91534623	12.53051319	12.32579841	11.97184479	12.5153019	11.88713492	12.74025107	12.3671971	12.01463443	13.20706278	12.05676351	12.97401055	12.16352741	12.21701581	13.11876694	12.58357863	13.58207481	12.67854657
BIVM	6.749680388	7.137548692	7.53632742	7.49372366	6.981294193	6.780614552	7.207244562	8.224697784	8.443737218	7.203985697	8.462588282	7.469052942	8.069396293	8.064574584	7.89619718	7.842694579	7.580761508	7.617847203	8.314785486	8.301646908	7.657740215	7.925905488	7.222085482	6.945839023	8.400477562	8.703719981	7.809526831	7.704156911	7.631710668	8.150558944	8.297764141	7.159378228	7.80284964	7.47583609	7.424621197	7.182250569	6.861484151	7.420074822	7.685506825	6.738405742	7.809785532	7.489092891	7.136985646	7.038839712	7.559939932	8.24466506	6.799678611	8.144732723	6.67571327
BST1	12.64766336	12.20799621	12.75256207	12.85052744	12.80278952	11.91119322	13.16213162	12.14849631	12.69147162	13.37242331	12.80422528	12.92191361	12.62612885	12.58621154	11.96361077	12.59018315	11.97147298	12.80853867	12.81488605	12.40294021	12.95268351	12.71544007	13.11813103	13.52188318	11.83732812	12.13324468	12.74588794	12.68616044	13.10314009	12.63708981	12.27903691	12.57358418	12.91301549	12.53185577	12.88483294	12.67635009	13.32908656	12.75115159	12.96174941	13.15411338	11.94104299	12.95349032	12.49756555	12.95595914	12.3145514	12.33626812	12.29840766	12.19851012	12.82843378
C10orf11	8.62756806	8.111670451	9.960032319	8.463947998	9.112187457	7.788512704	8.771268574	7.565382967	8.196955445	8.915184191	8.106868069	8.519320262	8.210034597	8.118527785	7.659126338	8.591378723	7.378721094	8.766028552	8.652592558	7.168300347	8.51884047	8.355753235	8.59650052	9.131546431	7.719650667	7.934658681	8.322586735	8.351664531	8.862497849	8.418709118	8.309354514	8.516513297	8.301862498	8.224047626	8.904248388	7.949462838	8.798745872	8.279913986	8.392178337	9.006370699	7.581147649	8.339697409	8.059669141	8.725623633	7.685005645	7.423992299	7.887059376	7.670238264	8.290151212
C12orf23	9.928672093	12.04086576	12.61583067	11.39799962	10.9740214	11.53507473	11.39977478	11.27972058	11.0058938	10.43062976	11.43576997	11.55349953	10.86245503	11.33672662	11.28245463	11.01320374	11.30101621	11.57937998	11.21065234	11.34429757	11.23181895	11.29207596	11.03433418	10.41934305	11.42105222	11.53093036	11.11583191	11.33632905	10.97215064	11.16872199	11.33852703	11.02343726	11.05617048	11.24310026	11.11771537	11.34533765	10.87446429	11.01281411	10.74998021	10.60236686	11.37993586	11.0958469	11.1636645	11.39775774	11.51514983	11.69194883	11.18068979	11.80805248	11.15740609
C19orf38	13.65141529	12.3730799	11.67061643	13.22129916	13.04368187	12.6286085	12.77918647	12.74198852	12.79380544	13.44890389	12.47729894	12.83935652	12.68202191	12.53347438	13.03450898	12.29745186	12.24883538	12.63839388	12.70420949	12.71411617	12.79786739	12.58593816	13.01914004	13.31455382	12.47138508	11.99651578	12.86328648	12.8090498	13.40272084	12.67382913	12.43937709	13.11033288	13.1861389	12.64618551	12.84102586	12.79468275	13.65802791	12.77042958	12.7635923	13.35880432	12.14578681	12.78835841	12.42523389	12.69191165	12.75440289	12.33464059	12.91485523	12.4457568	13.01102456
C19orf59	12.29222224	11.22232844	12.2709747	11.79503445	11.40878008	11.29564629	12.5475025	10.97784286	12.5088333	12.62357213	11.59673601	11.72046719	11.70293466	11.18087625	11.23689007	11.55662148	10.78568121	12.3835774	12.25857916	11.48311443	12.58752376	12.30300386	12.34131769	13.13707974	11.23989768	11.49813395	11.58392377	11.77141167	12.75372584	11.93736448	11.29462294	11.77098008	11.95336536	11.74015551	12.17222505	11.38070215	12.8022853	12.27906667	12.51386954	12.12390903	11.88008407	11.99282485	11.70652109	11.8729999	11.73774976	11.52149048	10.93258647	11.31242555	11.80154107
C5AR1	9.426166583	6.912226782	8.508697328	8.315726534	8.650160036	7.850694863	7.90930947	7.956104661	8.426583204	8.856564422	7.674966494	7.800832494	8.447612179	7.669129933	8.041035729	8.378319889	7.437773141	7.588563356	8.154760385	7.287732695	8.608733096	8.34124884	8.532360445	8.926584173	7.520973509	7.421503163	8.1233757	8.819921619	8.792853483	8.398565436	7.861211622	8.511491864	8.377690468	8.101758794	8.585700705	7.958719456	9.020176368	7.870812468	8.289417645	8.633896949	7.834141062	8.829558873	7.970152863	7.211300312	8.290363248	7.621506185	8.437198855	7.911481919	8.498370432
C6orf170	2.580300847	4.983223581	4.460427741	4.178362664	2.830902976	3.603573111	3.909913149	4.702165305	4.089244495	3.57293373	4.757807711	4.716947196	4.975662235	4.137661768	3.64670002	4.338015214	4.624832289	4.721462225	3.390578035	4.672032832	4.00889124	4.020406864	4.396538712	3.785580314	3.808114795	4.579167823	3.848595147	4.679537317	3.821518436	3.99843544	3.84511829	3.299038031	4.149098083	4.905714465	3.892448523	3.695193486	3.210839948	3.819999027	2.551301767	2.118594629	3.799927139	3.951432987	4.243554834	3.668754987	3.755039261	3.966726456	3.646291906	4.203157894	3.395636859
C9orf66	7.035504757	5.463894217	5.785449282	6.860271616	7.149799369	6.183330019	6.789147829	6.232344293	6.244770521	7.302174727	6.852461	6.92565925	6.543066961	6.178392335	6.537679053	5.782541253	5.843019198	6.438411066	5.957026093	5.690521355	6.179690459	6.504471261	6.505452198	6.778189498	5.679169488	5.893316566	6.132291654	6.38564892	7.24692201	6.272892852	5.816894873	6.571569944	6.617688724	6.953109497	6.386278141	6.424588472	6.563511913	6.205886526	6.750451127	6.879213003	5.552916397	6.827276889	6.586244546	6.033506671	6.523713791	5.585500358	6.615893671	6.165341751	6.826971324
C9orf85	7.180174163	7.360989632	8.631516573	7.711299458	7.59316713	7.31425662	7.705579876	7.841906491	7.798437863	7.497797362	7.798063894	7.576525335	7.61165404	7.638035584	7.462190154	7.850452896	7.268888011	7.60948484	7.346181779	7.217402538	7.397138827	7.494695225	7.406634468	7.472103312	7.126503942	7.425494535	7.158587088	7.586281186	7.486510771	7.590156458	7.597969065	7.764264503	7.720433999	7.59254147	7.339771529	7.284785114	7.427597932	7.720661334	7.419929428	7.259087641	7.385897947	7.521225988	7.460681239	6.911093914	8.021754274	7.36631985	7.177844514	7.71410423	7.050483967
CAMTA1	5.867535792	8.555338955	8.252903483	7.051990912	7.70366746	7.482019824	7.072347273	7.407656813	7.05182915	7.243068464	7.11984966	7.662704569	7.730339603	7.464487111	7.415500799	7.822302576	7.120366426	7.390261052	6.780770361	7.532063828	7.089991431	6.891155027	7.515933407	7.533555389	7.217357008	8.409082265	7.662116132	7.452538483	6.928304093	7.156884016	7.515462743	7.296320929	6.707105424	7.819976889	8.279501197	7.534480934	7.033955065	7.522150126	8.368937153	7.483068885	7.104323688	7.590402718	7.085275044	7.899377587	7.432207157	7.233112402	7.453314236	8.720722007	7.157512751
CAND2	5.020585001	7.429405547	7.60109134	7.737796964	6.583857523	7.591028446	6.986795463	7.912825011	6.34133399	6.370546677	7.625782718	8.073584514	6.505724703	8.712335163	7.254319712	7.039527333	8.496701404	8.167372721	8.0122967	7.788269266	6.894979185	6.852592147	6.928231575	7.297472089	7.709569107	7.79453236	7.691446634	7.130231597	6.241988627	6.987336745	7.353558974	6.981285406	6.717657309	6.827795332	6.971012414	7.248543906	6.233426503	6.636634467	7.444620609	6.414169975	7.935610663	6.828261991	7.362108175	8.403355566	8.749260743	8.129750519	8.145004298	7.339165287	6.905747595
CCDC13	5.363107792	4.648727857	4.412984011	4.780135972	5.033295	4.412350158	4.532829635	4.522007028	4.284279097	5.011177985	5.267980259	4.963921016	4.956755949	4.245714466	5.224152619	5.031156349	4.519244428	3.562730983	4.476566311	4.560931462	4.053961861	4.738900219	4.806321333	4.875200753	4.399793843	4.111009554	4.55756862	5.063471116	5.629872129	4.686670288	4.407146925	4.276919597	4.742768192	4.851733646	5.233257903	4.566144363	5.425022401	4.505784445	5.300897567	6.009809443	3.937790216	5.033484645	4.142102765	4.293520753	5.046307211	4.43959753	4.635816674	3.794923332	4.666028329
CCDC151	7.486134698	5.982320405	7.378383924	7.0101981	7.230989711	5.584905036	7.52941112	7.134231593	6.133049462	6.831669043	6.483464034	6.540587092	6.346829834	5.864621328	6.339006491	6.479564537	6.051100418	6.00014787	6.548534872	6.116817108	5.736115391	6.057132968	6.454723762	8.00700438	5.500706128	5.857864138	6.538189224	6.349383103	6.846387277	5.902980489	6.071468409	6.567198242	6.032517788	6.404000876	6.471167351	6.323786109	6.758936183	6.373538621	6.432638118	7.099609382	5.383256168	6.052300506	5.551929916	6.093048152	7.27904476	6.320448706	6.81399055	5.82640007	6.800181293
CCDC76	7.674687697	8.823884698	10.23236829	8.755215498	8.262867118	9.076830529	9.057115424	9.165451405	9.123595438	8.650103964	9.105107326	9.103073657	8.912114298	9.027686125	8.762933585	8.998879705	8.75846253	9.20831113	8.750562089	8.69125274	8.958018014	8.923733027	8.752073758	8.443621363	8.489600857	8.918263235	8.508216672	8.843259691	8.386893856	9.006424792	8.781761208	9.017300774	8.786042503	8.780330871	8.528191131	8.915400756	7.944148528	8.908018949	8.45892653	8.306632102	9.368058474	8.502484766	8.893879903	8.598029581	9.003038051	9.032310226	8.962287283	9.405138031	8.777068387
CCL20	3.885367211	3.275426287	1.986317254	3.191351754	2.122978111	3.163343175	2.415208711	3.397707329	3.06398988	2.047057038	3.299663176	3.608996138	3.351036748	3.572749594	2.301633176	4.377237616	3.116696358	3.095331021	2.638611044	1.852705191	3.004155256	3.812893209	2.982266979	3.421877893	4.529670872	2.96352416	3.813318789	4.479329291	5.691082609	3.946290686	3.488332646	4.701982207	2.505785186	2.621272218	3.918781393	3.291674095	2.992479846	3.207593915	2.67135946	2.040906931	3.619364476	2.36747152	3.072157378	3.349210303	3.233947452	3.449290458	3.030453853	4.242268077	2.206412396
CCR6	4.980125259	7.515865073	9.402149306	7.59731005	7.386745401	8.075881055	7.991775496	8.201817989	6.902273444	7.397857695	7.864378638	8.024394131	7.417811023	8.689780979	7.282857156	7.902624445	7.199864905	7.023445063	6.95587418	6.337335846	7.730656985	7.873417195	7.483149884	6.704186642	6.981916457	8.216050868	7.267264092	6.644786595	5.916238275	8.019766707	6.6541426	7.907277651	6.880748889	6.788695745	7.724339888	8.192558138	7.332487398	8.289493312	7.689507357	6.772578857	8.565265065	6.396243996	8.376578807	6.982075367	7.495060666	7.823342328	8.3465944	9.618960945	8.218672679
CD151	10.36454935	7.407934422	6.537099464	8.615314008	9.32181114	9.543964715	8.328721408	7.162953452	8.404779939	9.167689907	9.250126974	7.080999489	8.278877127	9.495679227	7.468844624	8.296471958	8.584739917	8.430080398	7.204450766	8.080181584	8.413326185	8.518825523	9.458930781	9.526475327	8.457455489	8.746137564	8.880569047	9.320109816	8.964789049	9.250794741	8.649702275	8.400615753	7.800876269	9.136005855	9.191465735	8.319139162	8.095990723	8.551875792	9.004930886	7.602971104	8.59637743	9.496425546	8.939068469	9.62211863	8.577379424	9.199036011	8.353591812	9.648858983	8.192937837
CDA	11.53958676	8.841059201	8.791438526	10.92075101	10.62235385	10.29175475	11.03657617	10.29045069	10.40477032	10.89297708	10.26214015	10.35734463	9.623992575	10.2315368	10.46708418	9.839752081	9.617926223	10.50599455	10.68434961	9.947092835	10.98953859	10.27094778	10.60656464	11.23807348	9.557880603	9.737004169	10.37014566	10.53233799	10.84764201	10.44074532	10.09609588	10.29593345	10.36393362	10.1957477	10.70298286	10.40407775	11.12672022	10.60633748	10.38412754	11.08235573	9.45679166	10.81200652	10.15182593	10.24451616	9.683235121	9.473713124	10.32330221	9.652682379	10.35510581
CDYL2	7.055178123	6.100424666	5.663987685	6.606054327	7.16715507	6.408633929	5.980328383	6.168972941	5.35034114	6.66127646	6.682315282	6.585952506	7.020816675	6.246360935	6.752895285	6.322252614	6.395391568	6.301904479	6.686405822	6.525260181	6.094010557	6.262858652	6.495403305	7.008621	6.72805787	6.849307212	7.12251051	6.35716685	6.778037741	6.256719199	6.440066388	6.280366827	6.427264998	6.601327367	6.972864673	5.900076844	6.706916411	6.096007795	6.611464904	7.060272031	5.898900198	6.521390957	6.30018359	6.799770076	6.049867712	5.944003121	6.584617441	6.174258751	6.886341654
CEACAM4	11.53994738	9.39160671	10.24033036	10.32195008	11.0574505	10.8867483	10.82242647	10.66104291	11.08325022	11.20166855	10.25876393	9.736222252	9.929808847	9.938591601	11.31172268	10.19025627	10.19083165	10.46191949	9.76943952	10.43945224	10.31446819	10.15146199	10.46385795	10.99681103	9.387367054	9.546667776	9.816724364	10.52560765	11.01457164	10.43634871	9.510628423	10.42700442	11.1956439	9.961384074	9.998534718	9.927987671	11.58256415	9.855109516	10.70545093	10.98507282	10.03422717	11.10296473	10.30765387	10.50420217	10.21072337	10.4356337	10.35243192	9.646877143	10.25872529
CEBPB	13.72942373	12.58119112	12.27809458	12.97466632	12.9886736	12.43679973	12.3457042	12.58998966	12.7867324	13.40851354	12.53183336	12.30983736	13.24005387	12.41112004	13.07637903	12.89479513	12.46179008	12.21781594	12.62843818	13.07482759	12.63572616	13.37877926	13.28233581	13.55956574	13.03899921	12.37243096	13.30980828	12.97029985	13.52779426	12.6817153	12.86809318	13.27474589	13.27658434	13.17083029	13.14229169	12.71391822	13.85980022	13.27259685	13.03659169	13.43068659	12.31623401	13.50493858	12.83115884	13.03226204	13.03251741	12.53975317	13.23402475	12.67220329	13.56856023
CEBPD	16.15749349	13.66509572	13.81731188	15.34535813	15.54381519	15.30954726	15.84787825	15.59244179	15.95822659	15.80315242	14.95700652	15.05852175	15.62021856	15.2956567	14.69059983	15.74011926	14.63580982	15.28926563	15.43893162	14.84178694	15.84471973	15.73240337	16.22695469	16.27809332	14.68972403	14.87543174	15.35586902	15.66280619	15.49038411	15.25288412	14.94717661	15.25792096	15.01237824	15.42303312	15.47576732	15.09399974	15.68659529	15.9164942	15.37909837	15.36569905	14.99978344	15.77512739	15.00158655	14.92970606	15.90456618	14.64827004	15.38433835	14.71632406	15.42527073
CEBPE	11.13988005	10.34297452	9.288525423	11.06944851	11.03998979	10.50532268	10.38161328	9.953726203	11.42980073	11.15573233	10.41995816	10.01202165	10.80563425	10.57390381	10.27964516	11.09987252	10.12243755	9.896099593	9.936697502	10.63934901	11.40481277	11.06690818	10.7975032	11.30480153	10.73957588	10.08722132	10.50871584	10.43530973	11.04386947	10.85507937	10.05162605	11.02172279	11.22855627	10.61959356	10.59490543	10.9157313	11.75161741	11.60455081	10.85907504	11.18040514	10.95582431	11.09136413	10.8788701	10.77325486	10.83526759	10.4438137	10.2822467	10.82368101	11.293262
CEP290	7.812863966	7.661852631	9.173993459	8.363621448	8.181543631	8.593832734	8.13901225	8.880550571	8.735023899	8.195420084	8.920118974	9.221105025	8.846436844	8.970341828	8.715989909	8.657057885	8.648762342	8.709870235	8.599612247	8.578079578	8.578810041	8.476891738	8.546830329	8.159834405	8.85976452	8.54698554	8.186562916	8.99092422	8.5426169	8.821058438	8.852279086	8.754719881	8.54945016	8.78039356	8.413339995	8.493585533	8.033026335	8.518043109	8.416019637	8.183908975	8.818707395	8.540145736	8.49169632	7.821177555	8.793068204	8.599073037	8.598847656	8.879146193	8.624633134
CEP70	4.166874208	7.004352214	7.250199757	5.598774856	5.25722724	6.232596064	5.747073687	6.157968319	5.549919349	5.105874235	6.443968823	6.723414415	6.083465283	6.214836823	5.596145499	5.937214663	6.201317756	6.290458338	5.77794006	5.818467679	5.759483083	5.709278886	5.228102462	5.067164455	6.507238599	6.363298612	5.751306293	6.203506569	5.617864869	5.945173267	5.969760111	5.826843877	5.536708298	6.305471602	5.851665323	5.689701022	5.189827276	5.058735298	5.498633102	5.061046944	5.804082731	5.576898431	5.57025234	5.303554603	5.744519062	6.02692708	5.372445448	5.892436529	5.310812088
CHRNA7	8.300481169	6.518518722	6.959118671	7.947923857	8.174454912	6.845014938	7.396115967	7.592111436	7.296819534	7.682063582	6.917630721	7.109499208	7.573974518	7.598295827	7.804841609	7.196186551	7.670253764	7.31594473	7.94176933	7.831569184	8.196582368	6.79530814	8.174675809	8.263831544	7.225685925	6.75468515	7.903657164	7.208659722	7.935084399	7.529028689	6.706056084	7.668613234	7.477488527	6.301685322	6.864685741	7.643678444	8.053312921	7.651678777	6.349432172	7.219304811	8.100485654	7.780136079	6.8799583	7.940594544	6.882480845	7.272725776	7.493214753	7.450342488	7.945744503
CITED4	9.823830143	7.475081142	6.542963183	9.112820211	8.935923978	8.483204078	8.122779289	8.405584713	8.513606075	9.761078285	9.573607536	9.320031886	9.274924487	8.418627369	8.973075104	8.132805579	8.226137418	9.067240428	8.645448079	7.935856391	8.033585616	8.598293346	8.519165082	9.722617871	9.436863782	8.099829572	9.145500611	8.765285945	9.456235022	8.261753141	8.943126433	8.847310192	8.649388233	8.250616001	9.159198122	8.696114535	8.948809714	7.807574575	8.803756239	9.434363028	7.916529658	8.602926521	8.409782444	9.028074879	8.492457744	8.77130912	8.240112312	8.239650218	8.881797281
CKM	7.01307267	5.412329612	4.705510057	6.150341777	5.613169446	4.742089699	5.078756638	4.757204005	3.771524176	5.74510202	5.8482248	5.783452644	3.468948558	4.021631314	4.417447161	3.980930489	4.423357124	4.42773343	1.357263926	4.735346791	5.298121381	5.616405534	5.28643282	5.477697283	4.462301469	3.380491271	5.039929278	2.494610959	5.712601276	3.776269951	4.425839024	4.961198145	5.796826415	4.006439267	3.349417158	5.575898059	6.190281851	4.904697716	5.211301864	6.576387395	3.557044575	1.346679776	5.635487675	5.229138025	5.133210307	2.803825551	3.936036997	3.28108539	4.860684093
CLEC2D	9.494809104	10.81993293	11.08112504	10.41957157	9.668415784	10.84256036	10.56906126	10.47660843	10.31801295	9.160206261	10.56766459	10.60552345	9.93406951	10.55669983	9.720675137	10.65650759	10.38074372	10.56252435	10.04127605	10.79503857	10.17732688	10.01976618	10.17152956	9.733831334	10.65342698	10.77875929	10.0043796	10.50594402	9.445529375	9.872254329	10.42023029	9.998342371	9.700780746	10.56896617	9.33271472	10.54073466	10.11912697	10.3304231	9.675546963	9.774469542	10.89754483	9.805029275	10.50274489	10.14246134	10.45842678	10.20424469	10.03140996	10.8048159	10.12334509
CLEC4D	11.63138434	10.33560017	11.84014205	10.90900223	10.97500186	9.996467981	12.02298738	10.62618067	10.97574275	11.96043103	10.75770402	11.45231704	9.966312981	11.04895996	10.66929934	11.28430939	10.03199742	11.5241621	10.77476108	10.23549571	11.42252938	10.75369922	11.18369827	12.43899581	10.05344775	10.62907204	10.84006414	10.20575735	11.38099002	10.81620955	10.69597269	10.95391644	10.57497913	9.832092943	10.52027885	10.76533011	11.91261659	11.29859142	10.8915821	11.0769673	10.62844747	11.16698674	10.47217932	11.6366554	11.33936599	10.90263195	10.55980655	10.86411569	10.59933346
CLK1	10.17985362	11.45294505	12.38532963	10.54813031	10.83311671	10.70198849	11.36187922	11.28189216	10.88037765	10.37102607	11.0789931	10.86246392	10.41106299	10.75928004	10.5243543	10.28057066	10.66520363	11.3320291	10.37128019	11.16770785	10.79473337	10.66300198	10.42345439	10.2585852	11.57072167	10.69801491	10.37410925	10.31865782	10.2549423	10.8135176	10.66924855	10.78337551	10.63448854	10.5404714	10.5056978	10.78516782	10.70427069	10.80081259	10.2149869	10.26973603	11.19873423	10.62952964	10.67435369	10.59871442	11.17129707	11.32797269	10.96748013	11.28958075	10.32421011
CLK4	8.54788149	9.779221219	10.35196534	9.3128254	8.926545007	9.287607981	9.673137192	9.748404403	9.20071501	8.889259239	9.425121263	9.282200859	8.946346705	9.265739269	9.434091074	8.884139685	9.141129369	9.578319742	8.782200461	9.570068111	9.190690251	9.171827907	9.171445695	8.976064818	9.227085149	9.271861725	8.981161969	9.044652296	8.727269071	9.254411379	8.984974612	9.273332378	8.977163132	8.963762006	8.985601751	9.10853444	8.813977196	9.233978935	8.839146905	8.970117576	9.440847979	9.01821887	9.057911288	9.370114677	9.377619126	9.473904222	9.190621811	9.558478374	8.988151826
CLPB	10.4244519	8.844306058	8.445542731	9.551410223	9.420432424	8.909778986	9.379028897	9.005656278	9.791303907	9.791379288	9.506632225	9.476929408	9.5432588	9.373907091	9.717544216	9.24584802	9.311776802	9.86311138	9.792307769	9.306634897	9.632287922	9.488812069	9.855851522	10.06576126	9.094698242	9.465250495	9.553454316	9.925989705	10.14563727	9.532168285	9.697945033	9.603665123	10.06241169	9.577944252	9.750254984	9.546109843	9.83546398	9.189828046	9.686478277	9.966694783	8.979734367	9.058693462	9.219696208	9.784076956	9.161470311	8.958376587	9.186224664	8.953027627	9.678823692
COQ2	9.476513928	8.042748409	9.05677747	8.730546863	9.399426002	8.44345439	8.849764821	8.711583406	8.218706781	8.886375322	8.140470668	8.504745794	8.2201219	8.079312243	8.799980116	7.842459027	8.119590834	8.150484431	8.491530511	8.501019009	8.149143962	8.15828477	8.417413069	8.860338151	7.970657519	8.061976791	8.262212142	8.434898864	8.815549556	8.122696579	8.100572459	8.489827484	8.31303756	8.3946462	8.447864078	8.125275342	9.457311176	8.156188553	8.3808562	8.744068553	7.549722099	8.59225666	7.918921595	8.504755589	8.657947485	8.081453835	8.321185019	8.243324998	8.512121606
CTSD	11.57696712	8.912811948	8.185354058	10.82964062	9.932738888	10.22052558	10.32961749	9.953839925	10.88368839	11.0923767	10.60673985	10.23352096	10.52062564	10.35649436	10.72646577	10.55663464	10.38608182	10.6101147	10.8711923	10.35481565	10.94031664	11.02407612	10.8004067	11.22355683	10.20806119	10.37266964	10.57341607	10.69986145	10.97255558	10.86960047	10.4642548	11.12083377	11.31901121	10.5912222	10.82183016	10.65183842	11.15003033	10.53949466	10.56292076	11.19230296	10.22748825	10.84613513	9.293532713	10.86743758	10.48128473	10.05314896	10.37096435	9.820747507	10.69042294
CTSL1	11.82928574	12.27734756	12.06975636	11.73967962	12.65589041	12.16010664	11.02027383	12.19683293	11.3506229	12.09089517	11.68624431	11.44879176	12.2787072	11.25138834	12.5281896	10.72909368	11.86031357	10.54710074	11.91342878	11.83659356	10.85551667	12.47938026	10.86254316	11.6104526	11.57248791	10.71787351	11.71374227	10.86275599	11.44963951	11.12909757	11.10709431	11.9935039	12.31556799	12.0482281	11.23685877	11.27770797	12.0497018	11.76754314	10.94609623	12.23799518	10.96483025	11.21652861	11.30070824	12.01018521	11.9449189	11.56467201	11.88636365	11.26315997	12.2565948
CYP2S1	8.418328101	7.384707531	5.306599107	7.488975813	6.850535335	7.354879809	7.86438554	7.383790086	7.474893552	7.36220574	8.466664014	7.781376005	8.071816791	7.798090434	7.461919705	7.92609097	7.383154993	7.356540692	7.833433279	6.274252792	7.222135262	8.490057911	8.014561208	7.35707111	6.801757358	6.901673025	7.56910105	7.717370045	8.784295483	8.012730305	6.7977792	8.281949027	7.000307528	7.358688308	8.656718569	7.718552613	7.833302633	7.706378912	8.309885144	7.231574076	7.254706156	7.705427926	7.559925486	7.261885729	7.481773719	7.819870511	7.923328262	7.125855956	8.171565747
DAPK1	7.861986329	6.39355959	6.541044704	7.52417047	7.697662977	6.805958523	7.268440305	6.897095119	7.502349278	7.660977472	7.578674138	7.170132351	8.065427945	7.329153772	7.684869538	7.65865846	7.188859489	7.214720368	7.368451766	6.795503667	7.500077182	7.238008641	7.576176649	8.170442537	6.779435836	6.2733351	7.409364981	7.292619442	7.980396678	7.396024072	7.030312526	7.825781984	7.925702464	7.494985722	7.587685655	7.126663741	7.597365952	7.502242102	7.429145717	7.468285012	7.085218503	7.51646869	7.054564692	6.901796216	7.291654699	6.644629696	7.18321423	6.500125903	7.151889858
DBT	6.101655724	6.233752248	6.492653395	6.512044694	5.835286149	6.091520947	6.451714099	6.828438059	6.919628072	6.812718098	7.19489909	6.945396201	7.297594459	6.840244596	6.698792913	6.895825231	6.796917567	6.992669813	6.702904208	6.095279052	7.052351224	6.830851136	6.621276194	6.244856638	5.758078946	6.571547874	6.121049637	7.33968194	6.686050663	6.957073034	6.744814249	7.234695217	6.897306757	7.364267197	6.641142554	6.212024312	5.941326123	6.740365824	6.627827301	6.048237142	6.885461032	6.770488161	6.935259381	5.8715266	6.874525225	6.583964721	6.217385084	6.894186135	6.259921518
DKFZP434I0714	4.05690704	6.559191616	5.502352876	4.938286486	5.257510003	5.544385706	6.018138943	5.338478074	5.038068037	4.881976043	5.572476659	5.302982968	5.229721233	5.289772242	4.136201132	5.097289187	5.307267133	5.777931057	4.997408822	5.340866132	4.802347515	4.750598233	4.629622762	4.66440314	5.117748115	5.063174864	5.211649446	5.133392127	4.440593713	5.455427693	4.212121057	4.335166276	4.975362058	5.196604027	5.669385311	5.167015219	4.295452114	4.782001452	5.142811151	4.903196031	5.725097451	4.210539936	5.315985899	4.029760268	4.542683727	5.221741056	5.107458807	5.160689909	4.601969003
DKFZp761E198	8.640702101	6.452712254	4.023901393	7.929124069	7.2826309	6.951302004	7.643957721	7.071615674	7.799894974	8.755797352	7.845524711	7.879337468	8.1713882	7.304945717	8.007328248	7.762404281	7.593785804	7.471248998	6.453107108	7.817001619	7.983654292	8.139453341	8.087572196	8.455996944	6.371309897	7.464705265	8.098832827	8.17572141	8.604739847	8.08072518	8.034656755	8.036947273	8.366705941	8.109126041	8.505508391	7.935775029	7.279777385	7.986986912	7.869329822	7.513293208	7.592613496	8.207447902	7.528885562	8.128858517	6.667966079	7.655468377	7.429207328	7.572851732	7.206511969
DOCK5	6.91833117	5.525453856	5.12813047	6.458905134	6.93284419	6.268396377	6.741604677	6.441239016	6.005495684	6.550317042	6.176844174	5.827936144	6.536224327	5.582920919	6.792153728	5.647221714	6.137021072	5.598013246	6.19113833	5.74894847	5.961532145	6.362076985	6.029797851	6.612272318	5.791689913	5.489256751	5.90699709	6.123015973	6.344982452	5.963163986	5.253694199	6.030097584	6.200981218	6.437345692	6.251080059	5.531459025	6.797460718	6.055729665	5.977058851	6.644109788	5.363719801	6.261342674	5.443228121	5.221154993	6.167536257	5.47061701	6.102707685	5.731923848	6.391835885
DOK3	10.66722838	8.570825161	8.090629345	10.1475809	10.1060818	9.532619341	10.23132685	9.944556803	9.209590277	10.48833054	9.380871261	9.54254447	9.482479322	9.200741915	10.56689946	8.926017463	8.995613	9.271859796	9.271590564	9.559442459	9.691093486	9.448748679	9.746115677	10.03019994	8.70546585	9.22167666	9.79445119	9.595322836	10.27710531	9.544478925	9.422714056	9.756527293	10.05947741	9.39970692	9.591907854	9.417543446	10.42313619	9.381410824	9.63718997	10.11358787	8.826564854	9.674680174	9.299457952	9.952687431	9.759928587	9.26919079	9.577674165	9.558051381	9.861163536
DOT1L	9.448864343	7.263566379	5.795442143	8.358198235	8.900290962	8.009308528	8.12737827	8.310965016	8.262112165	8.262824044	7.80946379	7.865149826	8.250194884	7.742817187	8.953799564	8.215406219	8.166369836	7.927375125	8.290604306	8.149725943	8.119336511	8.454766617	8.374858713	8.562123965	8.855840691	8.382950182	8.613683644	7.914524521	8.574978486	8.231188927	8.162602732	8.205895754	8.491679206	8.189128179	8.271921557	8.012674505	8.816071276	8.148323674	8.273119938	8.573285516	7.810183444	8.387661852	8.287170686	8.415239708	8.275899686	7.87529629	8.35353088	8.163875534	8.629058518
DSC2	5.274483815	5.364476798	3.022384979	5.94534435	5.946740266	4.662594689	6.332601671	5.723498241	5.488195773	5.961031217	5.933924144	6.416694011	5.272812685	4.432413489	6.519111463	6.081173189	3.293772393	4.121897349	5.915593084	4.46539446	5.823163299	5.093745352	5.078474229	5.390320829	3.006222839	3.758654503	4.262276057	3.853650542	6.379604994	5.489007624	4.479077848	5.010878534	5.709792413	4.548149452	5.203781698	4.989651353	6.169938586	4.943915595	3.738520904	4.433404597	4.640431035	5.791150822	5.125831844	4.519699521	5.236022174	3.592832999	4.361118446	4.121464747	2.526547465
DYSF	11.18101246	10.27798633	9.650783782	11.60551482	10.84507534	9.80480895	11.79616884	10.2004066	11.54034179	11.68905656	10.59781826	10.40825468	10.59925255	11.06674478	11.04477605	10.71804586	10.53471041	11.32035625	11.23379752	10.7611181	11.66836593	11.41467102	11.4466882	12.64336425	9.640975535	11.1251269	11.07796815	10.52587479	12.23740009	11.09513438	11.05062164	11.13510398	12.06334207	11.71764005	11.35194992	11.22500719	12.00872957	11.51949074	11.5144757	12.31522121	10.39314567	11.51171694	10.70599277	11.64797161	10.82517582	10.49011848	10.02677832	10.61999538	11.26369495
ECHDC3	9.619247329	6.959723272	6.646050401	8.976954682	8.881881633	8.288861151	8.993242301	8.646414621	9.699486783	9.024010121	8.89420945	8.250951194	8.578038209	8.432532603	8.343051816	8.676182331	8.374740141	7.902524072	7.946623021	8.49875437	8.736727988	8.401777803	9.306232902	10.60204659	7.117816221	8.339689354	8.287638368	8.693823846	9.014570162	8.126546401	8.533624227	8.668999985	8.237374183	8.638466272	7.976207066	8.328345457	9.51885254	9.068285396	9.135036666	9.494981763	8.439280685	8.485249097	7.311331597	8.431054458	9.247611311	8.314528826	8.360423445	8.112213469	9.012746194
ECRP	7.850287558	6.385362937	6.804593044	6.746973753	7.244373587	6.906583098	7.961520302	6.969753811	7.325496447	7.169320646	6.709438443	6.204856597	6.585783006	7.402474458	5.680676934	6.976352962	6.27917999	7.186866512	7.467412259	6.544910205	7.639055755	7.339245201	6.901663202	8.270407453	5.916711082	6.815955714	7.204790501	6.354352402	7.196167269	5.820693658	6.659979904	7.755850136	7.087786755	5.851054212	6.700066409	6.442303176	7.426833477	6.381669258	6.980458796	6.878091855	6.780503543	7.281984168	7.097537566	7.040792884	7.647409595	7.038557032	7.348694517	5.880322215	7.881357203
EDNRB	2.133806617	2.171303794	2.170639553	3.746022817	3.086455518	2.106293954	4.293192759	2.072559243	2.235201795	3.272504151	2.833559386	3.015767933	2.78222506	1.789750337	1.840256092	3.0777413	2.527726119	2.973950405	2.317338494	2.944364646	3.330969173	2.689551037	2.638373138	4.524489883	1.734188867	2.538426055	2.243490823	1.995658467	2.89157109	2.501533853	2.210557899	2.697769644	2.303392983	3.213761749	2.096196078	2.039899809	4.469274843	2.423191802	2.955360017	2.540996956	1.770767393	1.892843612	1.983954634	1.902477643	3.050449578	1.236656956	1.485093759	1.788499818	2.76591959
EFHA2	5.157772418	6.926409366	7.489449766	8.211231823	6.956276696	7.381372775	6.796471771	7.662974382	6.875107696	5.735009277	7.900467682	8.005634772	7.042721445	7.703327744	7.004242881	6.501819238	7.668101806	7.578411137	7.43728689	6.722820589	7.190094183	7.848107373	6.54386168	6.305796493	8.591797973	7.765166066	7.224059021	7.778820532	7.174694001	7.532216889	6.255326166	7.217628465	6.497609062	7.309893717	7.029593439	7.473211058	7.351563184	6.697275269	7.333621966	6.253811506	8.163024687	6.401899091	6.745464518	6.288878644	6.81696773	7.749349551	7.179855019	8.315068039	7.08351752
ELF3	6.955089668	6.077890198	3.278019166	5.210682075	5.023873642	4.240753607	3.538308364	4.774548496	5.205071495	5.215518634	4.888373162	4.70581268	5.674536707	5.342132954	6.222179778	5.129391346	5.432754118	4.956177844	5.201559317	5.554586122	5.325451447	4.970091078	5.505973105	5.434539037	6.080086899	4.817216224	5.970977764	5.457842148	5.289710581	5.333471009	5.451415618	4.994443911	5.848643736	5.533130788	5.315007341	5.213405603	5.848521119	5.58523814	5.003072134	4.98367517	4.567800756	5.369933402	4.962924212	5.884920765	5.210340995	4.581854562	4.575361351	3.903810955	5.455075408
ELOVL3	5.875906783	4.630079367	5.492078703	5.230912095	5.262193589	4.530356876	5.37382258	4.866064778	5.537024249	6.237212537	5.049981199	5.60429217	5.294915264	4.586500073	5.597195357	4.829989142	4.841402775	5.650829369	5.40384417	5.927272372	5.986546166	5.031154991	5.444435653	6.36991614	3.84682612	5.352146108	5.50734302	5.286707502	5.50294373	5.093925129	4.348487318	5.220206196	5.498023422	5.707179394	5.482956228	4.794096436	6.013184093	4.760085487	6.032608207	6.022041025	4.259289432	5.38506582	4.169548699	4.343921737	5.688801522	4.196266914	4.623487297	5.080253813	5.194050054
ELOVL4	2.316448617	5.588864335	4.416130462	3.899873731	3.911439066	4.120774914	4.923983681	4.138720216	3.966834644	3.318753841	4.786096973	4.940195392	4.488323352	4.101120609	2.300875924	5.000042004	4.193683592	3.129180269	3.328063776	3.060537812	3.510523224	4.623918227	3.970083022	3.462289627	4.309297963	5.072712102	4.771351279	3.826147567	3.621232374	3.856188471	3.957230724	4.435454309	3.307293534	4.449946291	5.419184825	3.7886102	3.669835052	4.510419895	3.426976197	2.151876209	3.907900542	4.229112152	3.999662586	2.650233611	4.239876093	4.139863946	4.465521722	4.640032441	3.459954504
F2RL1	4.744387603	6.336623955	4.400895286	6.379011209	5.483874663	4.784702103	6.279504852	5.907391447	4.967366143	5.551197459	5.632083123	6.272134356	4.963986212	5.484614274	4.384841846	6.172776325	5.107298081	5.387379237	5.006485034	6.205323517	4.737532026	5.26347793	6.129118956	5.692335435	3.734232706	4.578021413	4.967126981	5.464193123	6.077992382	5.88780018	5.620391289	4.860461417	4.983225345	5.190234767	5.887652943	5.569108757	6.892007602	5.760408892	5.257615871	5.152620674	4.858286719	6.083862965	4.845218927	5.936846491	6.268034689	5.245084734	6.038103317	4.869817391	5.733805134
FADS1	11.01923785	10.24307012	10.01201268	9.72256442	10.93472729	9.582276506	9.593034965	10.42593402	9.754429182	11.00634939	10.30440356	10.44146019	11.15850487	10.98051005	10.00093687	10.89854596	10.42220709	9.574370612	10.86416586	10.01184264	10.11644509	10.73460187	10.74579633	10.79639172	10.38506081	10.19461201	10.82109626	10.67769105	10.33923501	10.50261591	10.14513417	10.29934378	10.36065047	9.860062687	10.63053677	10.17218911	9.891193207	10.47807117	10.34760105	10.70578209	9.728886357	10.50728651	10.50446862	10.68106647	10.05401369	10.31692577	10.59469877	10.50891837	10.48478394
FAM110B	7.704360292	6.966362769	8.069835108	7.961582165	7.697022294	6.885478015	6.751191383	6.626149636	6.200739207	7.550706034	5.828469351	6.633551064	7.418589843	6.289353015	6.677878692	6.27116175	6.182969698	6.136315839	6.209738923	6.991444343	6.361488441	6.632862107	6.794471396	7.325841142	7.037294367	6.236747098	7.050810292	6.964350593	7.143442625	6.817186072	5.696154082	6.480725991	7.070140516	7.368787594	7.118482216	6.028734911	7.875965117	6.664643688	7.204988506	6.769061521	5.060146187	7.633994707	6.538265872	6.123254676	6.932107587	5.728184499	6.101929858	6.426514033	7.152983071
FAM111B	2.122483498	1.475693766	2.481241453	3.368127632	3.385156069	3.75602689	3.212499327	4.361274609	3.514739943	3.127102029	5.338082744	6.722795845	4.7506035	4.702779679	4.703560162	3.948425193	4.226883521	4.527572961	4.241836447	1.805149863	2.421373455	3.99297564	3.537821634	3.37273611	4.486192401	4.06274815	3.61065076	5.232375693	3.769224228	4.392578954	4.107584164	3.537881858	4.502821415	5.061347624	4.326285439	4.163404503	3.807196772	2.826269309	3.92932466	3.09283772	4.39336512	3.690577657	4.60455446	3.139882682	2.723041373	3.022125036	2.696463959	4.784706872	4.734185291
FAM114A1	5.439452009	4.975761165	4.881567155	4.408310917	5.005087623	4.026864381	4.979319542	4.567755932	3.793457077	5.611415468	5.088873877	5.243376574	5.05313975	5.064664051	4.693294826	4.773168713	3.859536942	4.225007294	4.487642268	3.634472675	4.666676037	4.63682747	4.891255428	4.720649528	3.279082353	4.146246819	5.082753474	4.06472402	4.934348763	4.868030372	4.012654045	4.679223901	4.58815932	4.82387977	5.388225743	4.294261345	4.673742586	5.296650081	5.154368652	4.690716569	4.422666953	4.943463086	4.392444957	4.313023259	4.159154386	3.713731193	4.441464624	3.54266852	4.43910806
FAM161A	5.033949209	6.40255944	7.830541794	6.193629756	5.633216473	5.987468489	5.559315005	6.199246283	5.507244824	5.67061575	6.125801139	6.734932916	6.09652664	6.126070058	5.948018488	5.781815548	5.778184151	6.217927068	5.990300078	5.595754125	5.718896251	5.671579587	5.416592981	4.830073552	6.042130387	6.207083514	5.860287502	6.084134624	5.458001834	5.696479618	5.606979938	5.89191838	5.260740533	6.017340271	5.847205883	6.164407083	4.910011792	5.578403858	5.907078423	5.597876834	6.382725604	5.659754684	6.164227463	4.028038048	5.712847751	6.554240428	5.896705826	6.399997601	5.886788432
FAM200A	3.826083069	6.858819262	8.340445578	6.500057897	5.754963418	6.550729146	6.881486774	6.853237777	6.923131802	6.575103147	7.134378871	6.982862578	6.834388247	7.14650615	6.131366795	6.891155956	6.349859521	6.855395989	5.938472272	6.137360961	6.843060508	6.671055722	6.342802248	6.474329053	5.191867033	6.660804497	6.065520182	6.541653525	6.204653658	6.848324483	6.33393963	6.674308215	6.658479341	6.841478333	6.386642747	6.326847957	5.347271028	6.941429635	6.11565389	5.714266049	6.960444733	6.515826662	6.569945186	5.590348364	6.48462061	6.597095698	6.165938571	6.736677759	5.984750717
FAM20A	7.829156841	7.091324651	5.11656231	9.386564473	8.748528772	7.503852453	7.122645992	7.516222293	6.549048752	7.981784275	7.149755829	5.96452784	8.59226386	6.087139311	8.65574683	7.107947243	7.365398788	6.469508175	6.092253721	7.364989435	6.438130623	7.801741534	6.983911814	8.128050178	7.315552857	6.417847668	7.578976228	6.616831705	8.641601373	7.213729495	6.326306172	7.836763576	8.927260664	7.782163525	7.287588142	6.137767308	9.400079372	6.163249129	7.942523788	7.940183104	7.306536254	6.975735861	6.467073324	5.472721498	5.865500324	5.598289937	7.449805318	7.027071535	7.506877177
FAM20C	12.70988568	10.58746922	9.457876195	12.0252024	11.70983922	10.68586471	11.12952706	11.32413437	11.5216949	11.67606777	11.91165795	11.37751967	11.37928009	11.17648792	10.62065337	11.33648219	10.72365643	11.17745064	11.51416303	10.87967581	11.1973734	11.72952177	11.77186636	12.10711501	10.8727305	10.98464731	11.63234146	10.9330477	11.87443183	10.78016102	11.13372675	11.44415716	12.17984515	10.58737634	11.69388417	10.99934347	11.78495407	11.35035473	11.96703341	12.47403306	11.03142957	11.61656351	11.40129142	11.57175184	11.44612439	10.93968844	11.53232684	10.89594646	12.0004447
FBN2	5.203070778	4.914153788	4.921597285	4.580392875	5.037413153	3.931222788	4.96209704	4.790261402	5.321779126	5.013807346	4.597138084	5.004188426	4.927992502	4.134221178	4.983607319	4.466838912	4.089753157	4.516079837	6.463622488	5.054779325	5.402892298	4.422759083	5.498782706	6.050923723	3.775853251	5.347652213	4.520008135	4.660669291	6.160254233	4.313615341	4.138433297	4.739023133	5.211461906	4.89357218	4.328926599	6.624659671	4.840088559	5.497327217	5.004085163	6.296646189	4.375080318	6.189327603	4.420539658	4.716896137	5.491981776	6.100469043	5.680730801	4.174233159	6.008176554
FCAR	9.543703061	6.721574002	7.498290753	7.943250779	8.05795125	6.369035427	8.303047798	7.129343395	7.829787432	8.066176717	7.017416688	6.822354593	7.73547776	6.629853132	6.906042717	8.170511368	6.676570337	6.99610446	7.374444568	7.238636486	7.880775515	7.612694459	7.96719027	8.448449676	7.565259534	6.973401482	7.232763901	8.096760957	8.402673007	7.961153413	6.819913229	7.294934443	7.709266848	7.269591026	7.834656425	7.507029091	9.232612988	7.662735891	7.997629653	8.299277504	7.229153892	8.381427542	7.373640056	7.164621018	7.683651798	7.273099425	7.543810282	7.351854381	7.683547831
FCN1	16.24996548	15.38706004	14.52073549	16.15876391	15.92088833	15.27128991	16.29377892	15.81495774	16.12651697	16.53688133	16.41083499	15.83604169	16.12902943	15.56592255	15.85501416	16.02308271	15.34978011	16.3012523	16.17210623	15.96033398	16.18187433	16.18759879	16.15657407	16.42426863	14.8808712	15.42890437	16.15733309	16.14895113	16.33895045	16.0343283	15.76163077	16.19267273	16.30200866	16.16256855	15.88966956	15.79096983	16.3602663	15.96432434	15.86014802	16.41447802	15.42309977	16.27398277	15.77367181	16.58613755	15.74457221	15.69790255	15.81110623	15.41024239	16.02804029
FKBP6	5.382490876	4.113794373	5.055714177	3.810127883	3.980758492	3.970744298	3.196820743	4.128306952	3.269736673	4.586281654	3.845586739	4.466626944	5.358483407	3.664809486	3.801623318	4.167693659	3.06773575	3.509512139	4.138582624	3.082680049	3.739590043	3.597254425	4.597852643	4.966852682	3.878888911	2.639068598	4.372996773	4.263103176	3.947520186	3.646813911	3.658092269	3.735790564	3.550583769	4.123586252	3.533625044	3.172462674	3.643515432	3.944789869	4.523101173	4.686399188	3.05760486	3.616825782	3.709269912	4.328609953	3.407897113	3.168360824	4.384618466	3.055195545	3.376334994
FLJ36644	5.616509672	4.434888667	4.506710088	5.820327205	5.91921289	5.21973095	5.412569432	5.197988055	4.779073115	5.705268587	4.545294184	5.047078622	5.601617596	4.828923283	4.30479286	4.692453125	4.750405814	4.831984363	4.761335355	5.788681427	5.227303206	4.985302702	5.171361857	6.182224576	4.457191662	4.726907481	5.461753569	4.480584527	6.522188697	5.569445843	3.010027665	4.265291372	5.069970434	5.604601679	4.947095626	5.08399574	5.764840087	4.575625554	5.01288469	5.7081046	4.071457236	4.507746185	4.210938647	4.197174388	5.164258869	3.798633621	4.952622811	4.155661494	5.483081796
FLJ39653	6.492951828	6.635669353	6.014062653	6.64945021	6.426470515	6.160243688	6.504206004	6.820296319	6.977551236	5.86778362	6.568365565	6.942352331	6.766458454	6.864676107	5.849892607	6.689581819	6.910623303	6.977713576	6.373148821	6.130392565	7.214103495	6.403812483	7.149134305	6.275602764	6.729015163	6.494028865	6.590623674	6.67705306	6.390686045	6.883114442	6.186916956	6.701633936	6.868144235	6.75689466	6.423469626	6.98647374	6.102252692	7.125756246	6.776106125	6.332246877	7.288954157	6.669124757	6.644314963	6.086145594	6.525653916	6.925258652	7.113198032	7.451244087	6.840005412
FLJ44715	4.917779468	3.247481707	5.02280579	3.597010023	3.339568143	3.992499744	4.077433679	3.693777767	3.907060564	3.981804549	4.177704097	3.769544935	4.172833328	3.558692283	4.546023063	4.105452785	4.274487086	3.380042224	4.038666325	4.385212103	3.480234615	4.103891804	3.778792171	3.857151163	4.213612786	5.613388507	4.510789218	3.796748199	4.647480897	4.035442692	3.454725967	3.684889224	3.996729887	4.246827126	3.51783356	4.120826719	4.33997875	3.856732455	3.989878546	4.332544665	3.43973988	4.797019453	3.964182631	4.225481649	4.251203548	3.981269893	4.15671052	4.092926084	4.293911607
FMNL2	8.03964925	7.310540489	7.245730363	6.956307133	7.379353315	6.79653426	6.454343903	6.738181912	7.577798022	7.511452448	7.279471869	6.430945611	7.70290014	6.346006541	7.075933958	6.855421479	7.22000895	6.039977459	7.179211834	7.93009567	7.179817864	7.713815248	7.050119029	8.15891494	7.131198775	6.713001069	6.7061119	6.810519669	6.441482527	6.776390416	7.133094971	7.40284947	7.384971393	7.280916317	6.427774357	6.767717128	7.531810361	7.526738658	6.910062409	7.381681358	6.669088646	7.057294321	7.019945518	7.091474428	7.621503851	6.679612686	6.993197046	6.856501252	7.341259566
FOSL2	9.957078986	8.542825254	7.469491185	9.070069004	9.216025532	8.681942455	9.428174551	8.923030502	9.234234997	9.385017648	8.623649998	8.663842964	9.257397073	8.838366337	8.946280407	9.352368907	9.110989628	8.878841636	9.452672004	9.444745543	9.54907893	9.47614289	9.464871778	9.7917825	10.05589748	8.824899889	9.262792256	9.252096402	9.472086083	9.377338494	9.024168	9.234898941	9.158808284	9.286562923	9.354247187	8.981940994	9.892455377	9.329447355	9.059600433	9.410508651	8.522128715	9.761749666	8.729105763	9.113628697	9.134736745	8.658425278	9.135058671	8.912415713	9.228158273
FPR1	14.8010373	12.93176981	12.94653825	14.88321563	14.55168401	13.84964647	14.60523066	13.8347593	14.4351192	14.96679977	13.55706906	14.39457228	14.18454927	14.272958	14.26105735	14.61954799	13.47643206	14.78316247	14.94343441	14.12350134	14.83169643	14.28543687	14.72365751	15.42043799	13.31420318	13.77686091	14.75710867	14.70200634	15.00465429	14.81270166	14.2142634	14.99768062	14.56208484	14.58096128	14.9402537	13.99748955	15.20571791	14.50168608	14.29469929	15.14125233	14.01577535	14.89657887	14.20297832	14.91007	14.23450468	14.02941308	14.21361389	14.074901	14.60100984
FPR2	10.31090228	9.863362974	10.31531442	10.65406051	10.96688654	9.698034033	11.4087269	10.21484797	10.4435735	10.91582448	10.26947686	9.925743811	9.739156213	9.791365187	10.72763946	10.01291288	9.514297786	10.72791643	10.53224513	10.19296582	10.51454473	10.07689214	10.69476856	11.37471513	7.955714319	9.518413556	10.42504744	9.786692895	10.56780962	10.18911301	9.68817503	10.53592807	10.32912192	10.21290557	9.919546218	9.776400076	11.41841797	10.45801943	10.07401453	11.04604583	9.586856917	10.43274011	9.731196006	10.60820538	10.69126638	9.788658635	9.962571246	9.957768072	10.50350241
FRAT1	7.923715025	6.137542507	5.917521107	7.358754663	7.062151077	6.953351389	7.563193441	6.517899021	7.798560024	7.941404645	7.858771385	7.470405829	7.651769525	7.264626355	6.566022539	7.764216121	7.289014236	7.160995802	6.355995707	7.014047238	7.431519614	7.702301627	7.655855754	8.153000888	6.75708443	7.020284258	7.468007652	7.562438664	8.000026554	7.685691468	7.374894163	7.048765433	7.941349214	7.418909157	7.829336862	7.155768653	7.799101093	7.699041165	7.514315766	7.715926917	7.51674072	7.521624567	6.736037321	7.675297554	7.127667228	6.700644016	7.497847793	7.386215191	7.129634555
FSCN1	6.239802684	4.119251978	3.215717253	4.278778731	3.393571839	4.171393953	4.675933446	3.93799106	3.974285567	4.934616021	5.039731962	4.865464135	5.354512031	4.54986028	4.505315136	4.775220932	4.479351486	4.872012446	3.776453874	4.345745127	3.870771894	4.614417445	4.722860848	5.003056385	3.924091725	4.584507833	4.583608267	4.652195895	5.059971746	4.332244016	4.801690173	4.276488942	4.760341175	4.095895804	4.930800544	4.878430777	4.578106773	4.173200181	4.422058565	4.24256242	4.144811459	5.027697447	4.261548128	4.979448384	3.922174282	4.232027631	4.754162643	4.484563211	4.119713303
FSTL3	7.623088374	6.095882624	4.106766776	7.011065641	6.898900251	6.875343561	6.934547342	6.625173172	6.529680376	7.2909078	6.542571809	6.672546436	6.602271855	6.924364469	7.163405329	6.202133793	6.577675752	6.92907163	6.696685047	6.571257594	7.011981468	6.600255762	7.118864466	7.528709609	6.261700317	6.531407588	7.245948401	7.174642278	7.467719697	6.930350408	6.812330399	6.980884667	7.611933392	6.351146791	7.38684255	6.630409401	7.270604901	6.750982151	6.981959347	7.600473909	6.171932513	7.285513837	6.611962971	7.539781084	6.317701988	6.612910914	6.389365371	6.208067862	7.297235111
FZD2	10.4050202	9.030773251	8.587112951	9.287167131	10.21856698	9.483596249	10.0380396	9.990192898	9.615972898	10.36828763	9.918583289	9.340087047	10.09171462	9.817090262	9.241629156	9.900427061	9.291520843	9.606696644	9.830307689	9.512772769	9.768867934	9.930222568	9.886531003	10.46070702	8.655194318	9.620689033	9.596492421	9.712308342	10.21703766	9.72544468	9.506321172	10.14193101	9.831241186	9.91035858	9.913152665	9.915725035	10.1374125	9.723677132	10.06497306	10.13997286	9.131214103	10.06359523	9.191896756	10.1346006	9.616658743	9.135836649	9.907486922	9.084206465	9.967678
FZD3	3.938605679	6.061580338	6.948091391	5.212943148	4.725696717	5.818790219	5.81362344	6.01977475	5.594741281	4.888626645	5.54408803	6.043746145	5.954190774	6.376080949	6.000809909	5.991268757	5.967583148	5.812213567	5.666175319	5.355797422	5.59797151	5.749687007	5.678929355	4.595982312	6.04470652	6.284227438	5.706867368	5.083519771	4.80999022	5.496844101	5.926541717	5.669470171	5.842526332	5.763358486	5.432908716	5.724936541	5.259206733	5.434899626	4.940123349	4.276526637	6.298836108	5.805287696	5.420563566	5.214114331	6.104394663	5.76758267	5.444632202	6.057353371	5.232237078
FZD5	7.06841517	6.538754839	6.437486548	6.199836374	7.723484248	5.385310773	7.036656564	6.662596726	6.244578026	6.72486737	5.961651767	6.491279809	6.754930069	6.137541174	5.975678369	6.288285226	5.32138876	6.145802897	6.485510121	5.654436075	5.705782292	6.296563842	6.43995305	6.452792489	5.087604	5.509843534	6.241230489	5.70841003	6.678040813	6.122403396	5.702031797	6.147944272	6.178900355	6.05908907	6.325656143	6.005413064	6.813617908	5.86432041	6.559521559	7.086484453	5.738162767	6.179392945	5.821539739	6.283367644	6.490222898	5.548678211	5.828758501	5.248200931	6.201342262
G6PD	8.98043753	8.153213946	7.020727466	9.103944451	8.417997878	8.630794805	8.624101157	8.169018934	9.002946178	9.134045477	8.587496378	8.028517795	8.596487461	8.268116746	8.51362604	8.663983214	8.887958876	8.650854207	8.559839525	8.773378606	8.889896152	9.103198212	8.978830785	9.341156645	8.097848391	8.895567896	9.043961645	8.983951646	9.442161704	9.078020263	8.770256101	8.980107226	9.344996196	8.780368775	8.95583862	8.664992013	8.912868458	8.659942885	8.53240234	9.156326183	8.435555101	9.069407087	8.489448361	9.056565442	8.439044211	8.588508316	8.607370272	8.374095417	8.673929203
GAB1	4.345901564	3.63925567	3.305485379	4.174892185	3.61351645	3.117173426	3.940819551	4.301558419	3.221337695	3.846258859	3.147484337	3.797751159	4.46480443	3.583061932	3.273461585	3.61150024	3.180830857	2.64133441	2.692336679	3.353944344	3.498090311	3.594198374	4.027213318	4.237889733	2.170435532	2.472975733	3.637420801	3.355605002	3.622150047	3.762680826	2.352787388	3.562030065	3.244412778	3.997974756	3.48166012	2.984629778	3.952482224	3.638293426	3.751026297	3.693457469	3.548378941	3.891390626	3.721399554	2.328373773	3.663085243	3.159029273	3.81151988	3.506855626	3.733539081
GAS2	3.938169478	5.253065166	5.803760448	4.73045607	4.207400169	4.776299966	5.229211734	5.388838398	4.725777911	4.907037845	5.500820793	5.286887192	5.108942329	4.67785916	5.666025049	3.650815831	5.253644262	5.044639908	4.413479086	4.785522995	4.634541212	4.845454895	4.528052148	4.770710222	4.765853913	4.518279494	4.994041296	5.251797099	3.974784228	4.769547536	4.708736536	3.90815873	4.911846775	5.350220529	5.332117296	5.004308148	4.55102183	5.187227591	4.200376012	4.123587563	5.002333501	4.320424749	4.841221622	4.002821688	5.067433494	4.415434477	5.160474959	5.109798832	4.858106015
GAS6	8.718182846	6.836528121	4.235659391	7.844300211	7.106070858	6.659901307	7.14971693	6.86052199	7.014248304	8.279016623	7.75664595	8.440293243	8.251808609	7.922017061	8.436567315	7.729953416	7.295636864	7.399146111	7.101767984	7.13627315	7.203132227	7.291214372	7.585046723	7.585488401	6.785582315	7.712669136	7.566609128	7.417017516	8.601831035	7.49551952	8.048960411	7.85813173	8.270537503	7.576389442	8.844827732	7.779075317	8.576563983	7.70704244	8.3159866	8.144020949	7.651336484	7.61654289	7.950123401	9.383517387	6.592828165	7.232539179	7.774406825	7.510646751	7.52025202
GBGT1	9.456885588	7.638200323	5.963807324	9.132488039	7.96321842	8.007215148	8.009449421	8.018619054	9.056407986	9.005234611	8.58576753	8.830633023	8.618282186	8.90233254	8.689790484	8.282738949	8.033062903	8.392100284	8.039778016	8.577945537	8.550014622	8.800292488	8.845243583	9.296214335	7.74229285	8.115828098	8.580255428	8.655140614	9.339097193	8.6835267	8.454568465	9.05472794	9.05391147	8.491511742	8.777585696	8.565219984	9.069142924	8.543321891	8.898438845	8.861736182	8.068051721	8.745120602	8.41753959	9.097030194	8.087150606	7.838327546	8.352150168	8.00463605	8.503649538
GM2A	7.909142373	6.998215733	7.347936237	7.880075278	8.236223708	7.038705456	8.647540471	7.527868355	8.100807447	8.643382071	7.807149452	7.412696619	7.262648755	7.595631225	7.469408638	7.859030373	7.223007557	7.679966898	7.880831519	7.701563402	7.997636655	7.646282047	8.279359082	8.607644759	6.855472434	7.423030304	8.009951307	7.50987063	7.961538564	8.312343537	7.51779867	7.771022868	7.797528107	8.327999842	7.808722426	8.073092266	7.592986585	8.139575969	8.563347838	7.705544275	7.123834119	8.339617486	7.685252693	7.911918441	6.840772536	7.258637944	7.548605041	6.775105085	7.337474965
GNS	8.062213069	6.92371116	6.568057651	7.228041747	7.566129084	6.767854441	7.544839923	6.822228079	7.439810994	8.000581782	7.488196863	7.370875326	7.561553457	7.102110407	7.460640756	7.658385224	7.373845269	7.362813228	7.43857325	7.696863782	7.461721087	7.670747263	7.455937736	8.349890899	6.778864798	7.260913906	7.602562892	7.07426064	7.853796317	7.433716164	7.070321314	7.705847991	7.425095827	7.578331857	7.59842295	7.182973212	7.533495973	7.537805279	7.846000784	8.034093692	6.811819076	7.665571634	7.189445082	8.440746732	7.461879492	6.799980334	7.235878386	7.184580683	7.666453866
GOLGA4	9.648590123	9.935509602	10.80932688	9.79530663	9.700369737	9.925308827	9.98210109	10.45887067	10.34776017	9.649694404	9.965710886	10.10829772	10.01955786	10.23623822	10.09794658	10.2656313	9.98719765	10.05183144	9.798181162	10.25013528	10.13597553	10.02069469	9.937913754	9.680973833	10.14741285	9.755801664	9.638708744	9.955543025	9.586007249	10.00296371	10.08369588	10.14956509	10.05989957	10.12783632	9.478523104	10.01835674	9.873156224	10.45910401	9.574268254	9.548275928	10.2525688	9.914638696	9.646174341	9.666357487	10.36856923	9.960689011	9.978240731	10.30884913	9.910409423
GPER	10.3832627	8.310349228	8.511612047	10.07164815	10.1610246	8.900801307	11.6722097	9.345687427	12.11403353	10.74042718	9.194522534	9.279127356	9.920891922	9.381637663	7.228471821	8.433125521	8.49182671	10.15327835	8.08446483	8.103500801	10.98647983	9.621542413	11.02291789	12.02804255	9.075044673	8.959015111	7.815581703	8.319916254	9.484666065	8.551397046	9.380315042	8.356694684	10.05498942	7.121540002	9.041898998	9.092019974	10.79661316	9.878938274	10.78444641	10.93868122	8.894063344	9.098799448	9.09950401	9.203302337	11.90882719	8.84543318	8.536275727	8.31948053	9.675780319
GPR124	7.727650166	8.346844294	7.633488284	6.965553728	7.812642149	6.402905563	6.967526669	7.736304206	7.663567963	7.915652137	8.255051667	7.429351106	7.429369204	7.921442432	6.556378465	7.700172394	7.361016198	7.88416634	7.272694667	7.202104302	6.360645642	7.875250824	7.964500079	8.458921662	6.850559208	6.559604312	8.233314348	7.741272629	7.626713524	7.475389386	7.398415573	7.870005189	7.02830709	6.79150794	8.667799212	7.29621506	7.817223384	8.104348894	7.847805823	7.861277384	6.664659527	8.483594198	7.173034731	8.055034991	7.308275364	6.995395416	7.809096023	6.814660538	7.603598952
GPR162	9.890670015	7.802979106	7.64893311	8.838323831	8.434423821	8.255834759	8.228917924	8.514398814	8.67319548	9.489004255	8.411054659	8.031671602	8.927798931	8.949084379	8.943130241	8.875036422	7.82269038	8.601858038	8.540548981	8.701888226	8.601750914	8.616316466	9.064079926	9.165028417	8.131465045	8.16540033	8.759451183	9.061429821	9.685115434	8.776305013	9.011715296	8.808049322	8.683404868	8.406576403	9.113740383	8.646939435	9.417297365	8.884766894	8.729546228	9.18913583	8.240270728	9.059385516	8.652966446	9.650293815	8.301102686	8.113612544	8.719274266	7.732082709	9.157548448
GPR84	7.258754138	5.681108217	6.141449179	7.697844657	7.714004856	6.431198138	6.780034181	6.634082498	6.737550332	7.740402532	6.578228312	6.777594946	6.514669841	6.069426591	7.632687036	6.453066675	6.200302119	7.324914874	7.558418053	7.023708863	6.529954505	6.883352875	6.414598468	6.972522987	5.98603314	6.256803199	6.929190548	6.782536365	8.129686618	6.909323948	6.923132024	7.43210168	7.929372305	6.998981754	6.677962303	6.830063656	7.967156463	6.20322322	7.008520034	7.873262916	6.46419392	7.168744692	6.479527737	7.72229962	6.178674972	6.236408339	6.16893755	7.041769162	7.494919584
GSR	9.448516051	9.925864121	9.99383267	9.02465503	9.206974258	8.862900451	9.204401214	9.030091089	9.321070321	9.515992816	9.381525939	9.21043583	9.357555554	8.635341379	8.894814364	9.190021033	9.08210099	8.795367559	8.836443209	9.197212048	8.91210369	9.081912007	9.291771665	9.841765556	8.552635339	9.267776037	9.434616366	9.349047136	9.391802498	8.841109715	9.128746384	8.900526406	9.246757722	8.981843017	9.294938745	8.865759011	9.323268862	8.936799833	8.994013993	9.235546678	8.668688507	9.218379224	8.783361928	9.263802915	8.837331056	8.387523107	8.883330025	8.766786503	9.180423312
GVINP1	7.715717358	8.239315328	9.443734076	8.845481069	8.280619422	9.019588349	8.879946779	9.232235136	8.925398006	8.321215479	9.18854479	9.079752856	8.961321535	8.875571174	8.472871015	8.773062663	8.972870881	8.974208181	8.784067524	8.45020392	9.00927728	8.749157399	8.654152495	8.195299994	8.465719283	9.200828351	8.580775197	9.138286885	8.866068792	9.15204295	9.125317625	9.077988811	9.138418703	9.478206504	8.458740139	8.032206875	8.109058258	8.634933249	8.439515268	8.291730504	9.199648011	8.805706238	9.01887742	8.230916874	9.172435275	9.346268146	8.917571556	9.051780506	8.660129108
HAB1	7.469341091	4.868892423	6.200327444	6.19476084	6.874808726	5.660002936	5.98376933	7.054501128	6.605786119	7.065871554	6.027118723	6.54694467	6.698423568	5.97157238	6.006181533	6.21116496	5.899028442	6.700974126	5.853460451	6.00631942	5.658353396	6.763701965	6.625060693	6.28216774	5.349652793	5.289172817	6.150829108	6.205540222	6.910100802	5.745992802	6.457624766	6.781071081	7.013673701	5.574906726	6.948401014	6.56561129	6.474087261	6.270133275	6.793483545	7.006205817	5.986448605	6.806768289	6.293068171	7.156529601	6.557989535	6.350301918	7.05896309	5.826874352	6.828608706
HK3	12.67420109	10.88933858	8.697066233	12.08861918	11.29856882	11.12596313	11.67232334	11.04190056	12.10737758	12.39709836	11.93742578	11.82879117	12.25099246	11.54886751	12.48855094	11.49616231	11.50974877	11.79690073	11.09200111	12.18869613	12.21153306	12.10565612	12.20812083	12.76658377	11.07764586	11.4501935	12.18632337	12.15086777	12.61185785	12.08704986	11.86245149	12.19309988	12.65073179	11.94965898	12.01063184	11.82020454	12.16907706	11.77725649	12.01384521	12.51965805	11.41316802	12.02100267	11.89764176	13.06759973	11.37668239	11.53488376	11.59977201	11.62375929	12.10319159
HLX	9.499744992	6.926446093	5.36254708	8.715683484	8.367499018	7.989273201	8.851051037	7.964562568	9.289478662	9.265388448	8.639131208	8.610276693	9.107835525	8.76123118	8.487893866	8.89502853	7.784087042	9.390869863	7.636187633	8.042017531	9.105944959	8.794695788	9.52659576	9.757857086	8.306427252	8.588167187	8.87199015	8.609379801	9.638996283	8.691047928	8.630786884	8.603524323	9.102378981	8.668835205	9.545326106	9.120634057	9.333775246	8.718544496	9.120986981	9.0257663	8.458869851	9.276403881	8.407483549	9.542859905	8.503608836	7.972118036	8.290176789	7.331461398	8.617765395
HMOX1	15.45511891	14.12227717	14.23806786	14.84710061	15.59042927	15.13238017	14.66694931	15.05818922	14.88741784	15.36055711	14.85115202	14.59832724	15.61177826	15.04211966	15.24868444	14.74901645	14.76410198	14.20958521	15.00996111	14.75269158	14.72094446	15.32627274	14.94330151	15.3818765	15.09714404	13.92445957	15.31062884	14.70276194	14.88172905	14.76896677	14.9155995	15.54371751	15.28730297	14.94239003	14.76789551	14.69310125	15.54164805	15.20683725	14.74869815	15.15097372	14.27282105	14.88861694	14.71829581	14.55426546	15.06873974	14.4854187	15.33665194	14.49207359	15.43566614
HOMER3	14.6801984	13.09421007	12.84936682	13.80992049	13.73311217	13.21269192	14.10276545	13.95559128	13.74411932	14.15683079	13.32996571	13.74473148	13.78109002	14.11562763	13.23869591	13.84439296	12.83425225	13.55457626	13.81779138	13.70816539	14.25309374	13.85773486	13.93092956	14.2511499	13.13424616	13.44841599	13.57912788	13.60778011	13.86219875	14.08451119	13.44470344	13.9245377	14.11854565	13.30946992	13.93377693	13.5924157	14.08890597	14.08356914	13.91440107	14.23943086	13.2945609	13.96977617	13.25690282	14.07030036	13.98780812	13.17079685	13.57675501	13.03590832	13.83351438
HTRA1	9.651731908	8.449875205	8.356998665	9.572249753	8.275103052	7.927685249	10.11598158	8.741862755	9.697484058	9.828150287	7.863244361	9.250652221	9.445221961	10.38712914	7.177970484	9.673438191	7.408931572	9.865047192	9.061243866	7.981393244	7.907225369	8.891489138	10.62060444	9.754780154	8.182843735	8.923435374	7.850159519	7.911749567	9.158944719	9.836177306	7.771492276	8.005151602	9.272470335	8.554052236	9.829913252	8.504594289	10.22582473	9.037597671	10.38946708	8.795462081	9.391468543	9.744797579	7.345471415	10.22685123	9.76956744	8.364403298	7.997696818	8.100001933	9.518472448
ICAM5	5.986364009	4.14542335	4.433153911	6.019399696	5.073119553	5.347293549	5.506868686	5.858598128	5.478849511	6.06993751	4.313974688	4.858416866	5.860693609	4.571917357	5.225635819	5.136081813	4.879343624	4.659884719	5.384948892	5.246871487	5.169270517	5.671667549	5.483533684	5.774597211	4.741984784	4.520222251	5.406023665	5.167642307	5.502963136	5.545187215	4.65181207	5.302450056	5.054409069	5.154059698	5.212617766	4.979696194	5.375879627	4.699724754	5.210951275	5.847627718	4.739066911	5.095743732	4.860996664	5.124195205	4.797793307	5.305249778	5.535796186	4.632370426	5.430464188
IER5L	11.32258144	9.238802639	8.212887109	11.2460372	10.99204852	10.70141963	11.4755731	11.15303294	10.81008427	11.45639342	10.82107447	10.97797859	10.97210722	10.91343051	10.69449961	10.60108078	10.28042267	9.909585623	10.55652448	10.24616635	10.53272362	10.7820861	10.61440908	11.01229319	10.85011525	10.3628737	10.76519014	10.81917079	11.3286788	10.62029702	10.85321961	11.34264309	10.81270415	10.51136349	10.80485382	10.66133606	10.99950159	10.99288005	10.67834771	10.76261144	10.5127224	11.01138731	10.6926018	10.6447958	10.81565262	10.57176207	11.1528334	10.33564226	11.26957649
IGIP	6.899721834	8.341160613	9.725554216	8.109862902	6.914530853	8.065783154	8.456259455	8.43548738	8.028187234	7.765887964	8.462271781	8.656954495	8.209080183	8.437854003	8.248644293	7.938071518	8.297626499	8.917413204	7.766786647	7.70636596	8.475472624	8.148327372	7.956156747	7.72238608	7.526948336	8.458686772	8.107020032	7.97700415	7.637482374	7.933743818	8.250983662	8.388791161	7.904237526	8.202985815	7.949163799	8.048467148	7.260347238	8.273140327	8.170098633	7.79920676	8.670925805	7.860153871	8.038235116	7.960626801	8.018947624	8.311702171	7.826470982	8.248039363	7.91795618
IL10	6.68317783	4.781546649	6.042988	4.947262172	5.914683343	4.341081989	5.946561816	4.951987478	5.930104199	4.542491921	4.263653341	4.426697386	6.883821789	5.146288664	4.404179167	6.613086486	4.287523525	5.18714464	5.657358062	4.650252322	5.26523761	5.870439044	6.39799986	5.923196846	6.06143929	5.339455122	5.025879079	6.446690868	5.77973333	5.077936323	2.994844047	5.32682708	5.720525605	4.966528976	6.109916005	4.532095851	6.85167886	5.617188134	5.982328982	5.520369534	5.078529123	7.375390566	4.875972209	4.120217857	5.399890692	4.240923436	5.240707048	4.619375477	5.813348764
IL17RC	8.719722137	5.662034637	5.123945373	7.730249089	7.314668766	6.885402583	6.983768682	7.36686353	7.110203686	7.849035449	7.314539194	7.270098326	7.37455052	6.975813115	7.260902108	6.973886995	7.052817334	7.180067075	7.298033122	7.197001163	7.089499329	7.489956733	7.532418698	8.068166273	6.799599152	7.018735418	7.3761241	7.265714737	7.735978856	7.194107726	7.549366396	7.442137898	7.075813206	7.535041924	7.094516935	7.080383238	7.597208471	7.17153065	7.154679062	7.558461491	6.675333663	7.525368986	7.018128528	7.965554338	6.567779674	6.355537499	7.15770386	6.344371817	7.668576329
IL23R	1.664355678	3.635144089	1.343809466	1.705587158	1.882780844	3.374562811	4.868888988	2.963680641	0.848459691	3.433610428	2.875268931	4.068522772	3.134763134	3.257595223	1.961338197	3.418949931	2.795833542	0.745167575	1.088878304	2.042419583	1.891375137	3.289938049	3.754493447	2.554362457	2.772797045	3.760235118	3.27757316	2.61714383	1.610726851	2.689890986	0.445096446	2.49276737	1.078662623	1.090433258	3.360685591	1.38693677	2.989149165	3.46334152	2.305229201	1.519855891	2.414961806	2.49720307	1.257725274	2.00135318	3.203956721	3.791654632	3.039446674	3.401434555	2.502565038
IMPA2	13.87748242	12.87322976	11.67052735	13.4340206	13.23617466	12.83816822	13.57274796	12.81655578	13.60287213	13.72621577	13.33973695	13.55612727	13.1325805	13.23097552	13.26301057	13.14260259	12.54834542	13.25679255	13.10848857	12.75323403	13.22136788	13.11598054	13.68240022	13.70108521	12.55958055	12.54055814	13.16285995	12.84589229	13.60257746	13.08098134	13.00236749	13.44948093	13.25002944	13.1134724	13.43789154	13.26477667	13.35182961	13.5031067	13.30522596	13.48667024	13.18859704	13.15253147	13.08648422	13.40807352	13.25934002	12.70365867	13.0953896	12.37967696	13.54257342
IRAK3	10.75407712	8.94095127	10.00958252	9.800954916	10.35203702	9.342316516	9.584610613	9.629710797	9.751701448	9.966077152	9.360429736	9.49163929	9.831171392	9.499896789	10.17485193	9.520828944	8.759351112	9.567245641	9.321604968	9.216466682	9.997801948	9.455719189	10.04585809	10.51656183	9.908377798	8.771234514	9.356573372	9.22899406	9.627987609	9.125895704	8.705138486	9.761469687	9.794437439	9.361229358	9.071630798	8.993050125	10.17237676	9.897531307	9.767343955	9.802333371	8.569608265	9.63141893	9.079730184	9.546742155	9.803148004	8.955845777	9.088193967	9.105568789	9.5845558
IRF5	12.5111908	10.10922973	9.61622254	11.23230927	11.06358744	10.1026254	11.48722741	11.57047109	11.11267635	11.48065987	11.68892985	11.22189135	12.09787587	11.90517249	11.77351129	11.61691983	10.99411334	11.21015994	11.85685177	11.64998065	11.11978621	11.32659318	12.10711036	12.38275384	11.27710395	11.40420084	11.4409133	10.89890329	10.97096833	10.81967926	11.49403677	12.000579	12.02483661	11.87550452	11.87335599	11.01450632	10.54676365	10.88361978	11.21792504	11.59333443	11.20309789	10.92350404	10.51930128	11.480771	11.47219138	11.24232178	11.3017725	11.01064809	11.97349152
ISL2	4.644556601	4.879025565	1.771984136	4.99637571	3.907073792	4.886028136	5.152198659	4.587496728	4.691054365	5.162237294	4.642662702	4.479290003	5.384328625	4.616317193	4.177392424	3.9503159	4.888198213	4.91147879	4.464580119	5.014757159	4.841558385	4.88914911	4.941332524	6.004400443	3.569179373	4.662613651	5.007195239	4.644654199	5.296266668	5.111605069	4.660836053	4.888383981	5.134867698	4.968304128	4.361862212	4.072798063	4.322071253	5.647646992	4.865094181	5.204559238	3.950209373	4.483127429	4.153355444	3.759482709	4.633819941	4.41260322	5.016440702	4.39657725	4.758237514
ITGA7	10.32661626	8.75098401	9.083142874	10.65426201	10.60127572	9.632549797	9.431375099	9.516513215	9.14738863	10.29796943	8.87106	8.795391422	9.101262753	8.799286871	10.49348724	8.373146854	9.415019347	8.952805889	9.456671056	9.239202041	9.460332875	10.15725456	9.391743103	9.905597926	9.716491431	9.090174563	9.728202634	9.201905543	9.297976868	9.14163047	8.576203808	9.051368621	9.43128481	9.153779288	9.089168204	8.999279203	10.96552073	8.696774391	9.761512916	9.970141731	9.212382551	9.541338546	9.284355359	8.872563776	9.887039114	9.266025015	9.656370219	9.084812403	9.834087548
ITIH1	7.615670896	6.696777306	6.115536449	6.699483405	6.44631851	5.976834315	6.463431175	6.259038574	5.93338148	7.254296873	6.419131164	6.549550499	6.041549489	6.214736703	6.559223544	5.977387456	6.580018338	5.985861694	6.423362694	6.220740642	6.152905235	6.511440187	6.508035872	6.924323657	5.385110475	6.078007399	6.689036297	6.338542808	6.84783484	6.791399762	5.620672917	7.074645043	6.577571636	5.846473711	6.386071958	6.824968352	6.153416875	6.666495391	6.122610364	6.837254593	5.397829627	5.984984609	6.510228257	6.0571247	6.269192601	6.065055707	6.164096253	5.624533869	6.468636331
JDP2	14.00274182	12.38122528	12.46427209	12.85965028	13.54865093	12.65583645	13.14328315	12.58229571	12.94806342	13.17041015	12.64600431	12.79688778	12.70025743	12.67875959	12.85363276	12.51634289	12.20506946	12.63821568	12.64271938	12.70811807	13.12581959	12.86271368	13.5151908	14.05664337	12.82495258	12.34297012	12.94165241	12.47659246	13.03305864	12.48550542	12.03044691	12.81184547	12.88391667	12.46612383	12.64355544	12.61858467	13.54617619	12.91713289	12.53232703	13.43243547	12.21855791	12.71109406	12.19824916	12.91529997	13.35906808	12.55822093	13.08625679	12.41532368	12.95576668
KAZALD1	5.291359663	3.880093825	4.687744043	4.645565456	4.893077692	4.876664936	4.125598723	4.150630123	4.564148471	4.466729597	5.030585633	4.647170962	4.625012182	4.711978644	4.743611782	3.401330828	4.14705221	4.703190272	4.071009299	4.331353145	4.189851911	4.988405151	4.414896124	5.668884614	5.210579453	3.914088071	4.726169496	3.906707127	4.4677289	3.818527466	5.33978461	5.312892276	5.321277737	4.434263703	4.416483879	4.419905352	5.181640098	4.292524182	4.615964236	4.34782901	4.010884229	4.262023314	3.65809201	5.910280538	4.414038642	3.784395279	4.59898408	3.890350497	5.418909625
KBTBD10	2.158661398	4.392728265	4.595711291	3.027022368	1.530213184	3.758286095	3.006157704	3.629182457	2.72247475	2.276636593	3.657275232	4.060145171	3.313622689	3.325674938	2.130978433	2.474180251	4.340104992	3.487347407	2.337299979	3.515749839	2.943468179	2.515790058	2.960496847	1.63831785	2.807620371	2.655418772	2.104162844	2.712162718	3.403721162	3.426399261	3.953379581	3.368977456	3.184381151	2.501417413	2.745187367	3.850511245	2.191112488	2.275051284	2.280130493	2.620907857	4.040576907	3.333661779	3.89217916	3.457716829	2.80154856	3.399197562	3.205084423	3.773716926	2.99815782
KBTBD3	3.516020429	5.412925365	4.607536381	4.357455198	3.707076102	5.038379619	5.268645623	5.371638601	4.464920363	4.624917403	5.211241819	5.458945101	4.989724588	4.7269227	4.225235224	4.573121029	4.929205675	4.507173311	3.608649844	4.070393203	4.519336634	4.439745472	4.711294287	3.96308655	3.108807629	4.291648183	3.855910109	4.460419269	4.138858863	4.432755689	3.793950382	4.716070436	4.225093431	4.702246919	4.657602962	4.834346236	3.756313881	4.829783716	4.143895487	4.342819655	4.55765372	4.187571498	4.798222124	3.609288169	5.034321679	4.666947563	5.187192366	5.058032661	4.031046808
KBTBD6	3.949569766	6.04495639	6.427971727	5.375003755	4.917858348	5.693170124	5.383535754	6.150310287	5.557502302	5.464555458	6.361698817	6.213000787	6.206176757	6.23605625	4.997987175	5.409120973	5.742665556	6.462337047	5.299837065	5.010041238	5.496937431	5.662267892	5.258632667	5.583927148	5.00893565	6.009311458	5.465197813	6.865121219	5.465281973	5.801573353	5.978510249	5.92896869	5.278702749	6.316922435	6.076476219	5.399545259	4.27250948	5.838925465	5.48849794	4.702063377	6.319577818	5.557582393	5.976724487	4.10866459	5.295815884	6.078920639	5.47247573	6.082006977	4.93265896
KCNA3	5.193584255	5.647426975	5.03555391	5.727454784	5.330314301	5.864246202	5.627494223	5.890832996	6.219459306	6.015736556	6.407477949	6.213754634	6.691511326	6.470311512	5.82745812	6.709297998	6.314915986	6.568917302	6.791111175	5.983567143	6.602493449	5.678567271	6.038773707	5.221166996	6.456596227	6.431114186	5.753450537	6.840898648	6.218439549	6.606147313	7.079718122	6.831050659	6.28160454	6.586884251	6.170665733	6.334716908	5.187019522	6.491283441	6.47018102	5.563639015	7.322276839	6.423498255	6.753951761	6.347407352	6.159785639	6.373919082	5.697503394	6.667161983	5.884718516
KCNH3	8.37907338	6.586417834	7.187321867	7.443439695	7.562738396	7.293898339	7.074010709	8.348494459	6.939641451	7.025307716	7.422044234	7.23214463	7.707179065	7.658697144	8.784696711	7.376333706	7.557900403	7.424951507	7.341990075	7.34040538	7.58974884	7.439289167	7.561255803	7.651362969	7.56689444	7.386210208	7.589287714	7.812205106	7.894446254	7.600620392	7.460467004	8.087858247	7.366759894	6.724317325	8.081656306	7.339106638	7.433191052	7.830156131	7.902312776	8.029340996	7.568362364	8.094211544	7.792140786	7.870914234	7.118994411	7.658260991	8.024112548	7.96950573	7.920703729
KIAA0895L	6.893918193	7.825939062	6.48070457	6.647402046	7.00799166	6.854158849	6.826174821	6.675628001	6.842417992	6.594758325	6.63539179	6.442146899	6.765950385	6.829391982	7.017487144	6.881846173	6.841706964	6.772973819	6.704238365	7.211066321	6.883791017	6.543709476	6.815058323	6.981017711	6.699424395	6.495093169	7.024624238	6.568118209	6.382370796	6.730829327	6.410646527	6.80803429	6.68682068	6.525733417	6.735700923	6.415870497	6.553888938	6.727274219	6.834688279	6.593353247	5.294907918	6.013436979	6.396441001	7.246724465	6.639227041	6.547860067	6.544403392	6.367753682	6.566195376
KIAA1147	9.094749578	10.75241305	11.09804416	9.877603897	9.623178417	10.12188756	9.771996764	9.817169218	9.648032106	9.0896809	9.930078811	9.732334071	9.587312974	9.925037955	9.301767524	10.02776634	10.00875943	10.0907749	9.562428996	9.729782005	9.870582629	9.653494411	9.573786349	9.088697475	10.20428208	9.985365731	9.60743451	9.560591351	9.245288292	9.816055069	9.409610283	9.53953539	9.444204396	9.866029317	9.85680902	9.893550347	9.443435802	9.745464419	9.680015707	9.22032805	10.41971178	9.488182613	10.08105551	9.662346487	9.646310475	10.02784521	9.723839985	10.20479684	9.487783897
KIAA1377	4.306536285	5.367487217	5.936568004	4.864420544	4.943213678	5.696120887	5.616528316	5.974813605	5.911749132	3.874689714	5.504155533	5.125916062	4.802541923	5.234690612	4.384666385	5.929697995	5.68645634	3.88113854	5.753330794	4.681394261	5.658179553	6.000096766	5.228107468	4.655575128	5.794352756	5.307480006	3.993829432	4.917518488	4.8202506	5.684943621	3.83063775	4.900220681	4.568814836	5.87637282	4.402264248	4.97906397	4.415604096	5.320731445	3.9228111	3.918097535	5.183587595	4.739785914	5.191479285	3.64737912	5.871471574	5.222023309	5.468143423	5.214564313	4.898899582
KIAA1522	9.496497059	8.765352828	7.981837195	9.273960914	9.713246874	8.583297996	8.992475927	9.112568733	8.418982355	8.39330409	9.059932286	7.61667968	9.292175679	9.550192667	9.148796215	8.583596758	8.706170967	8.726133132	9.051718248	8.618455109	8.596270362	8.613640015	8.172230053	9.333569267	8.222401898	8.316080239	9.180556551	7.803481036	8.935105147	8.69975826	7.746466587	9.289736448	9.034626605	8.364490195	9.284143439	8.680547688	9.228831122	8.960070847	9.183069871	9.174769997	8.383831976	9.397062036	8.918411613	9.226074436	8.750221307	8.684202392	9.235739624	8.629490628	9.498769341
KIF13A	8.481917519	6.629286539	6.885592567	7.329717806	8.020358755	6.062858305	7.27405452	7.111883435	7.104431751	6.886581347	6.232402464	6.960171541	7.186918741	7.034098147	7.324020342	7.208819214	6.327120226	6.718837198	6.913314411	6.201827423	7.217745984	6.699465284	7.206292995	7.715503734	7.666731171	6.360181738	6.75986514	6.817873524	7.027388374	6.67446673	5.979059333	6.815071356	7.152536251	6.865228915	6.934472985	7.120162683	7.713871918	7.336265565	7.236267003	7.177019432	6.288857502	7.22958613	6.587055593	6.132730836	6.934456569	6.331874531	6.756587134	6.398009041	7.217593079
KIF20B	5.001365776	7.082088496	7.03133383	5.715818887	5.135122048	5.758095197	5.396940112	5.452443837	5.752762546	5.641576978	6.512096483	6.640632525	6.062121179	5.843129267	5.519145416	6.0574576	6.283340395	6.140114345	5.577126033	6.392066881	5.436716291	5.549178914	5.092535312	5.368838294	5.804653884	6.280861043	5.786681132	6.162376173	5.371072877	5.817200995	6.102189905	5.381580775	5.230395143	6.242782173	5.961529072	6.064883656	4.739260582	6.341475611	5.574366363	5.541883416	5.656222354	5.753658499	5.845255883	5.867672598	5.599080827	5.482539194	5.720308081	6.017526917	5.686418958
KIF5C	6.352282905	9.25506538	9.834677916	8.12269795	8.824898949	8.533306324	8.296318655	8.403458662	7.876672839	7.170812283	8.115163025	8.35471917	8.111331207	8.415328423	8.982975144	7.924120142	8.36014828	8.731876045	7.819626024	7.401369883	7.446724799	7.759556692	7.835795534	7.205840077	9.02839615	9.139244369	8.781382074	8.020031076	7.08353359	7.745981554	8.10925502	8.574109966	7.371351687	7.726278503	8.479402887	8.113785074	7.21370104	7.782452261	7.874831152	7.175136796	7.717032652	7.608690118	7.730698797	8.562048179	8.533043131	7.790531729	8.014503991	9.155684182	7.863374753
KLF11	10.3133106	9.280330853	8.776545732	9.172400622	10.19523386	9.266353899	9.195322712	9.502657408	8.998473661	9.560903875	8.813950201	9.135617621	9.557912033	8.803876998	9.437161878	9.027453809	8.704844803	8.095347359	9.138843724	8.790594214	8.770046714	8.964060041	9.256179967	9.546211469	9.829145975	8.412997034	9.072134741	8.526159856	9.343310387	9.070432394	8.796501302	9.249319563	8.74197162	9.267070959	9.352824688	8.916395604	9.262474605	9.160283858	9.000963697	9.049723386	8.611266079	9.424204543	9.027408668	8.785034791	9.12951654	8.611894164	9.242163984	8.716161252	9.268214806
KLF12	10.71273008	12.33237108	12.54085591	11.72700581	11.09534894	12.1725972	11.63846369	12.08259124	11.40232325	10.96755833	12.17991475	12.04910874	12.16413864	12.12993238	11.81481723	11.9112991	12.29532115	11.87627915	11.72590085	11.81235117	11.8685044	11.82013434	11.64622799	10.89452561	12.46097423	12.39891047	12.02425399	11.79428939	11.29868228	11.58526976	11.80553424	11.55860727	11.46600084	11.80053924	11.33580656	11.84042869	10.94835984	11.731195	11.44401504	10.91349455	12.16534444	11.64956545	11.8741166	11.59906231	12.00613304	11.97389717	11.58700562	12.00169707	11.52292851
LAMB2	10.6337694	8.777933744	8.232531541	8.584573123	10.06640847	8.391812949	8.211618902	9.742006422	9.133230007	9.689780294	9.920479499	8.758675123	8.873701908	8.914656167	8.752334752	7.29500881	8.986060013	8.852983853	9.089980489	8.773181349	9.732002874	8.939315818	10.23310255	9.957805252	8.366170481	8.264706103	8.079466223	9.518013019	8.87266943	9.462500324	9.672733719	9.228500369	9.343142088	8.832005456	9.65081177	9.179673913	9.087958291	8.910988505	10.00756177	9.552646449	8.53139326	8.608874689	9.173323389	9.687566463	8.024755845	8.033915555	9.763087849	8.865001088	9.465948345
LEPROTL1	11.86063796	13.3157166	13.6142515	13.28491094	13.01176348	13.54468799	13.1558997	13.4469885	13.16214686	13.01092669	13.49961859	13.3760211	13.06232225	13.59884399	12.7471611	12.94576448	13.14642878	13.60675202	13.01439019	12.5582121	13.19697041	13.21580963	12.91631047	12.70433801	12.81699885	13.43838496	13.12923098	13.33558499	12.98169263	13.24679969	13.08673195	13.34209645	12.94897184	13.60887902	13.24932017	13.19263119	12.7421212	13.49972064	12.90362197	12.82058333	13.69271693	12.87989249	13.22971723	12.85412719	13.31457795	13.64963422	13.20444235	13.6967379	12.98158984
LILRA5	11.62904545	10.07465611	8.593264629	11.27683716	10.58949213	10.35394647	10.75820939	10.15880251	11.04730153	11.42040233	10.59139931	10.72894999	11.03212707	10.68284002	11.30096262	10.50373941	10.20301772	11.36371391	10.93653334	10.97303004	11.22338112	11.19402934	10.44839653	11.41378218	10.9592668	10.07086595	10.69182642	11.15541499	11.68591087	11.02912098	10.26089858	10.64601549	11.6363656	10.90028356	11.16453869	10.50810893	11.66082067	10.61624038	11.25159748	11.48335457	9.930301915	10.72835642	10.42901526	11.07937832	10.71383055	10.14377538	10.21843399	10.33475684	11.06435058
LIN7A	9.246979316	8.342891001	9.954450776	9.625317675	9.559819023	8.644545295	9.350211341	8.828102586	8.655183501	10.01913256	8.642731042	9.695042042	8.847758418	8.694114721	8.597098731	9.195617532	7.493381178	9.036523357	9.142017431	8.450113758	9.904228916	8.932888321	9.401271256	10.12391615	8.645859239	8.44565932	8.87372513	8.692410738	9.733704421	8.890038833	8.24381016	8.749999873	9.167833856	8.758041628	9.414051728	8.741293179	9.465056152	9.058428227	8.62452266	9.094624214	8.341773198	9.403496193	8.63897708	9.210077309	8.843648476	7.502075749	8.499771353	8.292174394	8.81373082
LINC00482	9.888326239	7.572947622	7.693856334	8.718386276	8.485489688	7.960630588	8.814388671	8.251504205	8.877874411	9.099846735	8.324733051	7.650329614	8.357974803	7.659494876	9.110877672	7.691546204	7.705749986	8.438908613	8.121037846	8.299589669	8.45621413	8.366215377	8.783087449	9.988908886	7.659153262	7.374844665	7.184959925	8.536741046	8.157047807	8.364576097	7.458314596	7.672918127	9.054639796	6.751400899	7.877709104	7.39824162	8.894325199	8.650979826	8.527902886	9.254904552	7.336366065	8.155050923	7.634461117	8.287623874	9.224919874	8.489579739	8.741184133	8.01895637	8.642344313
LOC100506123	8.985018165	10.92363531	11.86769088	10.83185281	10.58633757	10.66536423	10.48474622	10.78703437	10.6221142	8.96111375	9.968857498	9.825266959	10.53383252	11.19282001	10.50019643	10.69988451	10.32257067	10.98246641	10.24870227	9.987767957	10.73812837	10.11159852	10.55714653	9.699260714	11.09405408	10.43821525	10.35187452	10.1892384	8.861789049	10.23688905	9.971789371	10.03567429	10.24609713	9.883274585	9.417444104	10.5490015	10.24771266	10.54422449	9.92765259	9.637579895	10.96745058	9.550073675	10.13392227	9.230648214	11.04493408	10.60809391	10.10491098	10.5315841	10.19165749
LOC100653515	4.940389637	3.113991765	1.88162053	3.510084883	3.118191205	2.646417076	2.597078973	3.015067389	3.630549626	2.463632391	2.95047321	3.485983715	5.132937473	3.436079229	3.900295756	4.28254613	2.968935892	3.357955531	2.87661492	3.662705044	3.509552397	3.468828019	3.713038452	4.201336945	3.565268993	2.365821252	4.16563336	3.661745908	3.41127205	4.126518932	3.457711335	4.020732287	4.378463927	4.246490426	4.225068946	3.040330743	3.664730123	3.200669632	2.867399549	3.348095721	2.255739984	3.406114383	3.378695733	3.222964184	3.029773095	2.896994669	3.016640419	2.689672391	3.803464056
LOC157562	7.895365194	8.869826484	9.722643627	8.30766019	7.797979307	8.004921388	8.628190083	8.946873994	8.327460772	8.018798944	8.174756252	8.097000068	8.339255057	8.802428868	8.588036112	7.937579446	8.152133423	9.064595273	8.406507907	8.478648811	8.727608275	8.162114645	8.574941628	8.016000656	8.496224638	8.54886367	8.326986466	8.21457509	7.561548269	8.059193619	8.06935064	8.802357143	8.100320551	8.375645976	7.788216429	8.273997122	8.048023583	8.629311219	8.084943325	8.311369039	8.62551702	7.852268213	8.184021037	8.13316481	8.760691594	8.863554103	8.800238213	8.64177656	8.514808136
LOC284454	11.25737313	7.406093395	6.643745702	7.86054014	8.25786165	7.393808333	7.796567748	8.223263808	7.943444838	7.658431006	7.144067777	7.365628603	8.983194864	8.548916845	8.386567407	9.6744053	7.507553028	7.825126395	8.22173308	8.297064758	8.254729529	7.73894457	8.633464105	8.158717367	9.837488283	8.113038934	8.507654204	8.708928606	9.597105093	8.412999549	8.548749664	7.659349104	8.046733104	7.784820943	8.289367358	8.125085425	8.578602973	8.003865872	8.757631441	8.709477864	8.1520229	8.885640496	8.060012189	8.855201601	8.148456535	7.923064609	8.338191884	7.894295784	7.84449836
LOC441666	3.964055043	3.799564563	7.100624508	6.467379905	6.203835083	6.23059433	7.074090092	5.279601035	7.335809602	4.129860834	4.9963883	5.345895512	5.127399933	6.130897252	2.412376875	6.975349072	4.911638716	3.763830557	5.0999703	4.747477105	7.410102489	6.304598064	6.11278463	5.880715263	6.545166638	4.448646108	4.491389646	2.986680895	5.000804154	5.96446959	4.42009531	6.2727403	5.342783775	5.631291038	3.691509661	5.290093033	6.162314652	6.724862157	3.820006947	3.603605448	7.102608979	4.048760768	6.345439346	5.300477628	5.696131022	7.027817166	3.733279342	5.688471414	5.235392508
LOC497257	11.06038709	10.23925822	7.860394889	9.651079633	8.67244733	9.347569041	10.28719392	9.74750046	10.34904326	9.996473048	8.770434648	8.879504832	9.950226246	9.723351703	10.912771	10.05103416	9.965173191	10.87218091	10.02920976	11.17904048	11.0769325	10.22981989	10.15325651	11.66828455	10.17340115	9.548631452	10.64963828	10.98125722	10.46963456	10.34938448	10.54595317	9.743092105	11.32626532	9.770325736	10.15308373	10.67305348	10.51093687	10.01071349	10.95391375	10.16071803	9.75426504	10.66962184	9.326053009	11.01996122	10.31474523	10.30818329	10.47916553	9.840176875	10.659329
LOC642236	6.559762778	8.528853273	9.615295703	7.860957582	7.835511609	7.765004728	7.895699633	7.756192664	7.683365809	6.347195552	7.937056053	7.567979047	7.199993914	7.137125575	7.505155899	7.4488656	6.629234103	7.374837158	6.809129403	7.145758558	7.687261504	6.469863383	6.461665748	6.385541575	7.560151496	6.226579789	6.769682038	6.993475241	6.378474702	6.735462805	5.092065257	6.684970179	5.78782381	6.71216586	7.521256837	7.556438339	6.647849632	7.364265444	7.133828989	6.986421546	7.448224433	6.986762825	6.757501954	6.166688	7.744925322	6.874127182	6.301790776	7.16021801	7.059084382
LOC729732	11.23993268	10.00332273	9.149203294	9.895323162	10.50628029	9.363353889	10.53396633	10.2151323	10.10500236	10.39545383	9.088997294	9.282396074	9.310247	9.022181987	9.803703467	9.71688959	9.619432358	10.17473112	9.699864519	10.35893422	10.36030033	9.889648476	9.929772175	11.21086525	10.00856656	9.135023711	10.2164672	10.01171558	10.13782375	10.04822479	10.04779236	9.618846032	10.37337135	9.298266478	10.05259737	9.855434422	10.27583054	10.12759857	10.18634227	10.32120327	9.615894117	10.31783353	9.251549065	10.26433319	9.869727282	9.791454611	9.855452001	9.629043269	10.30729432
LOC729915	7.582925855	7.489539924	7.693502105	6.72206656	7.658523221	5.817201415	8.439796371	6.961123269	7.595777733	6.506037117	7.090489916	5.67988511	7.422912265	8.16917995	8.504327105	3.808623851	8.183979283	9.192275393	6.766435162	7.362424607	7.553602804	7.076767046	7.913368095	8.641477436	6.026946994	5.83262214	8.579880206	7.062633025	7.809187231	8.248523124	7.566589194	7.266741542	9.045867042	8.037043351	7.93845155	7.763655076	9.423259361	6.403462684	8.641650108	8.762675115	7.887711652	7.046921782	6.818434099	8.929979684	8.091624323	8.20128326	6.878711704	7.503767739	6.208563266
LOC80054	7.677402578	7.072753598	5.357741261	6.520282139	6.488733372	6.250707272	6.156364081	6.405997252	7.16077798	7.691834173	7.469905819	7.331704772	7.914200396	7.245565648	6.911160976	6.907910203	6.680120426	7.325206936	6.336849405	6.821993035	6.472863312	6.889794083	7.621537799	8.041013076	5.783948696	6.44854179	7.441130977	6.931377915	7.646801442	6.975114834	7.02822959	6.892429274	6.97292132	6.995693324	8.013040404	7.244360493	6.654444505	7.349277227	7.290014132	7.751342692	6.339918497	7.042378521	6.677549254	7.629949253	6.835858242	6.349782175	7.124507371	6.085481076	7.398051021
LRBA	10.02995809	11.45945777	11.38652309	10.64408808	10.42249821	10.71335603	10.47048205	11.04439001	10.68111391	10.37441617	10.74508316	10.54950285	10.48143585	11.00434849	10.22050904	10.68320132	10.86595776	10.73026286	10.95789066	11.02361161	10.76521701	10.07829595	10.78769019	10.30162499	10.88890005	10.70706702	10.4919525	10.59922288	10.08426627	10.40664282	10.82541935	10.41602029	9.88977504	10.56112004	10.34816655	10.29661137	9.711069445	10.52632494	10.41549394	9.848464954	10.69463382	10.82873882	10.6180709	10.49912836	10.48182011	10.60733369	10.14316659	10.68513357	10.13355177
LRG1	9.181359514	7.644125488	7.824924763	8.664420265	9.077561441	8.230831973	9.569303365	7.673769379	8.524571925	8.499245388	7.702663802	7.904331966	8.008466603	7.489106666	7.709386193	8.99003612	7.478611511	8.187500763	8.651081376	8.455384968	8.384663824	8.600495278	8.42688112	9.380428716	10.12122018	8.284675747	8.754151161	8.176201554	9.494665197	7.833687049	7.514761885	8.400680881	8.312500654	7.744804906	8.056986843	7.883740446	9.945351301	8.178068582	9.385992635	8.34699922	7.113130324	8.594323422	7.455242938	8.305355796	8.270022217	7.904452326	7.872421851	7.403323766	8.512121535
LRRK1	8.841387452	7.868076201	6.584529307	7.848023358	8.419109976	7.316924239	7.649784568	7.82615933	7.863511215	8.556508696	8.161811972	7.68243597	8.331103985	8.079688558	8.206254031	7.717291293	7.965102839	7.898094958	7.570191895	8.219429796	7.376318144	7.973035578	8.223342333	8.452923561	7.330221346	7.658715101	8.307535275	8.110122744	8.427102293	7.767115567	7.977279941	8.043074169	8.194780563	7.927579263	8.347266476	7.800498597	8.303509022	8.001184279	8.085188819	8.187668256	7.240458974	8.345621438	7.569766814	8.02186889	7.575663165	7.382841714	8.144024648	7.766856381	8.124367478
LTB4R	10.38858867	8.99647391	7.801323564	9.699564098	8.726809121	9.30878421	9.44395103	8.871032012	10.17871104	9.65726091	9.549769411	9.287105969	9.424394551	9.478279947	9.678389448	9.661481842	9.676698462	9.907026933	8.655826287	10.18066814	9.875829269	9.795668636	10.10735459	10.36642587	8.928164251	9.547363331	9.653277469	9.747621829	10.20776837	10.00442558	9.8734384	9.698157833	10.07712769	9.573507116	9.861515291	9.413340301	9.584190931	9.723352613	9.709822759	9.7127589	9.525730243	9.909894433	8.954172339	10.07323757	9.472507659	9.329694897	9.366383436	9.072021909	8.75096246
LTBR	11.68861563	10.16892122	8.718037002	11.07490218	10.84292467	10.35616449	10.65824534	10.35589455	11.10500383	11.69426522	10.90444837	10.75906114	11.16297362	11.0088828	10.94793204	10.71157564	10.26747736	10.82371244	10.99281877	11.10554282	11.02925967	11.10259221	11.45941892	11.52143709	10.11053418	10.63701347	11.15718539	10.76278389	11.4581056	10.88429085	10.63655677	11.30867801	11.25231321	10.99285502	11.09259285	11.07377892	11.46019005	11.18526146	11.11392178	11.57991002	10.42337332	10.97113125	10.74597122	11.56701315	10.79138833	10.6115859	10.99159774	10.48576891	11.31052746
LYRM7	6.702473048	8.184934101	9.201103002	8.180941491	7.509092976	7.954483202	7.783734602	7.971436951	7.934073012	7.490231058	8.321344146	8.085632527	8.080907859	8.103470764	7.409205267	8.189838931	7.226222293	7.505070336	7.91531678	7.377283064	7.866540134	7.723232774	7.662917728	7.308457672	7.765825876	8.072390444	6.999640989	7.426483597	6.926575349	7.730271075	7.121540675	7.613139938	7.762160836	7.616355407	7.267809585	7.767293394	7.172282146	7.855510491	7.280840114	7.016954032	8.085680476	7.139715514	7.628362067	7.051532379	7.825567555	7.971749704	7.252689247	8.303599324	7.588507813
MAP3K6	10.79415008	10.53792336	9.863738611	10.83206814	10.69208909	10.81054904	11.35089167	10.66563608	10.91140269	11.62530656	11.01019678	10.06029149	11.16584659	10.96785486	11.48307098	10.84050276	10.90891493	11.0420578	10.56628382	10.38631674	10.24953731	10.98187238	10.92065985	11.21406971	10.62970764	10.13132205	11.08102902	10.70306153	10.97493157	10.5988603	10.62324756	10.7479765	10.42870329	10.16135909	10.1455033	10.9763212	10.74444783	10.66446378	10.89659363	11.53362015	10.88796185	10.85368931	10.82258308	11.56142115	10.67269159	11.39754009	10.98029375	10.70456878	11.23701664
MAP9	5.188632683	6.333414326	7.92775979	6.830469035	6.01476499	6.859025751	6.731951331	6.725542746	6.5996903	6.030773568	6.941982019	7.110201034	6.685047136	7.219667737	6.560068395	6.908488877	6.824471696	6.596988357	6.548125825	6.312745663	6.518636829	6.641862946	6.327591492	5.570017268	7.077656578	6.920724087	6.236494938	6.818719157	6.290163066	6.818051131	6.892718499	6.659199659	6.618280295	6.840907329	6.494850012	6.684441936	5.808354792	6.591247147	6.55902879	5.994401952	7.12436364	6.125140449	6.564543261	5.600221933	6.960937715	6.751839719	6.535243033	7.001064447	6.473587682
MARCO	12.46302744	12.73594175	11.64979674	12.82473619	12.45539765	11.29495004	12.74127761	11.50066442	12.81958053	12.4016727	11.89637796	12.20806378	12.82449629	11.51316974	11.06308021	11.60296423	12.04651236	12.32171963	12.09721062	11.59162365	12.45486886	12.56379449	13.08441233	12.5388593	11.88105103	11.17826286	11.99956046	12.11365868	12.91004677	12.84714185	11.38975055	12.34331375	13.42517068	12.33270393	11.73980501	12.24145182	12.85032431	12.39898573	12.38792891	12.06085182	11.82912755	12.39349898	12.71769575	12.70876171	9.551512138	11.40314774	12.41002953	11.03523912	12.95151407
MCOLN1	9.956241711	7.420370515	6.03167518	9.015177311	9.094422731	8.994652338	8.788483589	8.853487282	9.195565926	9.80809647	9.173177186	8.799080681	9.459474019	8.750770449	9.41937596	9.153636422	8.942158608	9.066724524	8.829610218	8.917250881	9.349526268	9.466983988	9.130327288	9.655792787	8.846756174	8.838608698	9.476221428	8.990892618	9.732792769	9.00978337	9.180456905	9.533123869	9.688661182	9.024783011	9.379398987	8.917930678	9.471217743	9.006657851	9.077331841	9.523839953	8.666844707	9.330881487	9.10803833	9.344439787	8.6309891	8.798903063	8.925398858	9.124791169	9.283110015
METTL18	9.17719344	11.20832153	11.42406288	10.27592747	9.771921638	10.5568358	10.519994	10.51858083	10.4413599	10.4757097	10.68186769	11.00894324	10.42636062	10.52638126	10.24504171	10.36215423	10.66807792	10.76306427	10.36564535	10.639327	10.36622759	10.57428396	9.756187957	10.15036137	10.51018528	10.7180317	10.31871823	10.54873245	10.4142455	10.59481525	10.73859025	10.02197141	10.42697831	10.54362915	10.30141465	10.60560311	9.929769509	10.26637538	10.32561616	10.18651127	10.55306879	10.31372198	10.10452988	10.12318094	10.80567904	10.74108171	10.6303332	10.16182972	10.33576823
METTL7B	4.348642243	3.404212406	3.751528783	5.551235786	5.133748873	4.092104237	4.33351502	3.555928037	3.955854276	6.325502484	3.566114814	3.782601425	4.703857617	4.070461843	3.866713448	3.66954597	4.337121402	3.758029185	5.446350348	3.958291579	3.877139874	5.374149818	4.559948174	5.145871931	3.258515703	4.387816809	4.426215193	3.846615269	3.853840091	3.965683179	3.758970479	4.143235789	5.731127585	4.344130754	4.766680413	4.299126465	6.99639177	3.668595593	5.017271271	5.108015131	4.109918102	4.30842055	3.809268453	4.37449799	3.931237151	4.226917876	3.360155849	4.270944631	4.751275459
MFAP4	5.574280764	4.20713989	6.131246869	5.345429105	5.671460052	6.168667258	5.093154698	5.444397169	4.217991629	5.468458733	4.460809203	4.517661772	5.236897159	4.090616095	6.204494651	4.170505839	4.611630843	4.12351344	4.709731696	5.138938907	4.618497159	5.279132496	3.811588907	5.57743405	4.843646908	4.46243774	4.925221331	5.173920613	4.996158235	4.426319916	4.362337243	5.108814623	5.205165773	4.694672538	4.596028658	3.847285955	5.696145514	4.912947556	3.982556062	4.913243057	4.198666503	4.964276158	3.865210102	3.628335987	5.610816728	3.754021775	4.713532227	4.341238181	5.507165544
MFSD7	11.85640166	9.374482739	8.713460634	11.14060363	11.1068155	10.55832675	10.92253709	11.15417458	10.72163625	11.33914101	10.59056257	10.47368582	10.43548585	10.27902355	11.42439393	10.22667151	10.5598402	10.18838226	10.55729203	10.30864206	10.35977116	11.14388357	10.58645847	11.38818983	10.11204729	9.821557759	10.75232464	10.57027485	10.94061562	10.41940153	10.53459734	11.02491064	11.01068118	10.54687978	10.50424948	10.43172546	11.55878273	10.9778019	10.39702909	11.12277084	9.802361496	10.77637545	10.31236349	10.60298791	10.83001258	9.987527431	10.68072238	10.10650488	10.97769141
MGC23284	8.021684437	7.9171361	8.955185876	8.252022243	8.150863716	8.503812658	8.239645573	8.329185079	8.496889303	8.698829066	7.702450183	7.238026624	9.054240102	8.158775106	8.331551502	8.086980123	7.798316642	8.487211979	7.249597209	8.019537018	8.481921724	8.806500505	8.088900951	8.134306917	8.859078553	8.65374727	9.147921082	7.836666994	8.235841356	8.725351725	8.431349911	8.242029028	7.940365172	8.012244472	8.010237118	7.841534877	8.847188116	8.06836506	8.374044338	8.259598814	8.161427921	8.528133725	7.86225684	8.396568118	8.354675067	8.579519271	9.375241134	8.607304742	8.73523703
MIDN	7.143717591	5.513257193	5.014553282	6.12157891	6.114298786	6.092338945	6.21021016	6.023139215	6.09981678	6.94262581	6.200871054	6.099629911	6.860526217	5.893341548	6.60606847	6.457164622	6.848085825	6.130094797	6.404788702	6.844943935	5.967083939	6.833195369	6.576110696	6.794975554	6.706161059	6.595563115	7.109749314	6.707242849	7.577931046	6.806871923	6.758304063	6.442897396	6.826777517	7.09476711	7.002033308	6.267020645	6.936270101	6.423982336	6.670943479	6.81555627	5.668242182	7.038363746	6.343036481	6.503325517	6.453436896	6.408772237	6.822331549	5.952727823	6.648464266
MPP3	6.467547161	6.962181897	6.57942775	5.97323836	7.469543822	6.59302056	6.91600537	6.762774557	5.772581686	6.667743659	5.733348489	6.393053457	6.819567255	6.648967887	6.042321973	6.557187245	5.652696865	6.617936163	7.03017367	6.557484107	5.383283137	5.5466755	6.27481917	6.803184086	6.19131415	5.357200398	6.174885507	5.312499173	6.685483961	5.508351667	5.84352346	5.738270557	5.79176057	5.676182742	6.609086406	6.072984204	6.982410417	6.214350507	6.666321114	7.051491342	5.875820232	5.546451058	5.541948868	6.749720765	5.600004068	5.732408054	5.85823748	5.841857781	6.051252288
MRVI1	9.871907539	5.699659834	6.024710084	8.792500321	9.313168629	9.464859041	8.350943271	9.758067941	9.577901079	9.64487354	8.580985713	8.203138941	8.878865428	8.428258064	8.560374117	7.475152251	9.01145568	6.87906304	7.865444161	8.589268361	8.543652367	7.969320227	8.425588527	9.579696399	8.241432872	6.981762696	7.761996335	9.342875184	9.327282933	8.749925678	7.875592592	8.18081394	7.348630964	8.062632331	9.52622219	7.660548194	8.642972627	9.587459607	8.699652744	8.974448451	8.355911131	8.655602043	7.802281169	7.492679286	8.916264192	7.769020424	9.169553319	9.366491166	8.060823101
MS4A4A	11.09074042	10.4228954	10.81774025	11.82151214	11.7084731	11.31396788	12.06172912	11.03336094	11.16745811	11.88799388	10.68787468	10.83265581	10.86901984	10.1588402	12.52810119	10.94230191	10.60676258	10.58582708	11.04006822	10.48766707	11.13713736	11.64909737	10.67435192	11.40336868	10.40927926	10.20619926	10.80301152	10.58047463	11.39559263	10.16663773	9.959871518	11.48926163	11.62200353	11.31207908	10.59349622	10.48608148	12.42574971	11.50760271	10.76010246	11.26529134	10.30356769	10.41993481	10.14656666	10.7380446	11.14603647	10.32807258	10.53795692	10.31081904	11.37180169
MT1F	9.997745311	8.697590049	9.248811291	10.22175305	9.773062188	10.18512257	10.67802144	10.02068213	10.32140382	10.15196325	9.263453056	9.746545769	9.206707	10.07709967	10.00879317	9.816981433	9.936544506	9.787800948	10.18333737	10.12751328	10.15294383	9.782609204	10.03606011	9.805266615	9.835697953	10.4532007	9.946580484	9.615822821	10.06247424	9.561147215	9.878668594	10.05637022	9.554794278	9.354095236	9.951131563	10.24662181	10.3136965	9.731869542	10.2152772	10.15061671	9.90812807	10.68464845	9.886414997	10.19749458	10.35137554	9.766626082	10.03583321	9.748003996	10.17668233
MYBPC3	10.07895684	7.955347806	8.509929525	9.487376514	10.02585455	9.448785456	9.035399091	9.192151596	8.652548222	9.189803257	8.648880859	8.637628762	8.916044013	8.574204389	10.0323665	8.572750002	9.178695865	8.383288274	8.297482999	8.656827716	9.398190086	9.193806718	9.066481932	9.390553318	8.692028371	8.256782308	9.332440973	8.36175828	9.033487326	9.179722313	8.200489676	9.119976516	8.761236431	8.35329307	8.992384994	8.836291182	9.656712387	9.796268615	8.728474918	9.309458699	8.020082012	8.406357226	8.470434007	9.14107202	8.865365049	8.957642241	9.185528742	8.648835679	8.826047133
MYO7A	7.687749136	5.483544426	5.269577382	6.053437908	5.671262979	5.795761916	6.485312166	5.700868837	7.977747955	7.128413114	6.163831346	5.27680175	6.813243802	6.936124836	5.574576969	5.912731019	5.07456616	6.650346918	6.273886161	6.621236812	6.881759506	6.914940542	7.414908329	8.27187789	6.308919993	6.525558473	6.089702382	6.865519199	6.726141053	6.423114407	6.652764315	5.622233783	6.368544594	6.138054975	7.142930806	6.668836419	7.064879499	6.674320977	6.93091264	6.241925646	5.545114227	5.961454202	5.772272694	6.7065416	7.282528809	5.588983197	6.274119272	5.603775977	6.902818098
NAE1	10.46907154	11.96317235	12.81548555	12.00935509	11.71597554	12.22763392	11.99569099	12.09300905	11.97182724	11.30216791	11.93222744	12.16202917	11.77620988	12.28963052	11.37794575	12.20655383	11.81866466	11.77929341	11.86652891	11.27464504	11.87371193	11.62579883	11.66766893	11.35781234	12.51072016	11.94775027	11.6515368	11.64030604	11.20031806	11.83185881	11.61692387	11.48138785	11.63637407	11.50663327	11.37218904	11.22760656	11.28676113	11.96221185	11.50236922	11.21910532	12.28517044	11.42787706	11.77456355	11.25831305	11.97619273	11.90024052	11.32683035	11.98462103	11.46053108
NAP1L2	5.713492411	9.281120563	10.31988572	8.564990134	8.49485429	9.277607814	9.128648851	9.012413839	8.319233043	8.353118613	8.967212391	9.357441077	8.829780326	9.023911353	8.828340415	8.774056141	8.731876665	9.135059838	8.43785578	7.786827073	8.818701347	8.383739225	7.791967651	7.674294349	8.769974917	8.736041658	8.43265461	8.626074841	8.277552162	8.263625006	8.833447556	8.560904115	7.780001574	9.281720792	8.386769156	8.916266227	7.507121816	8.415514769	8.811938036	7.968983204	9.27045778	8.454813283	8.645134261	8.224383973	9.252012326	8.874869006	8.735285424	9.055384103	8.079948988
NBEA	6.098923424	6.667210677	6.892002933	6.852628196	6.710614604	6.078846519	6.429655477	6.974133774	5.483807913	6.252464773	6.562650354	6.511128054	5.829297677	6.641869025	6.410011993	5.198923008	6.016964953	6.881724761	6.472905491	6.407904786	6.166725147	5.726649258	5.939436995	5.516491937	6.957579557	6.635837166	5.779562871	5.888174681	5.600374193	6.121845397	5.587346322	6.337988823	6.614580852	5.710048697	6.211399372	5.944262396	5.99729976	6.045593968	5.514792007	5.74193181	6.466558434	6.232443262	6.107705784	5.905566607	6.761873179	6.255115617	6.261613539	6.665649368	6.003994916
NEURL	10.93774364	9.01451453	8.048519034	10.07365894	10.22339323	10.18840122	8.692386235	10.27712422	9.009233665	10.7354997	9.493255463	9.259438022	10.80928735	9.337147554	11.28771778	8.73422084	9.765656901	9.016469212	9.550654101	10.12776928	9.184440273	10.15103825	9.363848827	10.37428143	10.38776752	8.883123703	10.38045822	9.364122372	9.806126357	8.815302551	9.706323767	10.65488626	9.610948951	9.55214885	9.280536923	9.321235689	10.35829407	9.844796597	9.109087892	10.59880942	8.565022651	9.082480868	9.707466946	9.556860651	9.801223603	9.506607252	10.41198706	10.35508867	10.64691902
NFAM1	6.879061048	4.96441579	5.63802507	6.239445209	5.703478234	5.399663085	6.464604897	5.792888585	5.765141514	6.412915176	5.608085478	5.405753785	6.021210609	5.776269356	6.172856433	5.491250551	5.478738078	5.852031206	5.742976989	5.637155651	5.909235362	5.779077569	5.969061802	6.688260517	5.192371142	5.232340708	6.096170025	5.818908808	6.081956972	5.277867628	5.055505737	6.371660753	6.049251528	5.895959956	5.928846019	5.799336967	6.469583064	5.594662706	5.936325961	6.540029916	5.003717816	6.020204361	5.693936017	5.400058779	6.174765229	5.566793459	6.207441359	5.299669983	6.090621088
NFKBIL1	8.421836099	6.810096631	5.290482994	7.424518954	6.789116525	7.438314848	6.955272728	7.137404792	7.448048849	7.729797013	7.637372787	8.126493444	7.736896034	7.523610474	7.787404661	6.833682194	7.547510341	7.7257418	7.534833776	7.536537879	7.259639789	7.461343491	7.86080011	7.746031958	7.532507473	7.70335087	7.963310159	7.854126239	8.109362661	7.820890566	7.813865684	7.752779065	7.73124883	7.583983597	7.904653907	7.406148821	7.60377372	7.15080934	7.808118283	7.725118785	7.078911891	7.550168019	7.508160014	8.222623587	7.051403238	7.195222173	7.492393529	6.857017328	7.439491067
NOL3	10.99082133	10.1204595	10.25832336	10.73029317	10.94325358	9.894268912	10.5384325	10.4606215	10.10467944	10.57720509	9.823918201	10.39601054	10.05930337	10.43475629	10.61841139	10.30051177	9.677485962	10.21456524	10.34851381	9.856273411	10.46634726	9.823257038	10.7129035	10.9009739	9.676965504	9.583112948	10.2535969	10.02887104	10.59759165	10.26466861	10.12993723	10.46413098	10.1114348	9.481445323	10.45502849	10.22882178	10.90946889	10.26766609	10.68761712	10.48458052	9.477288696	10.18799664	10.07355736	10.49506355	10.06883194	10.06277455	10.363609	9.841238102	10.48296745
NPAT	7.632269437	8.431484104	8.72531405	8.141852741	7.295243659	8.306893723	8.013052043	8.323021768	8.465513566	8.340166175	8.612390309	8.761660068	8.476971867	8.474391277	8.622138094	8.476437775	8.327055947	8.781623559	8.35289722	8.575986281	8.503933248	8.464861101	8.104834231	7.722500709	8.034624256	8.457247766	8.297171072	8.630018868	8.268255617	8.49570866	8.644891607	8.553670241	8.41619851	8.598767428	8.237349496	8.598975886	7.954343799	8.732108987	8.399322207	8.062452691	9.088734554	8.537931526	8.654443585	8.441633766	8.388383614	8.764845793	8.187109719	9.134789149	8.151270107
NPHP1	3.507698686	4.68728008	3.670369108	4.177353012	3.488687969	3.864400756	4.544992724	4.01586973	4.057202784	3.235925109	4.036640337	3.943113515	3.625844763	3.383985888	3.286634254	3.964432578	4.547812032	2.987194872	3.38026037	3.663952124	3.840331643	3.411408715	4.005421278	3.36562557	4.310376525	3.638625345	3.878786411	3.439745758	3.652926	4.27377544	3.462584156	3.828671928	3.859179354	3.842392732	3.268415695	4.221010528	3.953336673	3.706017057	3.400147616	3.448521287	4.548049999	3.331963573	4.408410052	3.382584772	4.239125599	3.814310048	4.310854779	4.185016987	4.076107757
NRCAM	2.154500471	4.612089599	3.256226578	4.786380398	2.227187669	3.600976524	3.291193484	2.762634106	3.569244749	3.359841212	5.231504566	3.727674911	3.013427317	3.497102763	2.449780027	2.473986429	2.863998949	3.709315924	2.628958374	2.750671595	2.606108685	2.762189533	3.391989161	1.387710137	5.521345113	3.777924067	3.13933071	3.352472907	1.41152203	2.399302413	1.003847354	3.420537259	2.999325514	2.187912526	1.7883716	3.018544028	2.576398047	2.501215266	1.784470629	2.032020155	2.901861319	1.646993218	3.145240572	1.107162269	3.273161094	2.894052166	3.506235209	2.86198146	3.004016681
NRG1	8.096829028	7.556910591	7.552683703	7.017273537	6.763989694	4.867143888	7.600558513	6.255524215	5.996440009	7.510141583	6.704189915	5.678683923	6.451977122	6.327771494	6.14895662	8.207691672	5.924725977	7.961165984	7.761964634	6.237126425	7.010547961	5.569682545	8.391084396	7.537313206	5.45505339	6.222366091	6.57259141	6.998784403	7.069920787	7.598665483	6.654392504	7.096300453	8.151371479	7.739088715	7.509676056	7.279217027	6.112780713	6.859391899	7.378815932	7.540913605	7.027265978	8.200012423	6.045846587	7.955566641	7.049725457	4.881264991	5.023671849	6.788122449	5.931918253
NT5DC2	7.286820532	6.629127557	4.561352138	6.342038147	6.216781037	6.540488219	6.623011486	6.621055646	6.454943694	6.793213123	7.010293225	7.313920138	7.585938128	6.73329069	8.010041521	6.895643078	6.544569465	7.306913526	7.384665662	6.582407701	7.181280053	6.839712729	7.652342139	7.297148781	6.858101086	7.282257338	6.967959744	7.627221034	7.233510158	6.630408573	7.34878347	6.647238532	7.272878626	5.911100532	7.315339342	6.377183602	7.24270866	6.879157936	7.102259959	6.883726956	6.432941078	6.452144832	7.256427741	8.085525033	6.657620177	5.849512183	7.231707206	6.202149704	6.469500641
NTN4	2.150773448	5.921605886	6.311867056	3.824811191	5.796620499	3.839395742	7.004552722	5.059373799	5.00216062	3.50116632	4.485874784	4.025802276	3.104485093	3.823590946	2.711385264	5.549891788	5.119507392	3.646665627	2.12929642	5.640959479	3.770456501	6.060494867	4.496999417	3.854985305	5.434184738	5.213321261	4.53172488	4.418164822	4.288388376	4.230549181	5.137693851	3.925761762	2.060993243	4.49100674	5.194995606	3.636359538	2.040153715	3.636372091	2.761389443	1.928966967	3.10642161	4.926366348	1.908084231	4.343506045	4.085170261	4.520467036	4.287706326	5.221968304	3.452066845
NUCB2	9.137425488	9.702609891	11.18912564	10.47555208	9.89638576	10.30999081	9.88785627	10.30926886	9.638391328	8.995969575	9.957465004	10.13749689	9.66969451	10.04828257	9.411717559	9.543735677	9.224558867	10.08429137	9.563663527	9.628922786	9.396488475	9.540298351	9.72497131	8.926634072	10.40511465	9.776695237	9.738444345	10.10259279	9.684504288	9.805714174	9.515424617	9.658547427	9.787841776	9.29679349	9.681320785	9.285660099	9.736180855	9.673593406	9.453337351	9.313954245	9.842077266	9.1066626	9.41872674	9.173458155	9.702829352	9.684506404	8.922345846	9.755921625	9.140030025
NUDT9P1	5.961234099	7.478124644	6.751671315	6.949345855	6.907815931	7.36685274	7.127558537	7.254884222	6.197117451	6.092245311	6.445297799	6.205163411	6.30145329	7.346925976	7.531734847	6.078515208	6.892507483	7.396065151	6.646513427	6.966013682	6.840921361	6.092004426	6.706500813	5.634336822	7.540841271	6.680513093	6.928535195	6.420768549	6.218879048	7.018442284	6.39290496	6.810861386	6.647209848	6.460420688	6.406450406	7.234828521	6.871472338	6.532083388	6.787433915	6.807932393	7.610697529	6.366068262	6.610170996	6.48256836	7.212988141	7.58347955	6.86406347	7.630335019	6.833812686
NUMB	11.64214302	11.56801485	11.48393336	11.68359966	11.69832269	11.32419649	11.7709421	11.75910201	11.33160971	12.06945227	11.48900907	11.67656808	11.58626188	11.59143182	11.33763086	11.37781494	11.23064049	11.66385812	11.28172857	11.26680189	11.49918754	11.27573283	11.60542099	11.91850259	10.97339336	10.92572433	11.49948993	11.48888115	11.85156843	11.54209153	11.44122784	11.48525793	11.62832757	11.61303936	11.78290818	11.40927487	11.60147455	11.55940515	11.53211505	11.62761537	11.13593214	11.61291731	11.33693014	11.6607043	11.12143076	11.12958113	11.23532825	11.02491698	11.53774426
O3FAR1	5.678301168	4.271102319	4.5649067	5.410941597	5.248233984	5.254890329	5.315040133	4.779406545	5.301986459	5.018305574	5.406328422	4.261017215	5.210081393	5.196467847	4.327798519	4.732726854	5.51149512	4.575347666	6.416945146	4.940367837	5.062391791	5.591020246	6.100389151	6.119247359	4.814876726	4.443799338	5.276992976	4.845767137	5.701303767	5.246320459	4.425489161	5.168527366	6.31763302	4.970476543	5.842659229	5.090566238	4.638749136	5.180146407	5.433180688	5.342340791	5.031861838	5.546237274	4.868887824	4.859054934	5.374319107	5.018424444	4.614392649	5.212881756	5.294692579
OAF	8.963262516	7.483485987	6.236818834	8.691250541	7.883857522	7.788495867	8.154969175	8.126929225	8.516431827	9.27013417	8.898613657	8.276264918	8.52391966	8.89639007	8.183428021	8.947469199	8.098529985	8.546798034	8.421791824	8.067059016	8.787100701	8.860177089	8.854056663	8.998443375	7.718212958	8.25156163	8.677375051	8.79578881	9.231281587	8.761794229	8.607669176	8.863332847	8.800858921	8.68110131	9.005435163	8.578095762	9.017725497	8.468750948	8.820592116	9.32708028	8.6593574	9.236820761	8.497249957	8.99051677	7.888123302	8.116567859	8.682551095	8.202405865	9.00854247
OFD1	10.09185698	11.64190022	10.92390299	10.1946184	9.993102059	10.50752776	10.06445191	10.73696413	10.49990254	10.08202346	10.84308701	10.72633322	11.08542726	11.10244046	10.48479923	11.28361542	10.95305324	11.27555259	11.02201919	10.75474566	10.44258093	10.79506234	10.54654552	10.29316102	10.80813035	11.19222721	10.87352315	11.24818184	10.78284416	11.03692962	11.31391925	10.60454712	10.7912373	10.72134499	10.89715295	10.94210344	10.33162805	10.59424419	10.86883192	9.975764009	11.29322402	10.87284629	11.19233371	10.69601026	10.71552144	10.97195876	10.24528671	10.85959369	10.29110282
OPLAH	10.36851102	8.546545676	8.453016882	9.92506379	9.701106577	8.974737265	10.29417395	10.00915471	9.484921217	10.34507882	9.469334605	9.608995139	9.52287861	9.1644166	9.595489753	9.284737722	9.071803842	9.384317189	9.734733474	9.128851135	10.75323225	9.448301471	9.843403731	10.2726648	8.723461989	9.092593634	9.636090465	9.210483317	10.09341234	10.03462942	9.597823112	9.856152299	10.09372557	8.873641805	9.29805566	9.576144184	10.7133372	9.371241245	9.693651415	10.61363273	8.891275612	9.932463896	9.557212217	9.687376688	9.831573939	9.252577715	9.365260885	9.143101199	9.78975397
OR52K3P	9.142860912	7.942736417	8.250830787	8.840137627	8.903034141	7.734081418	9.273087661	8.481713737	8.996606465	8.84322379	8.229298777	8.098801251	8.420064133	8.335764962	9.114343962	8.89668102	7.858676946	8.604010436	8.904861106	8.47873842	8.635918109	8.639176243	8.517963372	9.080844166	7.014108886	7.692464008	8.922603122	8.486469585	8.845760017	8.393616711	7.605206946	8.72332884	9.32005275	8.73102195	8.412903665	8.32435985	8.394620972	9.577495782	8.562492338	9.026192497	7.99279016	8.779529352	8.416971748	8.786136054	8.48177499	8.170598233	8.014342866	8.345270072	9.132876505
OSCAR	11.61868567	9.943571866	9.494858759	11.26659662	10.64653437	10.167018	11.35447154	10.90683216	10.91468505	11.56136191	10.87532795	10.34175393	11.2241969	10.74086725	11.19737991	10.60500988	10.84865799	11.29905518	10.4851827	10.97363853	11.26588813	11.03999189	10.73556468	12.05223474	10.09648752	10.11327178	10.88792549	10.99292765	11.65474147	10.807139	10.41592344	11.24090401	11.15861223	10.76044453	11.22721077	10.96698734	11.55510169	10.99971924	11.12244646	11.6870173	10.29530773	11.29584742	10.9530124	11.39164102	10.48973929	10.46546123	10.09912893	10.29676119	11.38707889
OSGIN1	6.518580374	5.451864152	5.140823765	5.874898495	5.853126913	6.15835469	5.660601106	5.844109775	5.692926001	6.655724492	6.305865683	5.921070253	6.26682644	5.487856228	6.80008011	5.747073549	5.903494309	5.633048386	6.211782985	5.771143234	5.930527338	6.229176291	5.774371196	6.400614723	5.84527233	5.549468337	6.618600341	6.227208744	6.498680327	5.72793384	6.079859779	6.385275187	5.992826052	5.504283624	5.878120792	5.320155985	6.594809792	5.557439563	5.663465239	6.261334353	5.540368612	6.241173654	5.811954488	6.086717704	5.926345852	5.530605333	6.151077214	6.116917666	6.46055273
PADI2	7.367346388	5.571345934	4.359653286	6.908941425	6.138686106	5.573521615	6.743876396	5.633719572	6.971265716	7.714588532	6.528015257	6.42357417	6.614487104	6.859603654	6.828878261	6.726466737	6.762318611	6.869889377	6.728282479	6.048398903	7.845564614	6.906946135	7.129786551	8.775530235	5.341467298	6.066809609	6.837004583	7.515732181	7.759697293	6.887739133	6.363770438	7.102188285	7.2136152	7.18658114	7.750549077	7.392034717	6.083912907	5.858585465	6.465452558	6.374793908	5.945750992	7.491459333	6.284621114	5.910916903	5.490241924	6.20472714	6.243064751	5.90304906	7.584989549
PAQR4	7.717788762	5.449340376	4.682990765	6.94468147	6.804202947	6.714359804	6.960117034	6.943823339	7.280520557	7.625596772	7.52451515	7.720618196	7.931586482	7.138402205	7.61552649	7.02644033	6.719268161	7.087473924	6.751365714	7.034253692	7.438746096	7.690394275	7.464701867	7.822901906	6.834787207	7.358167397	7.637670539	7.383285083	7.992417188	7.085614708	7.183855544	7.411555673	7.055828771	6.954502876	7.352752073	7.198720576	7.419884921	7.318092191	7.471082543	7.770290426	6.898312028	7.468786538	7.245499605	7.34815627	6.968580121	6.771031513	7.195405779	6.93345626	7.435976479
PCDH12	6.652479605	5.310582081	4.418573119	4.850125449	4.876451291	5.328688088	4.934553744	5.414961539	5.02073335	6.106291031	6.199126406	4.878259604	6.659427539	6.227512609	7.40742074	5.0151517	6.3548958	5.698541497	5.177375505	6.219515252	5.064697192	6.168022218	5.363327847	6.398952057	5.024183888	5.502312712	5.676941732	6.124670286	6.502030889	5.110487916	5.492246574	5.842369087	5.447559333	5.52895767	5.840030592	5.186160441	5.65063394	5.438359036	5.449742632	6.547047516	4.638023432	5.939140157	5.622975399	6.093654966	5.854128343	4.992260353	5.941066491	6.180615042	5.935319627
PCM1	9.485964948	9.673128612	10.78361591	9.867110358	9.529572665	9.839733437	9.916871014	10.08009122	10.04808569	9.523862663	10.02021132	10.04268931	9.982557109	10.1858945	9.883571535	9.924781406	9.666878705	10.03818448	9.900789405	9.740848138	10.03643813	9.596433632	9.918832168	9.309530105	10.07738623	9.874562046	9.454923759	10.14232402	9.577626722	9.999212078	9.99351777	10.00009005	9.96650034	9.944853741	9.472023981	9.824734888	9.669059491	10.10544435	9.738873662	9.436418706	10.08545912	9.760790426	9.765912384	9.40471626	10.18504014	9.898056358	9.562275456	10.17594865	9.902545235
PDE7A	7.777022532	8.473590763	8.793346931	8.95719362	7.735656675	8.783990119	8.413286307	8.609176197	9.053208446	8.046548909	8.589408645	8.362788872	8.999325648	9.216747695	8.736750388	8.753338026	8.7167478	9.344031835	8.595091371	8.574695795	9.232603232	8.73201017	8.756695227	7.944820296	8.568191277	8.882473814	8.431830012	9.148666942	8.593526648	9.118659931	8.977878811	9.033475323	8.922563956	9.203535201	8.344345987	8.896079052	8.60126328	8.534141678	8.623584991	8.004222915	9.812224931	8.67837221	9.09063693	8.713040529	8.987338696	9.636157009	8.665119022	9.310860949	8.328257703
PDK4	9.916518898	9.550057397	9.433831033	9.025984833	9.879166549	8.824598942	9.81528598	9.940402342	9.687455008	9.796558887	8.466394107	9.368794637	9.293117774	8.459281442	9.657868171	7.421807307	8.279964564	7.851528967	7.361284272	8.399902337	8.403165096	9.367957232	9.962201101	9.228350376	9.458099714	7.121823847	7.799882191	8.887480514	8.639231672	8.590435877	8.966599937	9.262812629	8.884026826	9.578225434	9.791412747	9.272519891	9.902231055	10.20883717	9.081570619	7.947945072	8.647211851	9.617833759	9.248575715	8.060614725	9.702126975	8.544863492	9.161383596	8.624525152	9.020920134
PEX11G	5.877433589	2.641911939	3.033163878	3.979308594	4.786146549	4.781265322	4.075377558	4.556760366	4.269276581	4.524016185	4.327792245	4.462087153	5.243163559	3.758395992	4.455231664	4.477137945	4.049837193	3.682912221	3.619252208	4.457783153	4.702077285	4.309193014	4.243126158	4.255932418	3.754407908	4.788777721	4.197354792	4.630284092	5.791688936	4.122324505	3.527787863	4.455466681	5.01174278	4.268321239	4.819266591	4.482783175	5.736463452	3.870015134	4.850305804	3.954365688	3.743649756	4.686151021	4.430517416	1.847103149	3.75523013	3.969267537	3.804113688	4.018284942	4.858373451
PIGZ	9.454683297	8.11145348	9.028894522	8.899094939	9.597088735	8.149863886	8.637310457	8.165259863	9.270563389	8.875908856	7.721101491	8.242126029	8.857429017	8.59070143	8.631614356	8.48708829	8.852802607	8.221839047	9.071697734	8.704016908	8.176282924	8.164802728	9.244363404	8.762919797	8.53367376	8.16956647	9.220195975	8.755233633	8.159984594	8.183787485	8.377725309	8.747455818	8.902129418	8.112791769	8.447216265	8.106111894	8.242386773	8.539752213	8.377336173	8.86571211	7.759036949	8.259279361	8.041732618	8.116369644	8.243793117	8.922102857	8.249255683	8.753395771	8.92057215
PKIA	9.145442712	10.93725268	11.80356804	10.62917079	10.43242084	10.87335234	10.06537466	10.15442838	9.165231866	10.09005272	10.43414877	10.77587429	9.896882221	10.22411948	10.23154979	9.661183867	10.15009807	10.39368265	10.3768986	9.497113031	9.589626489	9.534147104	9.308476818	9.417905192	10.73762917	10.47907103	10.1836746	10.31204189	9.774196243	9.914953312	9.726268943	10.09757073	9.492359392	9.793146606	10.34351907	10.46451882	9.890176937	9.467122486	10.59017476	9.555238226	10.17504171	9.561277589	10.39844784	9.963050617	10.38085212	10.67306613	10.04337	11.3472871	9.908356013
PLAG1	8.159262116	8.473780511	9.709631274	9.044740004	7.850517885	8.459735419	8.636453778	8.689635248	8.400055846	8.724877571	8.892173159	9.524626965	8.735533544	9.450273348	9.185638527	7.950301499	8.893852107	9.816462992	8.400000669	8.884554085	8.839542362	9.002978495	8.34684985	7.938734424	9.206035225	9.507541423	8.749180294	8.735058919	8.773241253	8.660888435	8.274647079	9.451714067	9.499958104	9.079764982	8.832709396	8.699341622	8.488276824	8.538987168	8.690662462	7.517224576	9.730714805	8.420734401	8.587677411	9.290054987	8.911884455	9.145279395	8.327789243	9.814515068	8.550293636
PLAUR	11.74471249	10.28583812	9.427656022	11.26385579	11.10341829	10.47162895	10.92083986	10.57787805	10.88046522	11.66040259	10.63786951	10.59206671	10.97162068	10.6965895	11.0394082	10.9995049	10.37855517	10.93623898	11.17165851	11.03878118	11.10385478	11.00733964	11.11809889	11.76522321	10.70506411	10.54302018	11.1332288	11.27003457	11.80946946	11.21261774	10.8688692	11.43365903	11.45563748	11.10506576	11.23864357	11.12372019	11.98482828	11.15051273	11.09359865	11.62600869	10.20824342	11.61767347	10.80274512	11.19695927	10.92915465	10.67262349	11.01454305	10.72713038	11.34154718
PLB1	7.624302529	7.154369697	6.248071288	7.203861614	7.172176929	7.015255118	7.821364048	7.131335297	6.681175538	8.115590868	6.593541297	6.693016226	7.213812371	6.940655934	6.896702491	7.39651189	6.806940394	6.856006835	6.911867347	6.334014401	6.936565099	6.528440262	7.08236125	7.551833789	6.480498421	5.937998301	6.777630056	6.289819271	7.998995027	6.983771666	5.614096359	6.557937264	6.890212538	6.52548368	7.029832832	6.624802759	7.138876882	6.645661853	6.88288781	6.846810927	6.781441168	7.105889295	6.8988026	6.448070426	6.824239801	6.311109051	6.815770803	6.46884901	6.616385967
PLD1	6.843460516	6.223614047	5.381757045	5.848037284	6.106341581	5.430534956	6.24876385	5.942859898	6.014750867	6.067587277	5.297217439	5.513405994	6.263090591	5.655123965	5.778877843	5.979681568	5.611415489	5.544762989	5.762868862	5.15088217	5.900394541	6.121396004	6.276004414	6.594480856	3.946566084	5.327146849	5.368973728	5.648977886	6.031214569	5.579589818	4.182473349	5.428071789	5.587102582	5.924062046	5.962486588	5.056951363	5.983357807	5.977837295	6.048431435	6.158051944	5.059170859	6.611910183	5.104051643	4.886250999	6.243743347	5.453553667	5.818412204	4.892773649	5.881413045
PLOD1	11.44864157	9.725359638	7.656657444	10.69687515	9.966484168	9.97709736	10.40217793	10.46132212	10.93086424	11.04276962	10.60863967	10.39586563	10.67814767	10.41328179	10.58514994	10.6852561	10.31856017	10.85669072	10.68710055	10.81190664	10.7848901	11.18275737	10.88125991	11.12453484	10.22497638	10.44321563	11.00349431	10.83190088	11.08782881	10.66508865	11.20772439	10.85774008	11.15195088	10.93675572	10.95551797	10.3574182	11.03384124	10.55846171	10.71118218	11.01812372	10.20639623	11.32493921	10.29423634	10.90260487	10.88580856	10.06825368	10.81562231	10.17002354	10.78851993
PLXND1	10.29033854	10.40213532	8.256187274	10.027768	9.608730153	9.517543288	10.17876174	9.75671708	10.57358209	10.44570191	10.12217145	9.460361679	10.47277531	9.721583748	9.295780103	10.36051424	10.21218272	9.588966171	9.305851242	10.45789285	9.34792097	10.35587611	10.57195018	10.99357083	8.973609239	9.740589082	10.46808882	10.04835102	10.78394017	10.49837812	9.350521525	9.650242363	10.12512696	9.445989857	10.57609873	9.695746049	9.557884616	9.465903097	9.489370408	9.548030316	9.177994635	10.04560388	9.078656518	10.35964939	9.110559155	9.336031623	9.845567191	9.231476431	9.42862555
POM121L1P	7.060957089	6.438295448	7.624249526	6.856281376	6.934586971	6.008385191	7.556604973	6.49322449	7.209935471	6.273855268	6.571720578	5.462184887	6.50580388	7.151084066	7.617985685	4.77570437	7.194769276	8.01785233	6.662765773	7.38219925	6.970159026	6.783338681	7.335824305	7.674785715	6.252706376	5.882972658	7.692117522	6.655295419	7.135753677	7.334855726	7.200436306	6.696060863	8.188524392	7.182065598	7.262467851	7.009979753	8.256985406	6.195741631	7.589862814	7.746140634	7.147671604	6.648936788	6.380717662	7.773701876	7.24838897	7.387431753	6.584802689	6.909675233	6.119065974
POM121L4P	6.81634792	5.498321779	7.200241234	6.236282806	6.353260953	5.422075192	6.964848118	6.021173046	6.786530509	5.565607892	5.691755313	4.848446903	6.013493902	6.454961848	7.292122284	4.887553179	6.569607794	7.270826691	5.655904725	7.082641246	6.535227331	5.915935284	6.420437851	6.868137451	5.57776239	5.259602341	6.667803175	5.965381095	6.096260012	6.398224468	6.122101244	5.773646774	7.747298744	6.449543839	6.51961786	6.044894832	7.430621486	5.688719523	6.765410446	6.946576425	6.294615193	5.916507424	5.82506625	6.764631948	6.4226898	6.737603555	5.57441189	6.030856813	5.419997193
PPARG	6.072480037	5.659423476	5.305501917	5.05751599	4.79383898	3.840669771	5.327284187	4.263223736	5.32723407	6.220866524	4.773514011	6.640289473	6.702128645	5.601646094	5.024249392	6.118701251	4.063911861	5.322294504	5.752008956	4.471595199	4.512131132	4.965903972	5.617370414	7.169053332	4.294399367	4.126328613	6.526872143	5.322653418	6.170262452	5.659916221	5.81712409	4.306422281	5.641045029	5.207001539	5.492664122	5.270540283	6.136837083	5.886601435	5.122324358	6.079367723	4.587054895	4.934443776	5.752122842	6.40639319	5.886512102	4.080011102	5.408496286	4.48965913	4.766466839
PPM1F	9.443349345	7.791547548	6.042913394	8.667747707	8.117387717	7.974378726	8.123247859	8.08191012	8.656522257	9.137161108	8.799162191	8.624555175	9.413777292	8.708106453	8.955883864	8.508874586	8.586038237	8.801960081	8.159339306	8.664231521	8.187165027	8.726006753	8.902630855	9.197980677	8.330789324	8.298913356	8.998783573	8.876753991	8.966831032	8.591201803	8.671972287	9.112876368	8.946735932	8.920129753	8.96961303	8.554926979	9.115623835	8.759778666	8.689768108	9.297467509	7.824030581	8.877377605	8.573532251	9.059279934	8.41564013	8.387106114	8.632010152	8.556299533	8.902429279
PTAFR	13.02752671	10.31371305	10.03799038	12.19852906	11.4730446	11.28516459	12.35721957	11.71887553	12.20169953	12.47742088	11.84024551	11.75808989	11.97826911	12.24436256	12.16579609	12.24066785	11.711408	12.12877432	12.26206825	11.80058152	12.23865364	12.1499378	12.4393775	12.56211937	10.65322714	11.51932263	11.82870144	12.4015485	12.8304295	12.47132131	12.1397288	12.65846023	12.23132223	12.20196267	12.54606043	12.10498511	12.20767832	12.29084423	12.18041468	12.44198585	11.93869588	12.73225264	12.07205066	12.52043232	11.82181772	11.48390495	12.028326	11.85614364	12.00165272
PTAR1	11.86883075	12.49319615	13.15408353	12.30799969	11.71553219	11.98502971	12.31370607	12.40514461	12.34384142	11.92285224	12.21722585	12.41923179	12.36909415	12.54941177	12.50623829	12.26720013	12.12676687	12.53275681	12.2051213	12.13336437	12.39317756	12.08500124	12.36601612	12.00563797	12.44130345	12.17970387	12.08882637	12.17988257	11.76727479	12.10966783	12.08137201	12.30269337	12.14063136	12.24278026	11.90145197	12.07812238	12.07225164	12.35857496	11.92951304	12.08526102	12.33269001	12.04638075	12.09167987	12.10078689	12.53943315	12.35802157	11.88250837	12.34748209	12.27351957
PTGR1	5.475690923	5.620657551	6.169582313	4.911014081	6.374706415	5.998116401	5.822161772	4.720637486	6.197044869	6.935504881	6.053782296	5.515016019	6.315954877	5.346487847	6.511296477	5.413554572	4.592373426	4.884913134	6.578645055	4.921767785	6.70318755	5.229850565	6.069299008	5.599318662	5.043145425	5.170352753	4.241489445	4.816981445	5.400873297	5.308366417	6.052076221	5.696037718	4.770881507	5.647911562	5.910334154	4.817722229	5.804010944	5.549653136	6.234658896	5.830423351	4.731596554	6.066783554	4.662608084	5.974991512	3.669671156	5.474503455	6.030932691	3.629972718	5.823492178
PTK6	7.38720665	5.296966633	5.310889039	6.727707409	6.75559661	5.976657162	6.207559139	6.097653284	6.267671342	6.837920305	5.841595545	5.980797119	6.295575371	6.38090937	6.951706544	5.450811014	6.396155406	6.558212524	6.188683502	6.233628701	5.73008793	6.715382528	6.014787378	7.248667416	6.137600169	5.955612359	6.659172176	5.598516975	6.631058188	6.347836913	6.185155374	6.482715018	7.311377338	5.780419981	6.272295662	6.362132442	6.576776243	6.452090381	6.440369862	6.976632063	5.090207978	6.730614069	5.921640822	7.277471151	5.956176516	6.436387762	5.561743989	5.887121581	6.613999433
PVRL1	7.950464315	6.999405019	6.288025049	7.242762691	7.302181985	7.294384757	6.843065254	7.414640219	7.221018493	7.721739776	7.46136957	7.14844671	7.397553737	7.173744221	8.013886405	7.320954186	8.713412994	7.288334506	7.862776033	7.372546598	7.044072096	8.365214224	7.269649979	7.708031474	7.955969126	7.407629669	7.604702672	7.486467858	7.575218501	7.239273971	7.502402684	7.585911766	7.119464835	7.323529199	7.839664187	7.093553133	7.636812021	7.254276442	7.540495253	7.500299839	6.887601096	8.229309935	7.016779139	7.750485082	7.296094113	6.669037084	7.877114049	6.969909116	7.679957516
PVRL2	8.018720549	7.981129383	7.254121566	8.012258891	8.076379114	7.094378562	9.24117821	7.899834264	8.837719089	8.569394637	7.481096435	7.298594788	8.324681164	7.737934849	9.133634334	8.95712765	7.036530904	7.712292537	8.818223307	7.468869762	8.156506775	8.192309119	7.385329653	7.919132955	6.990287513	7.038655214	8.037174579	7.423617972	8.63285626	8.022454103	7.79054125	8.988220634	8.934313874	7.389422049	8.745548051	7.376792083	8.29409501	8.324856798	7.974388829	8.796126904	7.634437594	8.096997896	7.72209881	8.709985819	7.128645177	6.89280996	7.554648729	7.11194912	8.511962004
RAB5C	10.72311078	11.04126172	9.906985049	11.13002437	10.85459997	11.02965981	11.05659383	10.67943183	10.82579655	11.08717434	10.96963356	10.72075926	10.78371076	10.47114763	10.30397959	10.80426874	11.03386543	10.45194326	10.80400294	10.60058509	10.08060543	10.84899752	10.74638733	11.11203973	10.26797308	10.63384549	10.91181627	11.02571317	11.45003249	11.26216036	10.52647468	10.59220618	11.31465253	10.60257967	11.35058929	10.40237669	10.46361752	10.23449832	10.45463958	10.53883822	9.980892753	10.44596238	10.06870765	10.7097301	10.0745924	10.13470577	10.56087063	10.11974758	10.30771041
RAD54B	3.853227466	5.962140702	7.077509435	5.509194628	4.95797435	5.595916315	4.661996785	5.395858891	5.285506323	4.557777554	6.103270642	7.036210118	5.431249411	5.823914221	6.003892486	5.601150717	5.132054129	5.723969043	5.161552723	5.810426787	4.651593718	5.488969607	4.903546235	4.343404635	6.092363584	5.351994276	5.609393795	5.510052034	4.461162004	5.46391846	5.675089751	5.751294059	5.500894607	6.086561963	5.981909032	5.183523171	5.022822606	5.045787912	4.621103616	4.361204243	5.265780371	4.828948008	4.919491302	5.51846949	5.171527626	5.269414708	5.247690015	6.537231975	5.435429473
RAPGEF6	7.955783851	9.659168429	9.350545298	9.724428512	9.516467741	9.667065359	9.620278176	9.871844133	9.049920455	8.508844884	9.638015902	9.576071936	9.315622005	9.617030279	8.714197815	9.242974718	9.16958732	9.713486382	9.142512317	8.563579867	9.134429641	8.859380464	8.878978734	8.606812046	9.4058836	9.254845384	9.02672783	9.042781515	8.638276126	9.101483875	8.965339008	9.203496502	8.864576349	9.300629763	8.972197565	9.119208639	8.983440216	9.093460316	8.767596407	8.702648776	9.83214007	8.845900204	9.145788505	8.910901586	9.479833261	9.76072058	8.832493024	10.21814377	9.104330785
RASL11A	7.075241112	4.960208382	4.503254144	5.540527751	5.347349751	5.422302453	5.690508837	5.941594971	4.863655568	3.97630055	5.592186502	5.571175504	6.391436963	5.291329434	6.635755052	4.707725372	5.0821937	5.263327134	5.448377858	5.461947616	5.378684056	5.197883917	5.320121554	5.808908603	5.447771804	5.195186531	5.167466093	5.706883233	6.029990897	5.196310272	4.440422289	5.34307592	4.355504663	5.688436019	5.511142378	5.105120326	6.199664234	5.23569274	5.979209077	5.813783934	5.168103755	4.549264917	5.433120003	4.149654141	5.886619896	4.271419202	6.177514582	6.035667964	5.563955131
RBM11	3.746280179	6.846748843	8.347643765	6.422970176	5.559946304	5.772023401	5.781728482	6.611442806	5.335203905	6.034948942	6.765909016	6.153924344	4.810580069	6.905993313	5.439007762	4.92972946	5.620012678	6.922213164	5.598024394	5.445435503	5.506763784	5.63796921	4.494950556	4.211499013	6.429132599	6.311779571	5.752587534	5.790702696	4.945409618	5.526778412	4.706100206	6.176464686	6.179336875	5.554153759	5.874841456	6.14778123	5.337236034	5.335067528	4.036894214	5.414298742	6.68900899	4.776835908	5.840326125	4.282185011	5.751302986	6.992523783	5.692806245	6.812596686	6.085189768
RBM47	9.055401748	8.45956701	8.356027381	8.544507062	9.291272587	7.825703586	9.021731552	8.494933207	8.358566361	8.678112253	8.231856214	8.424946865	8.411212269	8.046317889	8.193554928	8.357284762	7.675667252	8.169706082	8.106730466	7.997790088	8.221551993	8.351894067	8.439455356	8.836283718	7.352288815	7.546615989	8.230300607	7.996762612	8.593054706	8.498136436	8.108071407	8.275593137	8.281643613	8.218831984	8.649137508	8.223291545	9.084393414	8.604998073	8.568112691	9.054284386	8.081367352	8.61722912	7.805053099	8.635913529	8.668044011	7.872744575	8.35106421	7.896440509	8.65723358
RBP4	4.70425043	2.49126553	4.234461839	4.758789623	4.952038527	4.684705336	5.882007329	3.762718257	3.532177673	4.078319927	4.795462032	3.588509497	4.832658779	4.406000057	5.082858814	3.452812823	4.949581632	4.226335223	5.100478079	3.898333385	4.388111637	4.267107878	4.653919215	5.662417778	4.037753915	4.04949228	4.740197465	2.900488102	4.069263162	3.915492709	4.268993146	4.395203922	5.569811904	4.44567215	4.84369309	4.132967764	5.752089869	3.562346887	4.40445967	5.030720791	3.400185234	4.468122452	3.672310752	4.583295116	4.880704382	4.033690172	3.022295233	3.445805556	4.026336885
RCN3	8.623685722	6.613501277	5.395912949	7.075785574	7.110670546	6.749101898	6.472025608	7.162434505	7.29693413	6.714220258	6.612113054	6.597870422	7.262337542	7.156213332	7.766585238	6.540930513	6.933074062	7.338776128	6.875599611	7.406305749	6.971966568	6.702839838	7.316677176	7.396940364	7.061845151	6.357683287	7.08177392	7.119359399	7.117747398	6.929585671	6.974558554	7.145109801	6.818600851	6.984071328	7.489971744	6.636198585	7.274931921	7.005271168	7.07304841	7.282283658	6.286287077	6.906963354	6.54590731	7.395344941	6.941808614	6.723828824	6.675793461	6.141711733	7.10720569
RELT	11.8648391	10.04185067	9.231773703	11.10335497	11.15708911	10.65582072	10.69428277	10.71612128	10.79282399	11.36494547	10.91760029	10.74701286	11.26624367	10.69241729	11.39805803	10.7633461	10.50128629	10.52435243	10.26219526	10.65600556	10.83711396	11.04643081	11.0768355	11.27264356	11.48765683	10.5427625	11.20965812	10.9272019	11.51101326	10.91034472	10.74293087	11.36750875	11.19429343	10.94596406	10.96286017	10.86693249	11.38611834	10.81675724	10.90008173	11.54305274	10.42773345	11.07792877	10.96982948	11.234613	10.65389293	10.72860685	11.01815763	10.83975341	11.29587779
RENBP	9.405472497	8.172394337	7.578769159	8.872621895	8.683739507	8.209910924	8.198619724	7.929846599	8.34739176	9.051917675	8.54333866	8.43144596	8.122469607	8.128208879	8.632075663	7.914644027	8.133545627	8.251627114	8.364596781	8.394185686	7.92259568	8.547939704	8.473671359	8.872349025	8.225280706	8.049415416	8.648014136	8.517751708	8.881281509	8.308781878	8.272841734	8.722480637	8.752000803	8.20606469	8.689578078	8.480626707	8.58157528	8.296427969	8.344024904	8.874091894	7.746201497	8.141819915	8.136613162	8.40962544	8.040333034	8.047285296	8.320934316	7.810854928	8.548887145
RETN	11.29462073	9.510356317	10.19085184	9.977216687	9.222857305	9.933908342	10.6490353	9.546772153	10.01435211	10.5495277	10.36283358	9.75909817	9.665718659	9.181485309	10.27609432	9.598361038	8.698658313	10.55350849	9.851881066	9.857591719	10.47722626	9.930297613	9.939444089	11.38974795	9.710460808	9.542785311	9.657007439	10.2660587	11.64906159	9.786636137	9.604955258	9.626823664	11.12281658	10.98860384	10.21426469	9.673639613	11.45288672	9.211663575	10.60807127	10.67448164	9.456966442	9.798367416	9.590816357	12.88363652	10.47792478	9.818574253	8.740162678	9.835791838	10.30468889
RIC3	4.998964473	6.921499778	7.537691049	6.857424733	6.120140418	6.956003091	5.942718365	6.453949741	6.577149915	5.811448092	5.852602668	6.839856201	6.04343742	6.929584665	6.902045221	6.367830849	6.63076985	7.197538122	6.671100233	6.820168783	6.82816508	5.970725722	6.110171341	6.04372347	7.514729077	6.787880782	6.458651111	6.204938401	5.781409226	6.649495952	6.159212899	6.292831799	6.443520819	6.204074262	6.400295754	6.81875542	6.083010338	6.522921443	6.130743286	5.987958505	6.383942762	6.071791549	6.451104859	6.575833003	6.391429129	7.085645181	6.093770554	6.382542752	6.7402836
RIN1	10.30207429	8.896325951	7.460325277	9.622404286	9.833727541	9.318214408	9.051642062	8.928003362	8.837045165	10.12554664	9.228117616	8.90320246	9.39170586	8.930565108	10.352302	8.214180579	8.731096232	8.985982964	8.896119487	8.631053657	8.851402753	9.253584947	9.06658191	9.593915044	9.386338445	8.567663954	9.45744308	8.822544815	9.642962371	7.098293501	8.984744897	9.400182023	9.773334474	9.036137788	9.121571308	8.369154772	10.09373549	8.121640781	8.784819867	9.835199264	7.762414743	7.333582232	8.603379101	9.41561493	9.038275352	8.872407122	9.199612815	8.563813211	9.505410465
RNASE2	11.22935454	9.499100252	10.14110537	10.68384456	10.38348506	9.969231912	11.39934921	9.718064846	10.71295991	10.9094229	10.40361183	9.918178887	10.07131674	10.76599323	10.91787778	10.53935477	9.302446773	10.62129755	10.97415668	9.590483801	10.69113763	11.00250996	10.16798619	11.31891774	9.209163967	9.965843107	10.71615614	9.42969796	10.50475238	9.491957182	9.993309384	10.58911175	11.00505083	9.340201892	10.31759049	10.03842666	10.90154895	10.02321679	10.76668192	10.69482481	9.770725302	10.35681887	10.54896005	10.88265514	10.16448908	10.00006078	10.05059466	9.351976973	11.46991866
RNASE3	9.563990453	7.797257527	8.503759577	8.945100222	9.036010148	8.428841165	10.00649986	8.26120735	8.953196873	9.258913544	8.489955793	7.97246916	8.22348926	8.715109322	8.981085037	8.559643985	7.573066896	8.87239187	9.305784428	7.958966449	8.850998467	9.186502431	8.584416182	9.663950042	7.622742447	8.004088873	8.779808044	7.818581274	8.765126702	7.891634936	8.41051285	8.843997278	9.372960385	7.485423718	8.524013533	8.218521655	9.394455014	8.186929621	8.936986415	9.016676682	8.103020233	8.604643723	8.688879136	8.952775216	8.531665143	8.288016294	8.383141933	7.753553472	9.638473169
RNASE4	9.675364977	9.255187856	9.915024324	8.293176055	7.946270485	8.397620122	10.11333101	8.782239717	9.189133055	9.894091457	7.724003179	8.556944626	8.952416143	8.468846007	8.620791036	8.641112701	7.973614054	8.777543784	9.101566774	8.869773914	8.525655979	7.611347035	9.241054675	8.681261227	7.485304157	8.76540937	7.320842451	8.734528803	8.802730885	9.010639147	8.315719111	8.543913968	7.485300595	7.640867726	8.66003727	9.024092157	9.225770483	9.429609505	9.109630018	8.979572069	8.716326928	9.195041673	8.110046183	8.81994296	8.682981912	8.201596689	8.880050033	7.857016057	8.429638111
RNF217	6.480870802	5.582111725	6.144931296	5.767876996	6.675682654	4.964306829	6.145182762	6.007351472	5.530035398	6.292798177	5.966086	6.107440776	6.055992289	5.976320835	5.500383495	6.216818225	5.234039205	5.582085849	5.776300993	5.234102501	5.485500897	5.795827033	5.770481489	6.355339161	5.190248612	5.067412492	5.797710135	5.811433229	6.548245118	5.768630024	5.2486254	5.882163303	5.858574358	6.221614224	6.267127618	5.344968684	5.87051124	6.082316301	5.737136482	5.696167302	5.33072853	5.979300253	5.467020274	5.860562679	5.223427171	4.892317709	5.31987461	4.955268816	5.90957891
RORA	7.90763782	9.330826689	9.919365525	9.234878119	9.006768496	9.641337401	9.544267804	9.617190969	9.301672494	8.805175907	9.535248398	9.680395285	9.642321507	9.335687146	8.95877957	9.433546231	9.587145324	9.425736462	9.186852078	9.183581934	9.003351414	9.329708977	9.290954521	8.47116155	10.04713259	9.079755344	9.109782964	9.569889044	8.332552728	9.314946772	9.537406881	9.158124035	9.139455619	9.891011767	8.880816784	9.346852028	8.851544038	9.045964171	9.036839193	8.742336443	9.440174675	9.61476432	9.497104861	8.456427368	9.45746102	9.408786402	9.274011165	9.804791514	9.098412396
RORC	3.963422434	6.001019143	4.643134921	5.75824294	5.198116544	5.601725798	4.841829125	5.530027912	5.144830718	5.115451055	5.391837602	5.529506554	5.52737964	5.358777893	5.253741042	5.766183686	5.305958947	4.943807285	5.326506885	4.779343028	5.074356894	5.940789419	5.899617671	5.632537891	5.873374222	6.156449358	6.318584114	5.859776706	4.999435374	5.479830525	4.949013368	5.849409794	5.083878306	5.173004443	6.725590974	5.474409292	4.683299547	6.300230101	5.907569651	4.20198447	5.502760796	5.857831144	5.627760232	5.518923613	4.964288323	5.303742994	6.010046864	6.059906161	5.333843865
RPGRIP1L	3.073039322	6.130034576	6.145832478	5.100010502	4.319251867	5.608725687	5.489946827	5.583232182	4.989934852	4.458255598	5.815353267	5.685557193	5.736908021	5.662675367	4.778043563	5.640690496	5.6198506	5.33490948	4.92009977	5.638444382	4.898781277	4.871884844	4.685543092	4.657937378	4.435846569	5.801156151	5.142011331	5.419542961	5.140680398	5.277520687	4.967672972	4.569693937	5.011465738	5.632673634	5.24129148	5.43057085	4.501165957	5.273054519	4.954623483	4.22540252	5.579442562	5.462669061	5.051168348	4.396968322	5.668678341	5.501847388	5.317191707	5.865531438	4.979665997
RSPH3	10.92253912	9.747801765	10.92775104	10.33252393	10.66299641	9.5143595	10.15938891	10.12134103	9.746425408	10.03997747	9.875226323	9.648835491	10.05941903	10.07656707	10.31540155	10.04328959	9.661424254	9.473582718	9.799831263	9.538100921	9.911454023	9.912836175	10.10095422	9.326666494	10.01483014	9.684999918	9.879859451	9.990053451	10.01464308	9.904060559	9.560910757	10.05896429	10.03096479	9.791593712	10.19388109	9.611189752	10.15197768	9.885752317	10.13848474	10.07467096	9.429612453	10.15104258	9.665895755	9.562599185	10.03447254	9.516127548	10.04464575	9.46391704	10.12557471
RUNX2	5.527022446	5.142110958	6.443138285	5.534361391	5.751860439	5.309339749	6.005955569	5.730116324	5.429065555	5.527552792	5.705011264	5.764289239	5.932212425	5.53993685	5.590948561	5.72308436	5.830512777	6.107178221	5.453069537	5.458357834	5.174352678	5.45148556	5.697980527	5.507462198	5.846933486	5.932373262	5.627306444	5.683776478	4.842152725	5.178182476	5.27247284	5.832285215	5.486381092	5.180198399	5.585189107	5.866033576	5.666305925	6.089529616	6.316391128	5.294175958	5.33369037	5.651432287	5.471199561	5.354178888	6.000687998	5.717342881	5.522888726	5.728892311	5.371824664
S100A12	15.2371853	13.04723057	14.70016019	15.14484444	13.88355172	13.50718886	15.2240456	14.45950452	14.87926328	15.2284714	14.64458788	15.29678894	15.08758341	15.00701903	14.53147921	14.95439764	13.9898632	14.71761514	15.27124934	14.19040551	14.94700533	14.98270248	15.01042337	15.82477183	14.05407907	13.72768716	14.60190543	14.69136048	15.39953503	14.65693348	14.15056514	14.78753672	15.23899397	15.30605306	14.6279003	14.18139144	15.9106972	14.58070504	15.08568428	14.8031182	15.00195743	15.69949907	14.72941721	15.24377723	14.22613504	13.88174557	14.17750448	13.91047197	14.63605269
SACS	7.536530365	9.393117224	10.25343496	8.558878537	8.372257957	8.862400215	8.620385248	9.144260825	8.341329504	7.818260924	8.789851558	8.827035774	8.612701252	8.523977011	8.66866794	8.218966656	8.351083892	8.36519928	8.264012403	8.461412273	8.140955739	8.229625673	8.310501059	7.691672215	8.402877054	8.913507132	8.381514047	8.388770686	7.716019706	8.070670201	8.166321415	8.151504807	8.117860676	8.298145809	7.997212687	8.560627305	8.238215266	8.343377222	8.130290851	8.207048251	8.357479717	8.083331256	7.978594299	7.955788019	8.826726077	8.382017015	8.291097284	8.59024579	8.046622016
SATB1	11.51288347	12.73930801	12.57233102	12.72725128	12.15038796	12.45092644	11.96366234	12.62290947	12.15031832	11.67220053	12.14333348	12.29662435	11.95357177	12.57221248	12.54296861	12.15765263	12.02135122	12.67444183	12.34352801	12.16826081	12.26945169	12.20749511	12.16779198	11.52369672	12.61183319	12.12748668	12.14066476	12.29516293	11.85666441	12.24998007	11.93642112	12.3229908	11.93734515	12.32799232	12.1465474	12.56565127	12.08740197	12.66418727	12.69286789	11.92747741	13.33079528	12.19567824	12.60405085	12.13830836	12.49256033	13.1985007	12.15727156	13.00416291	12.14424589
SCARF1	8.827204188	7.834975527	7.468758842	8.177364192	8.421331888	7.196201903	8.029677098	7.807453617	7.986162996	8.391308251	7.469722655	6.998845614	7.458145039	7.920149913	7.34170308	7.773830559	6.797834413	8.051291726	8.026545524	8.285548286	7.701124744	7.932719085	8.181363413	8.504131786	6.95904099	7.697546371	7.955222112	7.784417079	8.21763015	8.279802366	7.694077665	8.024213675	7.947767	8.196407685	8.069782362	7.837089638	8.033445517	8.153298736	8.079159235	8.66133296	7.480964173	8.197397095	7.528781438	8.257971743	7.769360586	7.691659947	7.995915012	7.603289529	8.364258594
SCML1	6.812465965	6.868040791	7.441055328	7.455735309	7.480596029	6.415702178	6.023178564	6.927383067	6.060419926	6.741380467	7.069679891	6.790033744	6.362595887	6.858113168	6.25114591	5.472610244	5.357352593	7.251147021	6.316509228	6.598720829	6.387109619	6.075572707	6.127114244	5.907444711	6.846335092	6.194873995	6.202662615	6.389373853	6.160636407	6.408223761	5.609926699	6.746467857	7.027679275	6.996451412	5.852126514	6.411110565	6.618543258	6.26484677	5.842083993	6.570694177	7.529819906	5.936126832	6.451002293	6.429871013	6.803321801	7.563039067	6.736512765	7.128890908	6.595642998
SDSL	10.18275607	7.429444082	7.338620467	9.538000217	9.446343988	8.626159174	8.851587221	8.741046462	8.503453475	9.410322942	8.624909426	8.756673588	8.741985195	9.175322414	9.111285151	8.282441078	8.539310066	8.631543387	9.692657649	8.261522287	8.328619059	8.887384658	8.397007762	8.559200693	8.017877775	8.064450847	9.622319584	8.535251995	9.241264838	8.194427806	8.34285293	9.493545982	9.036282228	9.805985781	9.21476416	9.06541064	10.06039179	8.700416203	8.461822883	9.485732878	8.189527741	8.586228078	8.36837304	8.873002291	8.505146482	7.557246474	8.758970029	8.018564592	9.102933857
SEPX1	13.23508463	10.33937742	9.775236003	13.09443987	12.53830892	12.38142767	13.10388749	12.32703357	12.49962432	13.03114204	12.3143723	12.62597265	12.19113758	11.98753969	12.6704587	12.26268314	12.09231404	12.67627366	12.53875759	12.0322646	12.79284953	12.36724597	12.67520567	13.23277216	11.58758713	11.95127151	12.58592266	12.57334515	13.1108779	12.59515758	12.24422846	12.53674748	12.78798487	12.41877718	12.79533507	12.50125401	13.11458265	12.38374265	12.52236444	12.90193516	11.84892187	12.5954635	12.37254609	12.67362045	12.20918449	12.08206682	12.36653465	12.0139125	12.53566513
SERINC2	6.087976373	4.146839052	3.631818681	4.699110522	4.981617115	4.432092635	5.633445156	5.228695715	5.195275075	6.604847863	5.748500367	6.178015076	5.691624384	4.782532198	5.17754142	5.267182457	4.612267172	5.929922338	4.807321833	3.898393077	5.666393762	5.012850221	4.813110052	6.758243384	3.9465305	3.810810991	5.316006402	5.460098489	5.976475714	5.519134826	5.609745086	5.820832299	5.909261869	4.888135047	5.970836832	5.368184449	5.91779949	5.767609621	5.840220705	6.2539409	4.935216127	5.787633964	5.399375851	6.066425005	5.40907085	4.85995206	5.208348553	4.774527233	5.040025881
SERPINB2	8.088072442	6.117401157	8.600016904	6.800127831	6.664468755	6.665042105	8.056569955	7.019176795	7.810286232	7.526441385	6.426578312	7.905095426	7.792484515	6.649903671	7.10559589	6.820560074	7.067195676	8.011081007	8.203049834	7.299594164	7.645673037	7.27239219	8.152983053	8.295640058	8.273212203	7.241455683	7.675691226	7.804772641	8.24026654	7.701057706	6.773243511	7.125916437	7.728488065	7.537302671	7.903048258	7.277986273	8.961024457	7.38346402	7.808447224	8.373419087	6.666166925	8.485811158	6.714942527	7.470084123	7.355465933	6.930660992	6.227195527	7.396556865	7.145491797
SERPINB8	10.39830358	9.136883107	10.04399523	9.9742314	10.35362194	9.675184902	10.58707634	10.00637422	9.708513801	10.07454387	9.894297464	10.06864452	9.827563877	9.926673038	10.07140712	9.399123194	9.325538077	9.865268398	9.893876544	9.268227224	10.10345322	9.573479994	9.957215447	10.36874494	8.957471403	9.650137019	9.782445205	9.586947144	10.01767866	9.218728572	9.360883053	9.864228154	9.625294167	9.481112338	9.779441693	9.787876202	10.53092778	9.813223223	9.732694369	10.29309213	9.343631951	9.850668583	9.327969505	9.623491235	10.01529341	9.412919468	9.711236215	9.553966498	9.874816813
SERPINF2	4.812601333	4.122163659	3.350825601	3.99171958	3.112221335	3.605541419	3.861809819	4.081929014	3.866998277	4.750777432	4.264460328	4.18377508	4.38640523	3.78633693	4.07700819	3.966139793	4.372004981	3.703665633	4.986707076	3.980075466	3.533880085	4.117074982	4.699647614	4.467535485	3.351428741	4.159937538	4.973621511	4.62966735	4.532444405	3.995896736	3.39687464	3.650828729	4.291624254	3.974619397	4.502044539	3.705125129	3.99969147	4.095083773	4.161228196	3.045155944	3.903408681	3.98144669	3.920147094	3.184325495	3.890309735	3.713938329	4.222896527	3.506485647	3.292790984
SFTPD	9.166860989	7.485230578	7.118288551	7.637224485	7.870406656	8.5355282	5.759539389	7.912513571	6.74147465	8.013886607	8.164266292	7.669627831	8.638804835	7.189190474	8.401350446	6.476413936	8.051868506	7.66624618	7.389869608	8.124134245	7.260227747	8.041817971	7.147873556	7.859533883	8.808039296	6.692684295	8.396222372	7.56809795	7.729763893	7.448112386	7.91613614	8.381722433	7.693510915	7.717975977	7.65770186	6.988334958	8.583397414	7.631561659	7.565088715	8.516694745	6.37080041	7.573742343	7.986064958	7.794316566	7.421632063	6.633839196	7.963094856	7.727597762	8.578601848
SGMS2	6.783884685	6.024728827	6.094684216	5.613563441	6.674823661	5.614177284	7.006216785	7.287999469	6.198389743	6.651214334	6.477619814	6.239621721	6.600109177	6.75305201	5.869074579	6.108814693	5.842178586	7.072901025	6.024989214	5.810198865	6.322311046	6.307987061	6.851938835	7.315051158	5.354257488	5.814747911	6.090385179	6.393405626	7.047873981	6.505888912	6.42927268	6.233040052	5.782433363	6.204700345	6.896753103	5.611281448	6.661911004	7.094305909	6.59575381	6.942102903	5.926162945	7.464295598	5.858234571	6.532434361	6.810942989	5.794168355	6.670110573	6.033754639	6.186945751
SHROOM1	10.46481845	8.005259783	6.615168418	9.151725322	8.603459025	7.555241748	9.450457336	8.341083848	9.539468273	9.409083076	8.541581056	8.041212313	5.273922114	9.524736497	9.766979898	8.497112699	8.72247069	9.254062272	7.998123641	8.676997517	5.853003372	9.422915825	9.803724989	9.203820876	7.300104067	8.226561385	8.724277621	5.78444379	10.21047368	9.464420198	9.220338729	9.645486123	9.512608713	7.969901701	9.772794952	8.892569926	9.574973977	8.608588862	9.629503565	9.583075821	8.714973362	8.783824429	9.202554073	9.360894885	8.38427921	9.026751099	9.34434595	8.869316538	8.709737073
SIGLEC15	9.278492389	7.395223501	8.327499597	9.197092934	9.081247567	8.10378485	9.129343198	8.084828354	8.310549532	8.779766995	8.100218936	8.397974506	8.11183033	8.595412339	8.663757868	7.914140083	7.604479074	8.293672054	8.269999856	7.870219963	8.314825318	8.275586988	8.694042788	9.06678484	7.452495723	7.704369178	8.338409447	8.139341848	9.081902879	8.338201222	7.802368869	8.647521016	8.684409025	7.765727853	8.398781491	8.431105749	9.167800145	8.204743861	8.452627729	8.540514877	7.967708503	8.777817841	7.91360916	8.223745438	8.553031232	8.146043802	8.672647901	7.258749085	8.566574006
SIN3B	10.95225627	9.232676917	9.624168301	9.956006376	10.70767248	9.76682309	10.23831556	9.856511304	9.786565695	10.18294429	9.821377749	9.904197018	9.710622308	9.428637088	10.24834203	9.632160233	9.564860981	9.798369323	10.05974469	9.63449133	9.984370282	10.04839509	10.06970931	10.58167852	9.534865189	9.853117377	10.1181673	9.87105982	10.3927666	9.693140246	9.314755709	9.702288528	10.20961122	9.828056001	9.962739379	9.474565189	10.79264762	9.556969507	10.03734824	10.43995922	9.040488642	10.07468249	9.517020534	9.641014965	9.795721605	9.805211159	9.824823739	9.740468037	10.13737967
SIPA1L2	8.682262926	7.834627245	7.643755246	7.355145137	9.328227349	7.850975438	8.76421277	7.969213403	8.252172358	8.614827094	7.726974727	7.83538234	8.62048764	7.911432139	8.31836021	7.830233527	7.682140801	7.377451316	7.884526946	7.77623375	7.38632438	8.210757338	8.160270119	8.372435385	7.971872989	7.63336195	7.940735	7.692678099	8.032860838	7.590757539	7.48618545	8.174074375	7.856067377	7.549766862	7.795026574	8.364448854	8.341225705	8.331880013	8.15823623	7.918546057	8.006279217	8.178189946	7.796909094	8.490823783	8.268950312	7.230184412	8.364786681	7.301980693	7.985262202
SIRPD	8.173418842	6.753994612	8.407686789	8.262325869	9.080755619	7.329488406	7.921446062	7.411197505	7.650706578	8.508195923	7.822128368	7.198576011	7.256629828	7.521649698	7.31605702	7.606691228	6.881285816	7.416477403	7.458153704	6.994016065	8.335754496	7.258244952	7.609322944	8.977569564	7.169891946	7.294972287	7.805298313	7.127115729	7.70863106	7.255034693	7.289221775	7.729424813	7.940456137	7.380309706	7.721585132	7.596689537	8.367377457	7.737452967	7.581479797	8.17611118	6.27274854	7.451434428	7.060815447	8.159451005	8.025289113	6.781697997	7.191237898	6.94320092	8.158164183
SLC11A1	11.96161257	8.585692446	8.125805041	11.50332895	10.87563283	10.89968992	11.58987909	10.81070592	11.36896748	11.85373777	11.19628258	10.70086139	11.43299689	10.65191427	11.46917759	10.84519366	10.92223767	10.63875343	10.4776968	11.09062687	11.15520966	11.51215062	11.28160466	12.40077221	10.40170435	10.42796803	11.41535572	10.98291373	11.81926885	11.04186013	10.90189843	11.23027913	11.29354412	10.85003723	11.66684819	10.87716119	11.79256819	11.11689161	11.14809269	11.64481022	10.66910797	11.41093683	10.89425394	11.79118313	10.94648185	10.517068	11.08633995	11.14735244	11.11359592
SLC12A9	12.35136827	10.88790094	9.426015619	11.83056923	11.50411219	11.34805829	11.60209259	11.41992497	11.59017115	12.02950999	11.54936234	11.42734409	11.921521	11.6416641	12.28441959	11.4829446	11.39650459	11.66734792	11.20252888	12.01807653	11.6032759	11.61571356	11.74731461	12.0532836	11.22046049	11.58252171	11.9719052	11.75715925	12.1830405	11.645165	11.71955937	11.86870065	11.93711735	11.56623864	11.80314192	11.8554112	12.06161517	11.59560508	16.54858616	12.0589127	11.39537693	11.9422689	11.45820569	12.34504657	11.55065949	11.64526876	11.94027091	11.50683678	11.71249727
SLC19A1	10.43353882	8.316161258	7.762101281	9.380938831	9.383575951	8.744041207	9.340236411	8.565556668	8.998428425	9.940034713	9.352961052	9.077341629	9.004273953	8.926612387	9.296559519	8.894237647	8.584630573	8.898493713	8.83734248	9.116877539	9.074648919	9.191808875	9.149240993	9.613349272	8.7230139	9.087524478	9.449116491	9.007235241	9.737601294	9.082903572	9.023770185	9.305433563	9.364807843	8.893412226	9.516525681	9.763820615	9.905604149	9.173353466	9.139937842	9.481695053	8.773720328	9.375565112	9.009899152	9.747388592	9.211050902	8.948338523	9.251847813	9.261162223	9.606640152
SLC25A20	11.42030384	11.94380746	10.72466189	10.94176975	11.50322688	11.5045729	11.72833023	11.47236101	11.39447493	11.27961237	10.96272562	11.65650146	11.00559605	10.59147638	11.1851264	10.68291174	11.58026895	11.54452832	11.08387955	11.8115179	11.12274739	11.17542711	11.53067674	11.44128814	11.13601741	11.31286486	11.27547286	11.08756237	12.01156869	11.73473531	11.70961233	11.14495624	11.33934914	11.652496	11.76010225	11.5082906	11.65812133	11.73453471	11.80920114	10.77425888	11.42717994	11.57338793	11.66656907	11.42153929	11.65225511	11.4801579	11.74652391	10.98882654	11.44945404
SLC2A6	10.69548172	8.985774344	6.297785021	10.10854933	10.09201263	9.810038401	9.127067996	10.19453841	9.319350697	10.60422789	10.01582601	9.721718566	10.29487447	9.539246011	10.93444917	9.338834553	9.594104078	9.472841363	9.570979759	9.979019007	9.86083938	10.2808336	9.766595404	10.32759306	9.655204797	9.542698989	10.7956024	10.28707771	10.94648759	10.2146102	10.22450653	10.67335693	10.72042275	10.24801423	10.06476399	9.825054571	10.42762997	9.330636905	10.1652434	10.65552391	9.138524764	9.989972237	10.14033426	10.29972552	9.525015623	9.637622928	10.30444954	10.1032093	10.6087517
SLC37A2	11.82564757	10.6741365	10.85636815	10.94192066	11.7238213	11.19413446	11.6656126	11.23134638	10.89337336	11.07087733	11.27202001	10.82807996	11.72007537	11.14782565	11.80945301	10.79585908	10.64659088	10.79569731	11.25686911	11.18842786	11.41433272	11.45959693	11.38637911	11.71342213	10.74593536	10.44095887	11.38862623	11.6879725	11.76561771	11.65467394	11.06467574	11.25780823	12.22130978	11.14533863	10.91633483	10.95249485	11.68385457	11.25455091	10.95044032	11.43886034	10.75618338	10.90877226	10.76167371	11.34856009	11.24539461	11.09692884	11.20040409	10.21648054	11.45075219
SLC38A1	11.13337911	12.82804297	12.70044851	12.20299782	11.60626823	12.52075347	12.38122884	12.34369283	12.09463096	11.52428341	12.58106893	12.32902771	11.96226434	12.40726902	12.46661862	12.51969573	12.55738212	12.74989521	12.50941166	12.71272429	12.36670593	12.2222759	12.39404508	11.2771241	12.77787764	12.85507812	12.40571206	12.35637975	11.67880679	12.20507055	12.47792092	12.14583357	12.02193126	12.48612746	12.18578156	12.33790618	12.14023912	12.45404564	12.25072132	11.89088345	12.8035048	12.1762852	12.48813013	12.20822835	12.70866259	12.89306999	11.7852476	13.14451627	12.13030246
SLC43A2	10.26392213	8.162243498	7.938166758	9.533235209	9.265219587	9.052251462	9.430009422	9.0382459	9.659928169	9.995788574	9.225465391	8.969135244	9.527135438	9.606474965	9.694633016	9.610751015	8.634714181	8.85093503	9.305743513	9.17845235	9.513048354	9.48717819	9.739207194	10.03284437	8.877048542	8.526841998	9.243116887	9.219923827	9.428283139	9.357455838	9.107880591	9.919143517	9.421708556	9.243852605	9.504763571	9.54339786	9.70828776	9.895400263	9.324735163	9.69781655	9.179453069	9.386775532	9.296578331	9.501197937	9.27458467	8.842405455	9.45748899	9.114369151	9.760478641
SLC46A2	9.64858037	8.533597522	7.663288384	10.00160806	8.555325521	8.608916126	8.943887867	8.695703695	9.535083898	9.867580719	9.39743028	9.288046756	9.892447574	10.11360112	9.015511997	9.715967446	8.868708861	9.26006601	9.403691514	9.276720528	9.662481162	9.24077114	9.90728575	9.367234239	7.472899919	8.396981649	9.510840138	9.511951413	9.753601792	9.566493845	9.206763288	9.882395633	9.756842357	9.757363826	10.01049841	9.3521582	9.437978049	9.869883057	9.750150864	9.634051774	8.473270509	9.735440054	9.121636808	9.898271698	8.81580484	8.23868977	9.037125126	9.325793165	9.759596987
SLC47A1	7.120237153	5.478129477	5.909096921	5.211539172	6.908448783	5.558508325	4.727788508	4.913340417	6.108559452	5.15407725	5.839160176	5.138704905	5.783815819	4.967906572	4.956541874	5.360037696	6.348304695	5.704916013	5.420852721	5.921692256	5.255905466	6.407610012	6.208945835	6.314247262	4.352093006	5.418648926	6.06024158	4.426256451	6.463985037	6.210522833	5.87703497	6.58800567	6.819326976	5.441172509	6.220932399	6.06591081	6.423260311	6.537686174	5.56834906	5.723083276	4.018569738	7.585326411	5.115339596	4.621010755	4.912195397	6.513520808	5.19037675	4.108334121	5.719898747
SLC4A10	2.326176814	5.317233346	2.827861605	2.028255411	4.710311752	2.961146667	1.53859542	5.900359785	2.686330793	3.315549708	3.176172003	4.180622166	3.496665982	4.311166264	3.369742413	4.572278289	4.295774078	2.973205089	3.847263453	3.520695854	3.481153379	4.187933975	4.485591549	4.104496791	5.35149021	4.447608746	4.689713925	4.571940364	3.098467443	2.48652851	3.667390573	5.015024914	1.535449655	2.360621598	4.79461169	3.824260972	2.958620584	5.924830835	5.03292278	3.287396428	2.246557623	3.988331114	3.659046597	4.759108179	4.139616837	4.039547227	4.433033223	3.229652618	4.257383468
SLC5A10	7.023556126	4.794555513	5.549503114	5.920936446	6.858950541	6.992565392	3.943652382	7.220921861	5.040928471	6.406023533	6.420263176	6.09727068	7.760953124	4.86865715	6.740798045	4.092491767	6.388624394	5.100498365	5.212665222	6.436655368	4.753005332	6.731646284	5.243778466	6.475113485	7.366575967	4.603084722	6.921085018	4.857784748	5.688189342	4.744178773	5.93239266	6.864975997	5.921655951	6.535773968	4.932200321	4.877752005	6.822630912	4.663802072	5.045373514	6.771046672	3.489665325	6.2957521	5.275886923	6.065689994	6.481232553	5.651562635	6.372596565	5.966427351	5.742934527
SLC8A1	9.471587505	7.690853235	8.078002108	8.505991386	9.649699457	7.844525758	8.635302109	8.826679355	8.237148133	8.457426893	8.345930355	8.69111507	8.562463592	8.135623176	8.733864126	7.90495921	7.634371898	7.992220823	8.064421289	7.881379879	8.187668492	7.995264377	8.452996365	8.50319181	8.084401974	7.082876763	8.110922399	7.795843532	8.373412516	7.917741454	7.901282261	8.661927784	8.528782334	8.412334247	7.893724149	7.914833586	8.66391151	8.660381411	8.229581023	8.666718799	7.904569541	7.71724055	7.867228178	8.198935615	8.269902103	7.449704669	8.174430119	7.750041827	8.587488071
SMARCA1	4.233471017	4.763874226	4.865924432	5.133812765	4.742850334	4.301234131	4.436411565	5.037960989	4.022348125	4.096743898	5.065598752	4.952514617	3.466306914	4.251876155	3.909557022	4.157128793	2.09338379	5.100389443	4.545703317	4.044148588	4.469282206	4.47895335	4.685218639	3.69693924	4.63272935	4.235694081	3.708239993	4.588364412	4.378240738	4.433258612	2.205387725	4.765540154	4.44249745	4.582347433	4.363724685	4.417812533	3.899134091	3.76487313	4.065559467	4.684775292	5.353032852	4.528328305	4.219874779	2.931766322	3.832371489	5.539514396	4.031027826	4.930812454	3.631253338
SNX21	9.551241769	7.985101422	7.692367626	8.839784659	8.137570656	8.282021607	8.413618314	8.537654606	8.170751366	9.208036224	8.016943374	8.458739184	8.438203566	8.314450778	9.194609455	8.020454364	8.160363987	8.256545274	8.119809473	8.361125281	8.549461631	8.442934109	8.635511244	9.141283781	8.23012161	8.281351535	8.919497244	8.488910824	9.10070232	8.513666917	8.055331471	8.673395808	9.172263262	8.376502848	8.564977054	8.420633003	9.465167821	8.005700278	8.690090515	9.093760072	7.491020142	8.744732728	7.770606575	8.648432749	8.856236046	8.227729429	8.364416571	8.354034085	8.87006696
SOX4	11.87560078	9.866525983	10.21218537	10.5016899	11.42912066	10.55097693	10.62302309	10.80224307	10.44022603	10.80725108	10.07125326	10.21440326	10.35019019	10.24142102	10.27937565	10.21554974	9.781969727	9.925426085	10.38467986	10.49329983	10.54295682	10.48797483	11.03308584	11.26817048	11.2452134	9.946102276	10.50594499	9.971490965	10.45131173	10.41710172	9.790632975	10.45441759	10.39718953	10.25833672	10.63431504	10.34083163	11.68001972	10.34773475	11.23192585	10.89379668	9.735815655	10.22649736	10.1600431	9.83157002	11.73782949	10.64825791	10.33164204	10.38537788	11.30142429
SPEF2	3.517382855	6.100151823	5.241402464	4.953285524	5.017975372	5.101051768	5.351885818	5.171839781	5.098600228	4.527942078	5.365280388	5.151843672	5.100811856	5.068149796	4.084920976	5.487908633	5.648460901	5.150917977	4.787756443	5.86155983	4.993778035	4.286156238	5.022670685	4.725807451	5.203586224	5.224777686	4.9849685	5.041252883	4.401689611	5.387209956	5.141805513	3.976412986	4.615886399	4.913606016	4.765195813	5.191663232	3.894528332	4.935377323	4.574214516	3.630400997	5.126945278	5.059643232	4.708437253	4.861532956	5.432981983	5.010586688	4.918330305	5.297467293	4.279729373
SPI1	10.06207554	8.003775687	8.212518115	9.368332683	8.801050081	8.52314318	8.823581494	8.556540154	8.757291474	9.831904587	9.0218995	8.821876694	9.382568893	9.007123739	9.461673627	9.053246197	8.694125635	8.805696506	9.075016708	8.646727718	8.91667483	9.157198199	8.989455492	9.516786873	8.793934931	8.464072894	9.273776353	9.090948387	9.636690163	9.041863775	8.900079548	9.634952179	9.455958909	9.161766549	9.230252004	8.872089546	9.555996986	9.010543883	9.003829806	9.84872638	8.263271865	9.191818687	8.827056466	9.208698268	8.603371517	8.444474868	9.126334381	8.415159942	9.430274519
SPINK2	6.536819109	7.84878989	8.852529133	7.54402054	7.598368817	8.412332419	7.208107499	8.321516567	5.709415027	7.096193542	6.982569257	8.288006061	6.991678585	7.420898815	5.968821708	6.782105731	7.368288847	7.790435853	6.21046283	7.194597205	6.758035955	6.363040875	6.797651586	6.405442579	8.334142922	7.032268385	7.725027936	7.495015459	6.715797157	7.018896132	7.451056446	6.89038632	6.984905487	6.708258036	7.439836398	7.584576577	6.681217643	6.571311349	6.571458521	6.927831138	6.97908343	6.162566003	7.741931301	7.299841331	7.118448505	7.662752936	7.518597108	8.20014243	7.625496427
SPR	8.017569456	6.611513648	6.086407037	6.961663614	7.64110363	6.861721367	7.777706951	7.55880059	7.436125993	7.686604705	7.164968754	7.55886192	7.458368637	7.387548612	6.575351909	7.64788123	6.401431298	7.366553753	8.587187385	7.283268839	6.966925315	7.31305666	7.338791984	8.393423044	7.001876079	7.031433089	7.02045183	7.427714083	7.583169889	7.040309642	7.371663549	7.683017767	7.029276623	7.334741474	7.559505459	7.2773215	7.720632247	6.718921702	7.59316786	8.053062224	6.824346062	7.917107357	6.688762912	7.760227697	7.494226061	6.483470629	7.39102025	6.645117857	7.89204448
SRGAP2	10.15907175	8.873153104	8.598440706	9.165566961	9.725479203	8.73795335	9.180613261	9.229935848	9.324956215	9.348288674	8.727916274	8.959904566	9.605256437	8.99448359	9.469588114	9.141739338	8.777270144	8.909324585	9.080714686	9.05500722	9.103574789	9.113893065	9.347527928	9.683199142	9.408064063	8.511485592	8.979314086	9.065814027	9.039180437	8.850111548	8.897024043	9.259039237	8.965421678	9.143143329	9.119040369	8.823804286	9.65536599	9.155662656	9.103676035	9.525293104	8.478502137	9.221681964	8.795801555	9.248549679	9.258905707	8.77897347	9.040019369	8.750736132	9.503724425
STAB1	9.803533144	6.927023741	6.169826351	8.614881214	7.872311516	7.394884771	9.03996537	8.121064896	9.223504928	9.088782244	8.251230983	8.432512282	8.283267455	8.569061631	8.947230064	8.594287185	7.899388989	9.114737152	8.070280421	8.575988718	8.654526682	8.646764076	8.789278675	9.460552887	7.772564176	8.269402712	8.661490993	8.53584914	9.225526759	8.756231186	8.51374044	9.214209171	9.265941491	8.556407058	9.121771189	8.883809051	9.305356854	8.291585319	9.144655715	9.199391862	8.409440135	8.718913182	7.956443389	9.582843813	8.559563414	8.184390402	8.43230006	7.923002633	8.746756975
STAC3	8.361250387	7.368614233	6.246942527	7.733419957	7.850296288	7.366005547	7.815214873	7.397756088	7.463218027	8.268411968	7.915235586	7.320851167	7.490491372	6.904978805	7.450595204	7.607511575	7.566223612	6.963513648	6.602568965	7.61866952	7.177818767	7.607300228	7.4483818	8.095231788	6.07436014	7.20708794	7.766822251	7.790671441	8.574724936	7.92379623	6.808239846	7.545517716	8.577196963	7.173526484	8.071769201	7.09200356	7.147480084	7.250367367	7.321080154	7.577803379	6.565252179	7.198868731	6.633841332	7.71234367	6.811003804	6.801292255	6.967481222	6.35935475	7.16708837
STEAP3	7.797081856	6.634641698	6.702793815	6.126685374	6.392393593	6.248121094	6.64465567	6.045342832	7.307914596	7.320026829	7.101799701	6.925776041	7.867564374	7.110257613	7.087110844	6.181676967	6.449147862	7.221202867	7.434159828	7.38223996	6.345823926	7.107367866	5.994905059	7.822587065	6.33239529	6.273561362	7.475465726	6.399688306	7.889995573	6.737858373	7.301364889	7.234019603	7.380928065	6.915758454	7.54685762	7.138607376	7.825531619	7.351626116	6.998231953	7.547686044	6.889735146	7.890823222	7.165635035	7.539454006	7.068088475	6.800852258	7.37275387	7.22034121	7.352911101
STK32C	10.41643156	9.542874792	6.613329878	10.02041085	9.894010639	10.0354309	9.412443498	9.705732083	9.567187027	10.38239857	10.5458787	9.877416285	10.51571821	9.857292396	10.05234436	9.844725733	9.38864158	9.29733568	8.655165836	9.242825052	9.280510873	10.75019623	9.568694665	10.46208476	9.511063494	9.021675925	10.33816646	9.387853135	9.474274655	9.207854741	9.823288154	9.855715661	9.900423294	9.790862379	9.793507143	9.398003326	9.020053964	9.262558434	8.945183466	10.01756202	8.82856275	9.005026729	9.640695089	9.7883291	9.27742193	9.238136117	10.67345943	9.484016002	9.530981788
STX11	11.80982059	11.75209508	10.22500011	11.94609045	11.95008611	10.86586678	11.41670955	11.31739606	11.27575619	11.84630781	11.34022872	10.88879258	11.27237415	10.86622268	11.30382735	11.16844367	11.23194322	11.00690178	11.20908281	12.04471303	11.31050528	11.63979435	11.7276374	11.94195224	11.39918878	10.86943634	11.56119481	11.38838476	11.94094515	11.57054726	11.60074596	11.37038107	11.80374881	11.97463485	11.77405757	11.36761461	12.22598954	11.42252517	11.71217547	12.12489632	10.90545905	12.28776555	11.07552608	11.78884564	11.5808466	11.11359486	11.58912304	11.18051548	12.00121682
SULF2	15.29089785	14.44915368	15.48005312	14.34014737	15.19313568	14.60646657	15.1663779	14.85455806	14.40172725	15.35581575	15.04463121	14.79267932	14.5147213	14.63663244	14.94679928	14.9120382	14.49466116	14.77415054	14.7806309	14.9969989	14.49235077	14.82054449	14.86201894	14.68446531	14.36050611	14.31260649	14.27705626	14.73601829	14.4126519	15.01695612	14.5820037	15.08502066	14.7560969	14.70367296	15.17322576	14.77284469	14.8106283	15.20640018	15.16439727	15.16012382	14.16126968	15.0475383	14.53671237	15.33752805	14.44833781	14.69509252	14.90206877	13.90727242	15.34257289
TBC1D2	11.23291212	9.874476843	8.217738588	10.72676164	10.37759981	9.892342549	10.30269844	10.02660921	10.98158553	11.29340164	10.83458698	10.37596089	10.56267017	10.4809343	10.43196131	10.4583338	10.22376308	10.58013437	10.61397506	10.51865703	10.78892407	10.95374563	10.90370217	11.4092296	9.578137395	10.35493623	10.79955993	10.59271987	11.03622282	10.44258857	10.52772635	10.80894322	11.2296162	10.5781255	10.98926687	10.54589001	11.03260252	10.49939722	10.74444825	11.21995002	10.0628126	10.67014573	10.54789414	10.79502275	10.40227589	10.19395915	10.55123783	10.08797271	11.03177656
TC2N	8.643291729	10.80852233	10.77873835	10.35782768	9.942505395	10.89773523	10.43904178	10.62878583	9.816228221	9.924541263	10.4417943	10.70377727	10.06855482	10.48905952	10.36988629	10.48082517	10.29541765	10.55050773	10.51574432	10.61726905	9.991532234	9.728057008	10.36998027	9.162310071	10.86065169	10.72266243	10.19050513	10.20817504	9.847867624	10.36199175	10.68088594	10.05451276	10.33774789	9.952481673	9.945798286	10.49624478	9.600415923	9.959103788	10.03269282	9.522741512	10.54201267	9.573792661	9.906241497	10.19298431	10.34606054	10.60833943	9.76547186	10.74355928	9.739998782
TCN2	8.392594923	5.811578784	5.029028123	8.218405162	7.672934232	7.134336691	7.968607285	7.38713574	8.473296316	8.896779062	7.994103312	7.491504325	7.673537844	7.49707935	8.571340651	7.497282433	7.201131168	7.932305753	8.199234145	7.305956746	7.918431849	8.36560684	8.256326783	8.645404079	6.432121738	7.774900358	7.804176131	7.569032853	8.060673776	7.79741285	6.898597892	8.663169877	8.648096556	8.296342994	7.631615744	7.35008075	8.177734119	8.292072481	7.043742096	8.218774167	7.312797748	7.878941572	7.127641085	7.616533353	7.692032748	6.080257871	7.430841241	6.289153428	8.537511114
TEP1	9.134721747	8.998305328	8.569166003	8.918113808	9.233887904	8.637933639	8.682678977	8.933769159	9.132857546	8.809882816	8.763657424	8.077859767	9.05166873	8.774018594	8.752211776	8.962554492	9.112523847	9.022177066	8.822786669	9.14231667	8.941562028	9.168204604	8.861754875	9.441065977	8.781914116	9.088194107	9.416608918	8.765170058	9.220201504	9.294436361	8.853763873	9.255111484	9.517121119	9.039169147	9.070152968	8.732738057	9.238982201	9.026318459	8.784192703	9.063105905	8.762392604	8.959408946	9.118440711	9.340955462	8.933674838	8.861023029	9.462400441	8.957623176	9.403808227
TIMP2	14.28270376	12.76066577	12.75855607	13.61666216	13.6273058	12.78818052	13.62641047	13.32212485	13.26363102	14.01209892	13.13544904	12.99540831	13.29009944	13.13350816	13.77747281	13.1844443	12.88356948	13.10015281	13.53437422	13.17104758	13.33205093	13.46229044	13.64290737	13.91505719	12.8878461	12.77932269	13.33243728	13.37688686	13.87044986	13.36576433	12.937896	13.64671761	13.61645493	13.35190014	13.36840515	13.23700732	14.06830733	13.51331388	13.24616644	14.05244908	12.4948858	13.57806944	13.00138044	13.59876484	13.31888925	12.94910052	13.3691192	12.59811268	13.67311261
TMEM144	5.999251332	5.569083217	5.173075009	4.571489383	4.695035047	3.341551862	5.424809416	4.884054822	4.338017758	4.53740287	3.997208558	4.394411059	4.618069141	3.930508171	4.744540237	4.728918896	3.276050445	4.515211866	4.357610329	4.784587849	4.477017604	4.370257308	5.027915531	5.335846354	3.503611667	2.051124895	4.524088721	3.843842656	2.524739027	4.907274145	2.887967709	4.173170997	4.223695019	4.269230671	4.150238112	4.075627469	4.706462206	4.393845851	4.332317845	4.913788572	3.395266992	4.373257991	3.434814593	4.27444207	5.19397188	3.582720107	4.38496502	3.282427337	4.027106756
TMEM156	5.140650217	7.211755234	7.314813582	5.631253112	4.768274166	6.179809865	5.89196203	6.404024556	5.921827992	5.392914225	5.793188481	6.576719543	6.440923784	6.501604427	6.289597131	5.943383721	6.361944145	6.272471751	5.41811755	6.476645121	6.209714893	6.028059288	6.003339884	5.836702582	4.940757007	6.901875623	5.31289619	5.81068781	5.662477921	6.415693263	6.097228055	6.322152358	6.292411056	6.538580259	5.755240517	6.409081934	5.66102762	6.758801713	6.016751468	5.18203492	6.238848841	5.5781817	6.573558556	5.823849316	6.159676853	6.057235042	5.470657868	6.769084324	6.023931255
TMEM88	9.345992936	7.434384327	7.06448271	8.587477644	8.725875162	8.003307641	8.008466063	8.378056383	8.011394091	7.044539402	7.237004124	7.47094502	7.744998932	7.851147444	8.655701128	7.989138149	7.63124022	7.659940105	6.772424627	8.534080956	8.185459587	7.785900072	8.116592805	7.989823108	7.784809967	7.319397696	7.766389869	8.149562317	8.589271531	8.233305943	7.393174556	7.954536025	8.352795557	7.303686946	8.112517291	7.949425675	7.888940496	8.239652188	7.664721576	7.612351113	7.297169084	8.196128777	6.906962208	8.089016223	8.026829392	7.85663062	7.731407887	7.52812578	7.967874522
TNFAIP6	7.23793818	5.262602051	7.109287573	6.758824397	6.596568601	6.111166121	7.39460132	7.459839721	6.455796647	7.21073164	7.28232357	6.767900403	6.338050247	4.953518696	6.791012801	6.942131769	6.575555746	6.362607948	7.423392643	6.397796494	8.118293475	7.218022278	7.333623722	8.544889771	5.554625547	6.120669922	7.688056726	6.973847751	7.508208866	7.216073611	5.785835121	6.28691405	8.002915352	6.717125229	6.040367096	6.275260366	7.118298215	7.679327997	7.215157422	7.940191718	5.323420298	7.145698643	6.746154209	7.425225869	7.219258428	6.846491403	5.07269994	6.404523708	6.799350151
TOM1	9.272193354	7.210926486	5.734088325	8.240314796	7.392443138	7.847986235	7.855244431	7.372747272	8.49798846	8.780458926	8.456773148	8.161105768	8.519732032	8.055082678	8.471132655	8.075571642	8.272311086	8.363818813	8.307286002	8.358455063	8.573789367	8.31689464	8.499400478	9.046358959	8.166110429	8.194330784	8.518018921	8.599216785	8.909092011	8.32656288	8.295877439	8.524316592	8.701815291	8.449466168	8.713388612	8.359556752	8.75955873	8.165282198	8.630438183	8.854691222	8.060588429	8.606228993	8.202410981	8.952397115	8.246003669	8.072389097	8.171407634	7.877957783	8.240750086
TP53I3	10.20929855	9.172853179	9.337436358	9.184604931	10.42915662	9.277311811	10.13224008	9.243678072	10.08503008	9.997651669	10.21994327	9.815117136	10.33465099	9.490151794	9.934411687	9.593535486	9.188028043	9.747959729	10.5023131	9.254812084	10.45281221	10.01146395	9.742340118	10.24919541	9.276886959	9.425057732	9.862474245	9.83977736	10.04444321	10.4992461	9.501405267	10.25945793	9.570071284	9.596253099	9.945506021	9.576259316	10.46540778	8.515939125	10.10393008	10.87792294	9.563365048	9.897075733	9.645764989	9.978886655	9.517931612	9.51176073	9.808584532	9.54606045	10.24430659
TPCN2	9.677004785	7.982452731	5.797300187	9.03722331	7.954584557	8.329841206	8.047964576	7.74224028	8.552151234	8.870651854	9.083032868	8.46386423	8.849199954	8.983404139	9.36113586	8.562539525	9.005179329	8.817321448	8.302838955	8.647608832	9.113077864	8.829379047	8.994622803	9.16460444	8.191855747	8.256131606	8.842933588	9.204917713	9.725732907	8.387780105	8.823982123	8.962657435	9.033897261	8.90316191	9.104705095	8.800390201	9.039683078	8.565339338	9.246995002	9.387537469	7.630589466	8.618935911	8.77442181	8.70955413	7.747720002	7.88676103	8.779520219	8.7318545	8.8639346
TRAF5	10.36232002	12.1734223	12.50449253	11.66167134	11.12771548	11.70815892	11.72179529	12.19047971	11.63450931	10.98275659	11.47950594	11.46607051	11.63137861	12.18829343	12.01022857	11.63170701	11.70530487	12.06437022	11.33719154	11.61483391	11.77578846	11.59625882	11.7505407	10.95582026	11.58756831	12.06917993	11.43029111	11.76850179	11.11693469	11.94569502	11.76528239	11.66229329	11.70904904	11.66909054	11.31818514	11.9056323	11.33215195	11.74445885	11.79040955	10.97093083	12.22125307	11.31633401	12.25492745	11.66425386	12.17142364	12.2592764	11.90507048	12.31888854	11.81558691
TRIM7	8.008236884	7.080069813	6.370377276	7.372989703	7.418183341	7.165741148	8.022879662	7.288886657	8.167357434	8.295685676	7.724986794	8.032163449	7.607718555	7.819161416	7.757099916	7.346786398	7.32235092	7.711012589	7.674529686	7.558736875	8.101866582	7.429413882	8.168299935	8.891194933	7.336337201	7.242825318	7.674896305	7.557402541	7.699068326	7.332544684	7.455837453	7.742931578	7.659745059	7.191899707	7.983265952	7.878901873	7.900023241	8.008422517	7.945068254	8.230754637	7.36818456	7.546263201	7.777437425	8.229641386	7.459303411	7.549221276	7.754444426	6.979136641	7.923861713
TRNP1	7.118531697	6.639508325	4.356172673	6.69544545	6.24400001	6.899968938	5.877349509	6.945466586	5.850775305	7.479213623	7.543912758	6.950401231	7.796654366	7.4988732	7.819135441	6.380683721	7.258534587	6.25808135	6.564414518	6.139496655	5.339488208	7.403728266	6.183039681	7.387819647	7.203417375	6.180937194	7.13160673	6.85116964	7.528394666	6.158958712	6.085977864	7.241591192	6.742299445	6.830568086	7.615802932	6.195064848	6.463875005	7.053696389	7.41973713	7.011905416	6.817014629	7.152056767	7.026261765	6.659496106	6.839602303	6.182908364	6.967616017	7.086647925	7.944555526
TRPM4	7.033021542	5.580181356	4.246139079	5.655090692	5.971229612	5.467145256	5.680790126	6.573127354	4.918082049	6.177494329	5.677821073	5.532087233	5.18252876	5.714938849	5.50248392	4.033425703	5.785479129	5.592580437	5.145050926	5.957535269	6.312689413	6.241776043	5.228600526	5.813101967	4.974166407	5.452384755	5.730229958	5.536454681	6.198055172	6.049873305	5.515981006	6.326954253	7.206382188	4.7703382	5.707318551	4.599241477	5.935584815	4.789386184	6.198540128	5.585728224	4.842824145	6.768477735	5.727214908	5.72257656	5.978154928	5.605787021	5.14292481	5.992789635	4.919766108
TRPV4	5.608029978	4.296644178	4.294426333	5.909750292	5.573937842	4.3859639	4.903395839	4.329894287	4.325746543	4.805732946	4.957338468	6.455746642	4.790877265	4.18159051	5.458202171	3.959897158	4.967286773	5.153939657	4.913319801	5.169651066	4.735946293	5.63401129	5.495888583	6.512785759	4.323965513	4.949983538	5.02495673	5.360150153	5.183269608	5.243039951	4.616192057	4.814240652	5.321697741	5.536477033	5.014004159	6.267473588	5.730132268	5.212298288	5.236850475	5.646740719	3.365970706	5.950949657	3.964868934	4.982507536	4.368892174	4.098240536	3.323867797	3.621439345	5.614198122
TSPAN16	5.675929877	2.739983824	4.048261721	4.846529817	5.452338449	4.403692611	5.357917389	5.582313928	5.67878692	5.00330606	4.466647954	4.273901895	4.212920832	5.3037231	5.94053452	4.5320453	5.075469181	4.469345979	5.164597204	5.000515088	5.627715855	4.317413327	4.989212982	6.081255647	3.021909445	2.687939936	4.998656257	4.648206304	4.89357176	5.003879804	4.962025673	5.558507844	5.733627992	5.277473724	4.474781116	4.023175347	4.832422919	3.581354926	4.694727846	5.871566446	3.052028987	4.326372309	3.738427181	5.330021354	5.211579211	4.23237166	4.969589319	3.484392011	4.934413222
TSPAN4	10.77053181	9.004949332	7.907248779	10.35939518	10.41385781	9.796519956	10.02623401	10.37939962	10.3275797	10.74806266	10.59648203	10.48857267	9.27605525	9.890495517	10.9535202	9.599978648	9.882081609	10.09955475	9.890269218	10.27240826	9.815153631	10.40981132	10.1843496	10.18484427	9.893835329	9.701437128	10.55152605	10.30989043	10.68104874	9.826560234	9.950646286	10.59386271	10.61266158	9.358737231	10.41622195	10.17208847	10.90591878	9.643037461	9.976332905	10.48934483	9.160457759	9.265478052	9.176846674	10.2066679	10.16752777	9.386289971	9.939960208	9.600991167	10.48960303
TTC18	6.713344291	7.153999073	7.808430818	7.28149544	6.471285916	6.74503097	7.295104916	7.131427451	6.781459257	6.139980752	6.274306154	6.398415925	6.607598278	7.144444521	7.255541682	6.561045442	6.801843144	7.423875856	6.838210231	7.182878032	7.0325326	6.591501203	6.824934484	6.115770743	7.575194895	7.186019395	6.697200544	6.876712542	6.121992298	6.931680376	6.456609241	6.560349114	7.020106013	6.439442616	6.544241684	7.085991386	6.521208184	6.754469605	6.757800711	6.35957952	7.532526152	5.917924083	6.900632856	6.921084	7.108654438	7.605590228	6.776591708	7.103803688	6.745444638
TTC3	8.900708858	8.283849911	9.418345184	9.284611694	8.843309897	9.341125272	9.129005114	8.965178368	9.678259192	8.892255224	8.847359124	9.172136065	9.213281708	9.749095557	8.73126635	9.877636974	8.819544869	9.199012949	9.469869404	8.86941807	9.771601967	9.363054721	9.39776354	8.950765982	9.629713726	9.390048297	8.427946618	9.313533933	8.696862713	9.655922133	9.178612288	9.644633491	9.222029036	9.081107943	8.729794026	9.600132611	9.049636934	9.746114204	9.283458564	8.991971724	10.18623333	8.891241412	9.468529018	8.732065272	9.547797116	9.778309327	8.899386224	9.825883226	9.250827863
TTN	3.423431291	5.195935934	5.005907422	4.55751175	3.415229742	4.550001091	3.663851852	3.843461388	3.889333098	2.719691588	3.986254121	4.193310399	4.308050779	3.639954247	3.463434233	3.526702247	4.575047693	4.687683892	3.381562759	3.729941892	3.598896131	3.013683717	3.453934456	2.922481124	4.968542226	3.204677303	3.038041693	3.626821527	4.014926776	4.254613054	3.016860178	3.265938494	3.462621862	3.508058961	3.579401623	4.25906901	4.085242815	3.537321159	3.779656742	3.461621858	5.507899962	3.462665192	4.122387313	4.450944756	3.327131341	4.249980238	4.289312868	3.978192381	4.233416413
TWIST2	5.457341492	4.026281041	3.442458241	4.09746527	4.240447631	2.158435503	4.260187052	3.755344221	3.751793838	5.836368139	5.756932342	2.879016937	4.996086748	4.573132484	3.784860255	3.817024595	4.772025706	4.807572936	5.864868058	1.285374116	3.079781145	4.603808942	3.168447557	5.349140955	2.716115546	3.479328017	4.135655137	2.09424865	4.737089739	3.917832852	0.062199782	4.444665738	6.318804656	5.043220132	4.847578941	3.831180137	4.310623412	2.668928259	2.967459212	2.967349881	2.213674573	3.973727704	2.099572728	2.60710722	4.280008553	2.680202366	4.947049282	3.440173699	4.483288854
TXK	7.549605263	8.497130986	7.9637591	9.051506632	7.670971685	8.501260095	8.169037834	8.937049171	9.263040865	7.844958995	8.980585837	8.28065863	8.007273822	8.14273307	8.369687264	8.591797851	9.097527602	9.434963931	9.137400701	8.149973086	8.973208204	9.51223102	8.549995049	8.11097644	9.527231082	8.479014535	8.892302536	8.845019967	7.948914328	8.587370833	8.057778303	8.704906702	8.392192844	9.045263262	8.626306423	8.227151544	8.620335185	8.507699077	8.050074889	8.240971223	8.98646858	8.238039828	8.661368618	8.484469026	8.821794855	9.38088315	8.623093336	8.952640694	8.218593832
TYMP	12.26094935	9.556165016	8.621016068	11.35446862	11.78016632	10.77591829	11.03878088	11.0892939	10.4788549	12.06945782	10.76426262	10.58379961	11.24304733	10.56017809	12.54237597	10.19616221	10.37845082	11.11522339	10.62581617	11.26000437	10.83519926	11.2578112	10.96147386	11.23835627	10.40615537	10.74346983	11.45892335	11.04530016	11.57470889	11.16124128	10.96556968	11.23166425	11.81018034	11.51956352	10.76810122	11.00006307	11.74851101	11.31030152	11.0044603	11.84407905	9.73033774	10.62059081	10.85798052	11.84378402	10.567226	10.70598955	10.99316224	10.53749515	11.74671505
UBTD1	9.39110473	7.723609635	6.392044371	8.861440486	8.419986962	8.259886252	9.042658677	8.414615547	8.439510986	9.020703323	8.289784805	8.585090356	8.22553565	8.276628422	8.616730387	8.162912159	7.950132447	8.617696555	8.616241312	8.181484191	8.538009751	8.427898048	8.762443392	9.067789649	8.067198086	8.250146718	8.565854896	8.358857098	9.3214045	8.429747511	8.444094951	8.716516607	8.742080642	8.134320442	8.778852738	8.436345134	9.440236631	8.437380445	8.760358333	9.15751823	7.915807356	8.727386195	8.006725419	8.844815495	8.34797411	7.956823046	8.41402162	7.891250035	8.628851928
UGT2B7	1.422230327	1.150418997	1.26216782	2.344654714	1.26368043	2.563669915	2.658450916	1.410209068	3.095677302	1.816147631	1.185479041	2.016783013	1.688118389	3.104247228	1.41571638	3.15723458	1.028069688	1.927393803	3.065683292	1.109308017	2.133135605	1.07718356	3.076885439	3.751020551	3.640386993	1.345097255	1.10501575	1.074300281	1.14128423	1.039072499	2.916596148	1.869654152	1.082476768	1.088855044	1.197468711	0.974014309	0.95675093	2.193703136	1.273920646	1.284177087	0.936340313	1.14164152	0.961100939	3.124065342	1.004078107	1.098154234	1.097931665	1.198592485	1.137136786
USP47	8.352978332	9.017358084	9.528562959	8.924549097	8.363529287	9.028831324	8.993376444	9.249883908	9.252633483	8.784782674	9.236393249	9.399827475	9.122330047	9.185435247	8.804395559	9.124838898	9.141684124	9.185390084	8.936397445	9.005697631	9.087303414	8.981116177	9.033599143	8.735239354	9.162134153	9.019625406	8.577057738	8.901518039	8.425963733	8.857453461	8.959151122	8.912826196	8.67084725	9.117650201	8.565004051	8.856680488	8.554810073	9.019708795	8.782165195	8.681768914	9.273293967	8.839934883	8.977987058	8.600920847	9.03989918	9.16005039	8.731810102	9.222453847	8.762671599
UTS2D	2.318435008	4.151294072	2.107586571	1.19065059	1.568153518	2.375243339	4.290991352	3.966402432	3.294823467	1.245465984	3.366791857	1.37192475	3.279811476	3.151813277	1.926828659	3.619580917	3.759705243	0.985459344	1.256740661	1.354671273	3.931944897	2.475403206	3.418613608	1.274177581	0.76593609	2.898178898	2.328245788	1.251804451	1.350568862	3.167440186	1.587118815	2.699837891	2.285006451	1.305697984	1.366284196	5.425652695	2.272757617	3.593654993	1.598194072	1.766443034	2.19858288	1.438513635	1.307940536	0.862726029	3.032974793	1.309565567	2.062293946	3.613786253	3.802670132
VEGFA	7.651749889	5.4507169	5.990350003	6.329337116	7.493777635	6.232519603	6.515215973	6.457467083	6.715449686	6.843529056	5.568850094	6.280771016	6.220535865	6.676970306	5.436475187	7.008420751	5.401045419	5.786719983	6.6441669	6.112888246	6.477982786	6.423046811	6.897292499	7.098831055	6.929488176	5.799276669	5.78694619	6.427047113	6.68834961	6.681803037	5.471647102	6.790970603	6.319704875	5.672396698	6.667061254	6.244871194	6.789290207	6.582217534	6.688645181	6.693811426	6.095140504	6.53167012	6.463787593	6.116500608	6.329761332	6.010886955	6.525397798	5.745520517	6.656296008
VENTX	9.705099742	8.016190697	8.975292969	8.611874461	8.886526629	8.186712453	8.485114746	8.359023505	9.111529972	8.186481342	8.503206939	8.138753604	8.781425952	9.296644542	8.45592185	9.35141279	7.290799793	8.463078374	8.474854696	8.810231904	8.494810489	8.237074477	8.8238971	9.113025437	8.93659448	7.412304835	8.827093955	7.80967722	8.429877292	8.192803245	7.378735128	8.292673205	8.688407056	8.403627462	9.073308265	8.674838178	8.834433455	8.964074171	8.810924004	9.205440544	8.045640579	8.551846701	7.823216094	9.404150327	9.316046806	8.144218909	8.548821917	8.268169865	8.985262326
VNN3	7.126456141	5.903652003	5.064490397	5.727208747	4.758929057	3.932007553	6.515278591	5.117373141	6.226676705	6.509190114	4.742216301	5.645555693	6.283820242	5.908294683	4.676899082	6.292210265	5.915701951	6.039745961	6.134863699	5.414115233	6.843659247	6.351655074	6.8466038	6.770637023	5.172652584	5.303060968	5.133670798	6.307773731	6.299335818	6.554601846	5.534820229	5.782800985	5.551000441	5.803081994	6.133261338	5.305300334	6.311649902	6.03891367	6.594020019	5.668625412	4.860067591	7.106924568	5.611819905	5.506465461	5.767352468	5.750879459	5.46312467	5.551037421	5.562008539
VPS13A	8.111453291	9.068405832	9.219964743	8.485114848	8.085646054	8.579868008	8.451570447	8.831681911	8.822197374	8.074284348	8.706593915	8.948807215	9.006534022	8.989850454	8.772872872	8.928700299	8.938920843	9.023430059	9.006094013	8.996196894	8.789365733	8.594810675	8.824433538	8.243943799	9.268533621	9.013074782	8.722164438	9.035050661	8.393246312	8.54187282	8.842704881	8.676332194	8.78662394	8.957123116	8.363212943	8.576060812	8.272029736	8.740189606	8.77078677	8.272328383	8.967569145	8.774837231	8.644171123	8.29527083	8.661495867	8.707016195	8.526045187	8.991179188	8.558853891
VSIG10L	7.487049437	7.023301033	7.137116958	6.9978348	7.571644806	6.589184022	7.598277639	7.13425803	6.604398803	7.618469395	7.17532762	6.602093502	6.226503828	6.831347382	7.730343518	5.999914474	6.713671337	6.737718173	7.304474741	6.773059299	6.811440131	7.550220948	6.947514414	6.965915026	6.518579143	6.643790674	6.767309305	6.834154644	7.149808134	6.538666238	6.484527637	6.980222756	7.649606907	6.240517024	7.152221334	7.44529072	7.311878431	7.475934286	6.871194896	7.549287405	6.395148359	6.400168239	6.340718185	6.749543749	7.193768523	7.119855813	7.127130022	6.563928636	7.80439549
WDFY3-AS2	5.612102922	4.881244792	5.767210398	4.699077274	5.010451821	5.50390825	5.157574208	4.969068664	4.614979845	5.443091616	5.349433438	5.427750876	5.004645722	4.750716026	4.149621726	4.758834175	3.510555815	5.056260934	4.802637792	4.043105834	4.461105069	3.876643974	4.809136743	5.422430824	3.376847261	3.90779051	4.44937563	4.381778854	5.039291638	4.394814776	3.681285468	4.611395127	4.947289361	4.595081235	5.124310056	4.423633311	4.887519178	3.837388856	4.414939467	5.013820133	3.880085249	4.711270834	3.816635774	3.790598981	4.772046854	4.057755359	3.626046218	4.045187397	3.910740838
WDR64	1.926567463	3.795093787	3.334447829	3.344988351	1.481649476	2.162000734	1.03265235	3.529667473	3.413302631	3.555431459	2.71744183	4.048194953	2.858365343	3.236207896	3.026136064	2.546268441	1.175251543	2.894141575	3.520974526	2.040775109	2.386603765	3.137755494	2.20850347	1.767372727	2.971349986	1.636909498	1.973577134	2.886655541	1.333725321	5.462110874	2.598134127	2.774591441	2.242509049	2.941279615	1.289886992	2.575971931	3.621430863	2.762155781	2.150086588	1.842670691	3.141207968	1.443335105	3.004954393	2.961797169	2.858448501	3.797415619	3.149158275	2.532047615	3.586637892
WNT16	1.66133333	3.401983982	4.611692415	1.167020149	1.519842705	2.249957391	4.53091085	2.964666188	3.195059443	1.607832389	4.296948465	2.452681378	2.401203822	2.8264052	1.653473767	1.203470015	1.17886296	0.949168784	1.212391104	1.245041988	1.453859413	1.179838903	2.635840833	1.023389593	0.770919153	1.480679248	1.092494899	1.218323341	1.295821937	2.296598791	0.803642628	1.083047365	1.195314915	1.245326106	1.318391681	4.464859407	1.080772985	1.43432908	1.437322918	1.511455708	1.767747425	1.344732059	2.413253512	0.823142396	2.548174621	1.232039089	1.284348537	3.392189818	3.234298917
ZBTB7B	10.24263927	9.731093658	9.558942353	10.10116458	10.23834242	9.713500431	9.926149861	9.830068994	9.673310129	10.38154348	9.809008779	9.655682435	9.737677708	9.805850354	9.8348103	9.788797349	9.50990615	9.628955695	9.795537281	9.881111949	9.904098461	10.03121181	9.844171449	10.1500531	9.606846036	9.891366853	10.0003628	9.67386434	10.11489135	9.816353583	9.664813641	9.887868036	10.07812521	9.593159492	9.933773092	9.701176285	10.33067555	9.797614541	9.884828553	10.24467732	9.580065821	9.821759227	9.726592071	9.589886484	9.713810227	9.766017171	9.672813407	9.661633054	10.20768672
ZCCHC11	9.267104964	10.64092904	11.14959476	10.66425055	10.13388622	10.66396672	10.68933876	10.80941506	10.67065482	9.490551865	10.35167246	10.28678936	10.34910907	10.90086096	10.41544431	10.73939827	10.09775925	10.53633521	10.22001699	10.12527537	10.59968722	10.25138971	10.20390538	9.784335851	10.35807989	10.49092554	10.21359647	10.05647394	9.173226548	10.381943	9.786103234	9.951030453	10.07665393	10.11572847	9.810881799	10.37628113	9.942215086	10.38450073	9.94257167	9.89140698	10.89108542	9.802880586	10.50174958	9.761933298	10.86438362	10.64201747	10.14215331	10.68720813	10.29240789
ZDBF2	5.538878469	7.744300947	7.457926481	6.518203538	5.924794407	6.398366865	6.659516068	7.144713945	5.58371691	5.832202687	7.573792259	6.590346232	6.311769326	7.096887125	7.374673194	6.66001684	6.054357458	7.421696903	5.754981027	5.432366525	7.374320215	6.872728973	6.521963827	5.73306718	7.75291432	6.276333003	5.934666411	7.040908593	6.371175247	6.208414611	6.537199558	5.91100111	6.289898326	7.034739166	6.318774759	6.451249461	6.191262657	6.624811488	5.817921411	5.043862318	6.190594041	6.201715124	5.989543842	6.187645699	6.681570831	7.2289497	6.287143259	7.54975173	5.426095832
ZEB1	4.059268116	5.012872114	4.903227769	4.546969649	4.086428941	4.737867401	4.064575866	4.59365652	5.472359644	5.134385566	5.539463437	5.666248108	5.621017284	5.536911439	4.694644601	5.982336868	5.37901698	5.92032849	6.21306955	6.061459148	5.642369679	4.953308746	5.338902629	4.663792435	5.864026089	5.770361353	5.154650301	6.468753054	5.39876799	6.016203269	5.786660795	5.848466889	5.544032503	5.987460188	5.600032181	5.666631919	4.579559823	5.510193001	5.542319372	4.425630862	6.40118337	5.236671427	5.480568268	4.702538104	4.983269801	5.937307546	4.810392246	5.99552325	4.971786636
ZFP14	4.867412733	7.733332689	8.724613052	7.144152653	5.590467675	6.143577604	6.792939781	7.396650667	7.381316815	6.080336636	6.560240351	6.333381059	7.199567369	7.145555364	7.388659362	6.822940773	6.637245429	7.487503708	6.131127553	7.010354528	6.956093157	6.86308494	6.697522885	6.321706652	6.087658751	6.790431151	6.770483579	6.95574023	6.149379397	6.73980596	6.799785582	7.193679056	7.176778948	6.990955031	6.531913876	6.76001209	6.181839631	6.285472002	6.762446176	6.185781887	8.024516835	6.174291453	7.025171548	6.387400023	7.011218319	7.690640814	7.012018104	6.546871233	6.433593754
ZFP37	2.729283653	6.946969628	6.260093277	3.88066716	3.987320393	5.078743471	4.321571366	5.384749195	5.142347035	4.697539032	5.983749624	5.745807	5.727820987	5.681775771	4.880073566	5.202294727	5.447911233	4.615464588	4.014860685	5.543514756	5.236434608	4.570203859	3.457995032	3.265963234	4.492353259	5.368918267	4.322040794	4.951690052	4.026507615	4.912613315	4.531471747	3.944420636	3.620687714	5.374740395	4.385948026	4.76948291	2.52294755	4.888208469	3.911770469	3.492455563	4.964350176	3.910587534	4.199237513	4.172832296	5.458304714	3.712746562	4.504254477	4.770664469	3.703065422
ZMAT1	8.671614544	8.635884202	8.770689494	8.877866973	8.329332694	8.611497019	8.166691513	8.90951672	9.035284032	7.911578105	8.76989834	8.93450432	8.757775753	9.018132795	9.394977133	8.76405349	8.661941797	9.327792159	8.584646805	8.919076502	9.036517332	8.563016499	8.912045496	8.041548846	9.281556663	8.558652421	8.580044302	9.081526914	8.439880819	9.100154079	8.68580781	9.126684214	9.132419659	8.693281447	8.57943888	8.956112385	8.457736451	8.875286334	8.637241326	7.871583796	9.189455741	8.532231628	8.764911183	8.322353369	8.831754043	9.016137786	8.563953949	9.039685555	8.580796838
ZMYND15	10.2055821	8.64022579	8.895173572	10.39831698	10.50937366	10.17123369	10.08914521	9.319362413	8.472876879	8.901341522	8.453865608	8.612133624	9.402027184	8.70896349	11.02791461	8.475578335	9.345640561	8.779389199	8.800463817	9.223614585	8.634079104	8.626910143	8.81977751	9.419089706	10.05360961	8.361289241	9.691801325	8.955579343	9.274075565	8.814688285	8.376755359	9.698673534	8.847341641	9.081383473	9.085769248	8.885135637	9.964006392	9.098715871	9.012609532	9.514876514	8.595457444	8.901451371	8.484272842	8.486349737	9.142501494	8.81943591	9.681573581	8.922781361	9.819492323
ZNF10	6.810054151	8.26042834	8.433264536	7.382615757	6.621676736	7.293695433	7.274961233	7.38895676	7.455085373	7.111785142	7.962499626	8.026369292	7.506151935	7.958804732	7.593943177	7.649705635	7.901766539	8.093039501	7.09888824	7.980567578	7.686600421	7.367821994	7.007128411	6.785340725	7.983967713	8.097396567	7.421252678	7.883079488	7.63738149	7.735024912	7.824415312	7.683313362	7.54440933	7.774146738	7.09069207	7.531271141	7.064927246	7.422826629	7.339112767	6.915945556	8.094805608	7.679599016	7.842392776	7.893987705	7.713775284	7.807149732	7.228824277	8.077717431	7.455512453
ZNF100	6.862981673	7.916153858	8.609133459	7.782416559	7.0301869	7.790019212	7.927875212	8.035167565	8.125308343	7.80781657	8.363179722	7.972763634	8.226984824	7.99946269	7.631478249	7.719741254	7.490235609	7.889192683	7.812702019	7.751147264	7.979220815	8.002562659	7.544637634	7.492584744	6.869411067	7.93443139	6.996983374	8.082453175	7.513239342	7.768549736	7.441978217	8.197093004	7.709474161	8.902065993	7.402787541	7.551369005	7.388996423	7.96439977	7.853275362	7.319092323	7.951621765	7.43983902	7.659535889	6.90805467	8.362432259	8.041975482	7.869979267	8.412634012	7.934644995
ZNF107	6.023862809	6.964195722	8.143986866	7.744667115	7.026405151	7.676580565	7.539376427	7.505255676	7.535353309	6.844669551	7.38148647	7.558126943	7.151770231	7.696231658	6.948749332	7.691197587	7.040567595	6.847184108	7.17382275	6.87888211	7.845475677	7.171953451	7.361079264	6.888316257	7.693023308	7.497903292	6.704183617	6.913914313	6.766211418	7.422682667	6.744374408	7.468205921	7.4908814	7.018056837	6.485086622	7.418858435	6.984382958	7.73337534	7.0229604	6.859076889	7.8767902	6.437886952	7.452202627	6.391379583	7.521995054	7.478384418	7.209368647	7.892312081	7.462152366
ZNF117	6.699235731	7.842132624	9.168484369	8.684545185	8.249996072	8.860519315	8.792407596	8.438659984	9.300747332	7.981291519	8.373545104	8.499504693	8.05477914	8.799688717	7.476518339	8.980618906	7.934814984	7.757363045	8.580030529	8.051433783	9.252658722	8.676799458	8.36634633	8.224073793	8.667692698	8.190788288	7.24851961	8.055391504	7.531952827	8.732901522	7.913820854	9.060179367	8.589277656	7.85037413	7.61642224	8.643660772	7.901590678	8.908928349	8.045519098	7.712794732	9.224508118	7.345168685	9.000689796	7.51029399	8.789232107	8.867170809	8.254979982	9.042529561	8.37781474
ZNF14	7.492694262	8.945593501	9.774185106	8.607709951	8.145466488	8.847216123	8.712454161	9.188869767	8.264022885	8.216310785	8.799593895	8.573766502	8.903535454	9.169036614	8.814453239	8.457693686	8.581695113	9.117122903	8.231350921	8.577960158	8.335687227	8.359850286	8.51318285	7.807858262	9.65699896	8.908145481	8.457478763	8.663110906	8.168085272	8.866185826	8.58625245	8.666698938	8.825193533	8.608841553	8.347803468	8.416563258	7.516677981	8.519452567	8.133687861	7.853339585	8.503377588	8.12006442	8.315196325	8.900077416	8.738878728	9.198706009	8.12392233	8.789399994	8.192536962
ZNF208	1.96383283	3.44081896	6.127172859	3.450742091	3.720165315	4.396472086	4.198149514	4.184380011	4.541675648	3.572182028	3.527750577	3.946197685	3.791430321	3.808444197	1.964112901	4.659110835	3.127218648	2.827622646	3.399590978	2.529315585	4.427050379	3.343224662	2.828697874	2.855171397	3.602238437	2.152707679	1.231032756	2.355491168	1.272291406	3.325320232	2.681195972	3.768122439	2.683535601	2.668902248	1.696578732	3.289026081	1.498398636	4.724452598	1.629332596	1.851383587	4.624640852	1.375511158	4.199609001	2.816479857	3.83455347	2.721536195	2.30388011	3.711777216	4.119776653
ZNF234	8.400824824	8.685686481	10.10877271	8.956036564	8.881654738	9.454869686	9.072619807	10.58632356	8.723978463	9.117550032	8.445744829	9.017310769	9.331853254	9.46125484	8.713083949	8.741707275	8.611283319	8.789102072	8.895815634	8.512546904	9.308719998	8.984102273	8.887770248	8.52066581	7.766791708	8.950405388	8.816441851	8.94355866	9.007524284	8.932328623	8.549469503	9.497776222	8.865169919	9.41068433	8.517880817	9.141804388	9.028445025	9.41294708	8.821778059	8.433998385	9.450266556	8.90263497	9.087335428	8.967700418	9.251085895	8.83188803	9.38345047	9.296880402	9.417536033
ZNF239	4.778084309	7.845602518	8.639924688	6.991412979	6.364826562	7.567945593	7.776001575	6.583873383	7.327179989	6.866413339	8.301157595	7.887923374	7.24043566	7.242080293	6.893953244	6.792940697	7.925168507	8.224022982	7.566169624	7.892559175	6.910707388	6.992916553	6.956807319	7.049964165	6.799104409	7.24228846	6.9644546	6.882683834	7.579542662	7.655747569	7.334204831	7.161100804	7.871457698	6.747025877	6.710761945	7.241523592	6.188901259	6.7968655	6.406745999	5.734474026	8.366060545	6.666997526	7.434582288	7.141286657	7.668945023	7.571740547	7.895803503	8.08531096	6.89182497
ZNF253	5.567021114	6.855490232	7.272003435	6.640922276	5.556382566	6.691327338	6.713959728	6.838997323	7.00661653	6.46514641	7.014123718	6.801078498	6.542786987	6.497604935	6.38929815	6.763603546	6.696085838	6.894661582	6.431344195	6.234220819	6.623795494	6.573160271	6.225242733	6.044994103	6.120351185	6.756974805	5.924976761	6.851980381	6.701943543	6.913081814	6.201507791	6.58325355	6.609602875	6.914470157	6.480152821	6.515177036	6.034392568	6.49864013	6.18851573	5.555846431	6.768161945	6.112995557	6.570400242	5.488184467	6.646816596	6.333959102	6.356766408	6.706117278	6.332167906
ZNF254	8.416226679	9.157051173	9.657178688	9.568881271	8.888520295	9.607640788	9.505980327	9.486494305	10.12248668	9.082401374	9.736102663	9.729443753	9.726493719	9.978454229	8.86034121	10.00437927	9.268071144	9.367991024	9.500485929	9.47292442	9.959307466	9.635366775	9.427053233	9.145306653	9.905550529	9.586834759	8.869306458	9.502299398	9.002560209	9.714737053	9.209062517	9.813475262	9.525138534	9.690496947	9.297044585	9.342291806	9.106951906	9.753977733	9.156341746	8.80096867	9.842687401	8.903139179	9.664608664	8.807113622	9.602373488	9.719662408	9.020444475	9.798754326	9.353056566
ZNF287	2.938103641	5.381842665	5.607799739	4.57304447	4.084560806	4.738564622	4.666338459	4.501996727	4.372389359	4.253119337	5.250642273	5.333007217	5.014307962	5.15029045	4.329620823	4.88531004	5.368597671	5.67319373	4.102909206	4.870019457	4.734306339	4.629504419	3.900778856	3.607775769	3.953848217	5.052723929	4.337032782	5.01367657	4.194390307	5.26238661	4.979800951	4.722242992	4.013291155	5.370007373	5.088829717	5.079702945	4.014043146	4.774314728	4.260602581	3.507770522	5.376346757	4.853052111	5.199723126	4.680483674	5.113402413	5.381782901	4.645836008	5.179921816	4.105355674
ZNF30	6.184118442	8.665598694	9.731907955	7.413996424	6.864919806	7.823515151	7.394847804	7.821209102	7.742214171	6.772704418	7.785409701	7.694786631	7.592772672	8.114176941	7.356096751	7.7433594	7.572048755	7.776023637	7.311305734	7.458749785	7.833830028	7.56126244	7.117242941	7.041224342	7.553379935	7.933645545	7.732436296	7.383800617	7.133932532	7.647257762	7.670765633	7.419429366	7.144321615	7.673278176	7.373724963	7.579034226	6.894147199	7.55886053	7.389069423	7.20328864	8.200878094	7.160811083	7.938203091	7.501578781	7.643700399	7.914125921	7.456154506	7.779460032	7.598263031
ZNF33B	6.237184445	7.010686536	7.825153647	6.74145176	6.636930331	6.845016581	6.832550508	7.069907284	6.857982635	6.353700799	7.073609824	7.227327907	6.609521479	6.758804228	5.838455606	6.814290643	6.155738712	6.459761115	6.135955741	6.533271572	6.292021821	6.072423382	6.531433996	6.434890881	6.676976502	6.114791839	5.713376586	6.421269294	6.046746178	6.522937228	6.090220567	5.929117723	6.323678296	6.505540837	6.441256765	6.207533779	5.924079912	6.498725297	6.312146755	6.049159598	6.547955888	6.102054973	6.296167664	5.811225133	6.640525154	6.303138457	6.123352176	6.632879938	6.307107108
ZNF345	5.717870299	6.821725954	7.5859577	7.080472029	7.406930664	7.301964295	7.113604314	7.681758181	7.142769845	6.510785155	6.795305264	6.813516782	6.580358139	6.84644395	6.4761409	7.005763663	6.897829551	7.379447907	6.713177776	6.365341949	7.076797146	6.368772193	6.531016874	6.2901419	6.779793715	6.936304468	6.465841951	6.885560766	6.323441193	7.119970539	6.597464072	6.785935006	6.631262027	6.87291931	6.721022901	6.901529467	6.113575572	7.098135163	6.960264965	6.499734819	7.65453143	6.752566993	7.168489712	6.246850348	6.897082958	6.829504768	6.635328162	6.915503791	6.868896106
ZNF347	5.683413767	6.383367336	6.602764476	6.006573442	4.996848055	5.777644035	6.042429657	6.37214362	6.352358725	6.369274487	6.798747358	6.547018747	6.078577102	6.305075828	6.028838019	5.31503714	6.699283493	6.57719624	5.619836731	5.764295952	5.991806058	6.256011079	5.887712772	5.676333336	6.294984817	6.045477158	6.022766614	6.516327674	5.825128229	6.316004061	6.343353737	6.374869655	5.992028876	6.5343721	6.195478225	6.205696744	5.364234943	6.272216666	6.099099552	5.428325604	5.700825559	6.045527381	6.473828635	5.751422307	5.604702286	6.053568363	6.11443666	6.50732775	5.97233398
ZNF420	5.169843857	7.675510527	7.426759753	5.532565786	5.318520884	6.571752056	6.298973873	6.640264327	6.830739369	6.967253635	7.105305061	6.759264846	6.953848601	7.208240512	6.181658742	7.004965435	7.046643757	6.73658093	6.370084626	7.260191156	6.775275059	6.570822813	6.794868461	6.044305564	5.541564226	5.797647535	5.833836284	7.370527296	5.934429752	7.299385894	7.128856577	6.812814696	6.929435886	6.767644425	7.266579671	6.845428753	5.883185711	6.84244565	7.025921011	5.539219857	7.266501883	6.783041837	6.087742323	6.121804878	7.054991725	7.01185793	6.722740915	7.637466973	6.312054134
ZNF429	8.207869847	9.7618638	9.436322426	8.969225623	7.689675385	10.14875043	8.885041556	8.679560269	9.390747336	9.238577827	9.552573303	9.145909749	9.589642236	9.755740783	8.329243042	9.608045308	9.42846672	9.674309277	9.466771289	9.908596076	9.493503795	9.167895899	8.785332455	9.2803011	8.962273326	9.791235588	8.355737512	9.610093996	9.553296581	9.211298967	9.225047131	9.807605099	9.951602257	9.143124285	8.794581286	9.672679485	8.977617895	9.840900079	9.138626303	9.005151376	10.0142435	9.329409353	9.386806585	8.697943534	9.629142073	9.333107505	8.938755977	9.967359372	9.469034447
ZNF43	4.113026101	5.88043263	6.914963618	6.717777493	6.219098451	6.989086534	6.759999664	6.116224796	7.599973659	6.008016868	6.737497889	6.542391633	6.155515016	6.896179998	5.814840636	7.408321762	5.873134377	6.048262954	6.443485067	5.595338413	7.517017397	6.579546309	6.187209233	6.038371683	6.463664243	6.025324533	5.364296684	6.027353708	5.403246507	6.549390808	5.592503243	6.431170886	6.351431824	5.765500979	5.668613766	6.377549773	5.899210573	7.307247343	5.879949105	5.629379399	7.651987409	5.273113374	6.738109835	4.602620018	6.743271339	6.453296313	5.59143705	6.890604622	6.102696487
ZNF430	7.448130862	8.749694677	8.790404632	8.873631882	7.877419268	8.499231432	8.796577745	8.674404814	9.163270132	8.62998191	9.140002884	8.993952872	8.976603796	8.978446296	8.187110207	8.919435791	8.359601345	9.073063198	8.883500978	8.937848806	9.013751817	8.765331333	8.677298345	8.119857101	8.859481468	8.91165835	8.072345862	8.995391091	8.292338013	8.93952415	8.938794765	9.073531917	8.95741763	9.016721285	8.42274375	8.619921385	8.287800316	9.222441974	8.399597044	8.171028435	9.151966777	8.646485705	8.745225758	8.532509435	9.07054329	9.105195157	8.191868206	9.442153478	8.598736458
ZNF441	2.329342163	5.264417881	5.55516504	4.80397813	4.759230042	5.344607217	4.861288403	5.898641635	5.01771049	4.639154188	5.453740347	5.425955449	5.456148573	4.626664084	4.266603759	4.737257639	5.091001051	4.905299587	4.180950996	4.322652827	4.181712668	4.798074241	3.904399895	3.765043831	4.458660756	3.840124215	4.211141623	5.513185242	4.401687587	5.118050203	5.082228476	4.418732894	4.721381544	5.565442436	4.858637084	4.931939601	3.847587192	4.42602615	4.447187142	3.878175653	4.85889216	4.610053616	5.113919903	3.536073935	4.99661283	4.981461221	5.131158924	4.910938393	4.715653671
ZNF525	9.4700765	9.610651632	11.01767933	10.36381192	9.663692793	10.50099944	10.27408007	10.07586616	10.54163143	9.962598118	10.22139863	10.42817291	9.893798381	10.3074394	9.905063273	10.47751265	10.10910211	9.806746084	10.13840305	9.955593219	10.53308473	10.33659532	10.18596226	10.00524786	10.34414861	10.27092989	9.490684509	9.923811581	9.719292235	10.40007204	9.882971265	10.0402879	10.27739833	9.883916488	9.437805949	10.15064537	9.440112067	10.5905123	9.969021875	9.290487749	10.82960983	9.724050268	10.2858693	9.566618747	9.858969041	10.14591949	9.554317874	10.94666642	9.7347555
ZNF528	4.166027711	5.86741504	6.122085825	5.25856011	4.909544033	5.688450237	5.207125327	5.783341453	5.955817148	5.128449113	6.014874454	4.416616365	5.53164768	5.57021408	4.244408446	5.856725129	5.91950344	4.890745258	4.772213769	5.329200504	5.921992801	5.78549609	4.934544546	5.037330157	5.402683738	5.381408264	4.611232667	5.789466545	4.393824596	5.503413359	5.560294113	5.492039809	5.180861503	5.753879284	4.334598112	5.019412154	4.61353166	6.050851963	5.175182267	4.238366358	5.669614993	5.253074393	5.453405608	5.4079507	5.284541406	5.612033306	4.827925301	5.806885241	4.95681392
ZNF529	7.094834294	9.256489398	9.097855356	8.681470754	8.226498568	8.686148621	9.078870204	8.850590803	8.596155572	8.008547468	8.677353506	8.396904597	8.537651266	8.735322189	8.058014253	8.443929159	8.4846242	8.808026371	8.384036756	8.732234624	8.72176656	8.456876802	8.505100484	8.25501091	8.991426638	9.223932201	8.252012806	8.549659827	8.076946759	8.391478951	8.534658732	8.339496994	8.06168594	8.748948913	8.048011828	8.590675495	8.368088629	8.486811465	8.446700704	8.437958743	8.74384372	8.525391334	8.812639976	8.644181515	9.384394714	9.174791381	8.653878318	9.095852428	8.522293748
ZNF546	3.582070503	5.319034096	5.627839581	4.005171465	2.759699913	3.705643043	4.010796627	4.207802861	4.41286261	3.398872642	3.942903101	4.540961606	4.685873875	4.356596774	3.600932528	4.079267943	3.9771537	4.746083084	3.542039131	3.753947827	4.297137847	4.003758802	4.117218522	3.397687511	3.932467447	3.731527489	3.908748135	4.057219161	3.620436625	3.840049067	3.836975611	4.327451374	4.188402527	4.792027921	4.094164104	4.478224192	2.898820587	4.292959264	3.551611867	3.362612539	4.654900377	3.885056209	3.821516142	4.104601854	4.081659056	4.222380818	3.521640763	5.00197824	3.996200002
ZNF549	5.339430088	6.67396867	6.390944375	6.203855283	5.852595079	6.812472292	6.423918958	6.788298652	6.682483723	6.752328955	7.478108066	6.994231092	6.961058008	7.040065028	6.256598081	6.809547601	7.324533449	7.231020471	6.30697758	6.217336737	7.054824713	6.988878424	6.569959745	6.364121422	6.997825506	6.875018501	6.786693791	7.062725655	6.806654766	6.9780963	6.757536645	7.087849245	7.019797888	7.206731985	6.878754518	6.833468448	5.564856686	6.713708665	6.629928293	5.919508988	7.180615616	6.665675413	7.242291489	6.206327926	6.408646262	6.821347709	6.726250367	6.801368251	6.235250952
ZNF566	2.173902571	5.573371376	6.198200911	3.698129906	3.538231143	4.744453875	5.080277071	5.287569627	4.399815	3.688169544	5.073716285	4.955813059	4.952026605	4.302082139	4.322351679	4.348054577	4.609743742	4.107860997	3.525185797	4.713410426	4.391863957	4.588558137	4.023226693	3.741953993	3.274168811	4.414946068	3.589578978	4.785287298	4.167429137	4.487727274	3.950110321	3.813088328	4.330063443	5.071977912	4.498150679	4.189859413	4.186405383	4.006626689	3.052517679	2.624892561	4.684205438	4.583521561	4.599587959	3.421520027	5.335751701	5.116103068	4.937442414	4.815022381	4.033490494
ZNF573	10.01638257	11.22610892	11.75884084	11.29499568	10.61378211	11.16473071	11.36429446	11.32985067	11.11979933	10.46797339	10.89463631	11.0530842	11.14749484	11.64574087	11.20621556	11.02497649	11.02469285	11.53361315	10.87144582	10.95803589	11.30780153	10.86166021	10.91497751	10.63363314	11.04602221	11.20847384	11.18776457	11.10355107	10.44568814	11.40925375	11.04959718	11.19060263	11.20106206	11.39838739	10.96530102	11.35737071	10.86333916	10.82481945	10.95749455	10.91030073	11.74371701	10.76255177	11.42797231	10.96171634	11.73066373	11.78459455	11.14498233	11.47489818	11.23834938
ZNF578	6.154533287	7.076039679	7.792899316	7.060710314	6.556421348	7.164423603	7.38326098	7.629009351	7.449628723	6.976909672	7.287386616	7.333353624	7.079795298	6.973952999	7.035080303	7.203363444	6.944039604	7.061736418	6.899770525	7.436997152	7.275782811	7.255481822	7.081704397	6.619418389	6.770433407	7.235845478	6.430394796	6.886856798	6.575812068	7.032510579	6.963985552	6.776310992	7.517564819	6.744225346	6.356070429	6.875579663	6.624989406	7.552322106	6.578395579	6.563958694	7.255141538	6.795929048	6.560385229	6.811910701	7.265219841	6.820350726	6.632807842	7.169229015	6.693653635
ZNF594	5.754833658	7.154170464	8.230215187	7.302231133	6.608876413	7.360835402	7.60556697	7.843047495	6.934669763	6.502779657	6.938427507	6.726528972	6.621729359	7.372232678	7.09493614	6.95584712	6.394755959	7.485805659	6.270239826	6.722511185	6.66888582	6.848029035	6.712304183	6.478092198	6.074955669	6.810729191	6.547852598	6.478438773	5.874416928	6.97795112	6.63146173	6.740123071	6.823061341	6.628169344	6.462685394	6.838854719	6.168484623	6.910051696	6.064957702	6.517896595	7.365821009	6.373949238	6.821965778	6.524978883	7.269871707	7.183332292	6.734524377	6.956852564	6.746610374
ZNF610	2.40494239	5.150071112	5.548998472	3.861234308	2.567057874	4.960577001	4.210908778	5.386805759	4.027209526	4.384078241	4.750930877	5.576588668	4.734129417	4.1135585	4.055334287	3.103220531	4.675263637	4.181865059	3.559504935	3.785432879	4.194165321	3.996912994	3.739628306	3.201168006	4.20726406	3.301899212	3.57371171	4.975050543	3.417174374	3.907743649	4.365661461	4.195228117	2.889575756	4.211067355	3.669617096	3.838542146	2.289450353	4.059445189	4.347514336	2.11593885	4.122509941	4.393006088	3.844837779	4.679380315	3.240455594	4.166309719	3.656511857	4.236394942	4.370932735
ZNF626	7.02175037	7.158721315	8.483479155	8.273999084	8.349965626	8.687006814	8.539621928	8.112676169	8.89973674	7.695243227	8.058634211	7.808661478	7.433223282	8.186822963	7.021165805	8.594243732	7.618734632	7.035095502	7.9461361	7.019255875	9.010464324	8.280366789	8.006332828	7.684494477	8.657656385	7.780558232	6.863985361	7.410995491	7.213429909	8.321601299	7.066641899	8.219013742	7.882306229	7.352034475	7.257560655	8.380641019	7.84436806	8.62031129	7.618582157	7.435869099	8.96850153	6.670440188	8.305616764	6.773071397	8.285142739	8.458449394	7.673242504	8.312333368	8.152708214
ZNF675	8.264047958	9.070885831	10.18584301	10.06843706	9.675986313	9.936735353	9.918804215	9.533389968	10.65197654	9.155827904	10.01381581	9.689298412	9.601347645	10.24162897	8.891120827	10.27260395	9.117363695	9.20925992	9.707406439	9.40847335	10.55334711	9.827000193	9.554294702	9.247404283	10.05730087	9.667693974	8.595114583	9.375600839	8.976008332	9.961932266	9.201910788	10.22699618	9.773324209	9.603715977	9.076681064	9.705817026	9.310648677	10.24018965	9.2676176	9.082291394	10.47071924	8.915970631	10.00668609	9.069095445	10.05939286	10.14923804	9.18625006	10.25348407	9.673002613
ZNF676	2.174138053	3.428520537	4.971209042	4.386752512	4.370443503	4.991520879	4.741086743	3.73845262	5.499424812	3.09364548	4.422639382	4.519457457	3.685849146	4.826014471	3.653765621	5.441746146	3.10309786	2.503584035	3.941839207	3.436856476	5.397614605	4.118762038	4.123278474	3.739224811	4.00810054	3.637475292	0.915121009	2.152046237	2.770608348	4.027218547	2.573654583	3.487510183	3.768412748	3.304852097	2.749329754	3.898209106	3.107080446	5.141240308	3.069652974	1.945968541	5.26919835	1.809713429	5.089299131	2.629842994	4.46647536	3.886161041	2.9005465	4.493110996	3.863366267
ZNF681	9.204111785	9.994105547	10.74770775	10.65439346	9.853114267	10.72643532	10.5976865	10.3680807	11.21395972	10.19511333	10.45049451	10.68973483	10.30895634	10.90563631	10.02574974	10.92226449	10.18248688	10.28648838	10.83871967	10.49399733	11.17577875	10.83769728	10.48697387	10.01886092	10.86186113	10.58282216	9.596933087	10.61656112	9.993687096	11.01456126	10.4524766	11.0932655	10.88073902	10.36418315	10.03995143	10.73232877	10.12333881	10.97197662	10.40122623	10.02286975	11.35839335	9.856130938	11.01052585	10.09805216	10.76195444	11.07552382	10.26073674	11.27012911	10.5323338
ZNF697	7.10677471	5.813929853	6.821331895	6.406967741	7.110914225	6.2008196	6.710275569	6.715482393	6.48248309	6.279171957	5.97043106	6.064722215	6.218423473	6.237882348	6.291896991	6.62650348	5.386618983	6.068127836	6.18605677	5.772055089	6.402382385	6.465439047	6.711014845	7.158064691	5.960494964	5.669457542	6.23850066	6.258911711	6.740307167	6.446750413	5.709561011	6.031271061	6.145373607	5.89862979	6.7166798	5.992704733	6.65199137	6.576513577	6.309239029	6.591648921	5.741673895	6.771628995	5.871361061	6.282434924	6.295936253	5.590059849	5.522300675	6.013184978	5.965907069
ZNF711	3.014850928	4.612211779	3.341892675	3.256946876	3.170497025	3.747145798	4.063533927	4.220454033	3.143691247	3.038346855	3.617993148	3.603274077	2.828270457	3.697701321	2.993373477	3.338429041	3.793000422	3.21636018	2.536288045	4.291990052	3.820208828	2.870055274	3.155711609	3.165362814	4.227382625	3.320308418	3.452710511	3.293633553	2.644318273	3.041899462	3.554369816	3.73272582	2.78728529	4.159076187	3.294104063	3.792652663	3.591977616	2.80334645	2.197231427	2.095964381	3.237998872	2.997413455	3.955520891	3.477521633	4.007026855	4.113610226	3.898182313	4.566743902	3.710881756
ZNF714	7.342057011	8.089031814	8.445372749	8.401724668	7.971387179	8.586231662	8.666268224	8.072494124	9.072014385	8.069167179	8.497602948	8.601138152	8.326063066	8.569091131	7.699859286	8.790362908	7.982258278	7.88919841	8.35900617	8.433242406	9.037583325	8.569574952	8.572414097	8.010109477	8.207047494	8.438067572	7.696670732	8.150535259	7.814160922	8.61592035	7.803739972	8.937451869	8.258854227	8.494147758	7.819984361	8.499740348	8.236447273	8.896525889	7.833528343	7.731567331	8.973772978	7.78650989	8.691445694	7.776705138	8.611743538	8.999117365	7.821399623	8.861474589	8.216017013
ZNF727	10.70605101	11.57567467	11.79431621	12.15596413	11.46263969	12.03892848	12.00049402	11.79228253	12.72737086	11.48885423	12.19633358	11.7253234	11.93615371	12.24307736	11.18388842	12.29706558	11.579834	11.97491748	12.03401226	12.02493672	12.50907126	12.20948227	12.04350155	11.52477874	12.47486939	11.90544113	11.22991835	12.15406228	10.66620345	12.37746287	11.78881154	12.48012062	12.26776578	12.46911991	11.6807894	11.96221795	11.8608606	12.1845217	11.58634042	11.30661946	12.42595209	11.53913902	12.20765844	11.62618382	12.15926612	12.58462489	11.28428353	12.53009111	11.87766364
ZNF728	4.172953556	5.815058217	7.913719351	6.378579716	6.703209216	6.820992125	6.668692025	6.154277871	7.105370487	5.564127774	6.801062345	6.303982947	5.896736221	6.773008154	4.455562301	7.023337587	5.43443725	4.977536943	5.544471808	5.235221879	6.928500023	6.303374153	5.737186983	6.018093128	6.072278126	5.888384781	4.789458476	4.966142515	4.098173808	5.998642803	4.376487105	6.336264568	5.414650729	5.434225166	4.966107435	5.977921967	5.538126831	6.460197831	5.463202071	5.521822824	6.618715038	4.11902282	6.902828306	3.813905008	6.221386922	6.109250789	5.075752725	6.353137068	5.922271555
ZNF736	2.3090858	3.207943206	6.011359892	4.984607099	4.713705121	5.13845923	5.400427562	4.320976592	6.165234615	3.805043755	4.075837871	4.81255801	4.411523983	4.797023616	2.356948067	5.52239259	3.958771273	3.413351179	4.508669773	3.092970851	6.097907478	5.037841494	4.820613569	4.426692627	4.353442092	4.091568359	3.613137701	3.62109528	2.309628438	4.770984165	3.228309318	4.625290481	4.303410291	4.401715675	3.427259605	4.414164027	4.45406138	5.79275958	3.585347366	3.416901979	6.00838741	1.894457128	5.86837456	3.313427511	4.492782548	4.700090894	3.952948264	4.414804059	4.746397627
ZNF737	3.380656126	3.073149534	6.409547131	5.497908743	5.497501188	5.633896097	5.657695816	4.394407701	6.565285233	4.180262147	4.767448105	4.657868995	4.56271842	5.482884506	3.570849751	6.037896509	4.208394576	3.813976797	4.92394499	2.880990648	6.419407176	5.139123991	4.834582612	4.699156968	5.036840756	4.560308336	2.573529199	4.231590326	4.132363095	5.244574285	3.63921511	5.25025595	5.038347734	4.146516659	3.970699969	4.998687004	4.314347679	5.935642442	4.147424433	3.893998972	6.494477554	3.278427833	5.803824515	3.568266029	5.092618471	5.432205931	4.228746099	5.354206128	4.669461563
ZNF766	7.62629826	7.856072344	9.158988258	8.325767479	7.809976701	7.885250538	8.059232297	8.532177094	8.911489488	8.862436635	9.035678972	8.962698295	9.030240426	8.802823286	8.626946493	8.700131944	8.145738921	9.00772538	8.241173426	8.599654448	8.67401062	8.544369566	8.402788314	8.065305349	8.679982375	8.55754708	8.085536859	9.084145824	8.439853464	8.878615401	9.068561481	8.922315458	8.671730327	9.04044788	8.476381412	8.50043835	7.792853033	8.800774454	8.3190294	8.012787774	8.858180756	8.691657195	8.765582206	8.59999144	8.81146376	8.938898531	7.993907503	8.151694264	8.130882454
ZNF813	5.380553785	6.624294229	7.892327359	7.040186062	6.407634139	7.215380883	7.588361086	7.216226701	7.784778108	6.847748087	6.878136897	6.863577705	6.732923742	7.33780081	6.50866791	7.66327454	6.891133781	6.442916236	6.789658583	6.948096645	7.713434894	7.312773207	6.964211299	6.90084124	6.355347934	6.992443771	6.185681001	6.493227171	6.344307807	7.32918458	6.726040915	7.08113253	7.153238349	6.541406578	6.136708367	7.214502521	6.626778189	7.900133658	6.468402327	6.666713135	7.845627326	6.32522059	7.278522477	6.931324693	7.242426284	7.248674355	6.950220028	7.285228328	6.924563024
ZNF83	8.203874783	9.672462817	9.432116841	9.115893001	8.657315311	8.949758872	9.247891988	9.429369196	9.397447601	8.853783665	9.53838575	9.434491798	9.505122413	9.216143367	9.210849165	9.753821447	9.910127468	10.08556418	9.440081403	9.047250624	9.362079537	8.942954122	9.107960948	8.849907521	9.646290636	9.029706276	9.198897082	9.595548593	8.815445654	9.252229706	9.52278937	9.495912071	8.729488916	9.327013133	9.09988364	9.290814411	7.908841602	9.193173788	9.140634051	8.737959652	9.474885951	9.154026393	9.151856494	9.09494205	9.315073785	8.824575256	9.050975422	9.652180064	8.630883013
ZNF845	9.115565621	9.98395193	10.69168353	9.80994088	8.863696508	9.686294301	10.07184093	10.20046083	10.03053586	9.760592856	10.18174137	10.25271484	9.983973666	10.17475135	10.15233075	9.964738239	9.775877859	10.06619997	9.648971578	10.29160924	9.848132955	10.05595487	9.76473028	9.580868906	9.646364072	10.23245008	9.557221734	9.941619211	9.738093504	9.919163899	9.882195144	9.982278453	9.932861573	9.735597636	9.351325449	9.633325034	9.184892056	10.11608613	9.398841752	9.396294383	9.741402379	9.669496352	9.693908071	10.17227977	10.10634636	9.904795291	9.707940059	9.994500634	9.646417661
ZNF85	7.823099011	8.878664963	9.778790366	9.653105171	9.045432471	9.642601064	9.738092801	9.178039079	10.37385075	8.573840463	9.332363277	9.550822172	9.314242031	9.909310063	8.162695997	10.03903894	8.85591274	8.873104127	9.473647835	9.105233371	10.3099535	9.565112634	9.469767297	9.035211599	9.763947652	9.048863506	8.632868425	8.901378249	8.609201278	9.379838662	8.860140798	9.670600243	9.30694101	9.423196282	8.690798355	9.464502076	9.348034393	10.03978882	8.834336742	8.589109422	10.3336545	8.480620798	9.546864904	8.83814712	9.601730687	9.946622979	8.481750614	9.986522796	9.19571798
ZNF850	4.311978352	6.045484769	6.807289873	5.796925732	5.804700445	6.203381818	5.971767697	5.709190533	6.485075999	5.118272159	6.072055157	5.731478877	5.769056012	6.28946818	4.876939824	6.48448233	5.6953653	5.137051092	5.365831354	5.367365847	6.461651624	5.89342668	5.4511693	5.71403819	5.469624318	6.005799788	5.031290721	5.119392626	4.352005112	5.657016348	4.028843482	5.474854098	5.255505987	5.61973597	5.196826822	5.952874704	5.103675059	6.338223486	4.971427435	4.983953895	6.772516606	4.706882794	5.955294921	4.149523373	6.124308251	5.894226487	4.893909487	6.272524247	5.641559855
ZNF91	8.817113623	8.559208001	9.292062181	9.825579316	8.841676707	9.825299121	9.39111848	9.855561552	10.34148619	9.433798378	10.12423125	10.03451718	10.11388957	10.40158334	9.888991003	9.869747589	9.414628592	10.31115086	10.21350197	10.4845483	9.907070262	9.816661616	9.642748432	9.215745695	10.69172505	10.28673749	9.436146615	10.54731199	9.60186229	10.02671309	10.07230818	10.21861323	10.02483538	10.81354164	10.12107873	9.582216842	9.062557734	9.720218094	9.372972975	8.940014983	9.827327377	9.482423422	9.933160831	9.371709465	9.753949532	9.777631712	9.118056823	10.37699383	9.5160313
ZNF92	9.998323947	10.77068063	11.54023545	10.66375668	10.41804163	11.14417712	10.95687568	10.89148906	11.32035241	10.41734894	10.93347954	11.26304789	10.95294913	11.35684632	10.46783171	11.08667083	10.83415581	10.81850312	10.78433714	10.63067084	11.20231897	11.00533555	10.70146131	10.4583215	11.1816837	10.97000436	10.36061517	10.93056823	10.1589458	11.05468647	11.01623175	11.34959154	10.94055423	10.86486713	10.76607633	11.25005016	10.43896429	11.10423555	10.56382206	10.5484359	11.04518667	10.33774186	11.29842235	10.33734044	11.23811548	10.9350219	10.87288111	11.18482379	11.11092326
[truncated: 26 more columns]
