# Supplementary material for: Prognostic analysis of m6A-related genes as potential biomarkers in idiopathic pulmonary fibrosis
Source: Front Genet. 2022 Nov 29;13:1059325. doi: 10.3389/fgene.2022.1059325 (PMC9744785; doi:10.3389/fgene.2022.1059325)
Supplement: Supplementary file 1 [file DataSheet1.ZIP › clinical(1).txt]

symbol	age	gender	OS	OS.time
GSM693750	53	Male	1	18.98
GSM693751	57	Female	0	1527.89
GSM693752	73	Male	1	66.795
GSM693753	73	Female	1	125.925
GSM693754	74	Male	1	249.66
GSM693755	59	Male	1	1253.045
GSM693756	84	Female	1	289.81
GSM693757	77	Female	0	1418.755
GSM693758	85	Male	0	430.7
GSM693759	63	Male	1	200.75
GSM693760	74	Male	1	1308.89
GSM693761	74	Male	1	569.765
GSM693762	59	Male	1	176.66
GSM693763	58	Male	0	1471.68
GSM693764	71	Male	1	236.885
GSM693765	77	Male	1	500.78
GSM693766	69	Female	1	827.82
GSM693767	78	Female	0	1152.67
GSM693768	70	Male	1	713.94
GSM693769	57	Male	0	1290.64
GSM693770	74	Male	0	960.68
GSM693771	78	Female	1	43.8
GSM693772	75	Male	1	73
GSM693773	81	Male	1	425.955
GSM693774	59	Male	0	1390.65
GSM693775	58	Female	0	1387.73
GSM693776	74	Male	1	1300.86
GSM693777	70	Male	1	1311.81
GSM693778	68	Female	1	4.745
GSM693779	78	Female	1	1182.965
GSM693780	83	Male	1	704.45
GSM693781	62	Female	0	1079.67
GSM693782	75	Female	1	1296.845
GSM693783	66	Male	1	127.75
GSM693784	63	Male	1	54.75
GSM693785	64	Male	0	1275.675
GSM693786	52	Male	1	253.675
GSM693787	71	Male	0	26.645
GSM693788	64	Male	1	803
GSM693789	78	Male	1	734.745
GSM693790	63	Male	1	216.81
GSM693791	79	Male	1	334.705
GSM693792	68	Male	1	870.89
GSM693793	67	Male	1	189.8
GSM693794	72	Male	1	349.67
GSM693795	69	Female	0	433.985
GSM693796	80	Male	1	235.79
GSM693797	61	Female	0	949.73
GSM693798	64	Male	0	935.86
GSM693799	73	Female	1	852.64
GSM693800	73	Male	1	247.835
GSM693801	75	Female	0	907.755
GSM693802	63	Male	1	249.66
GSM693803	51	Male	1	589.84
GSM693804	62	Male	0	844.975
GSM693805	57	Male	0	876.73
GSM693806	77	Male	0	844.975
GSM693807	74	Female	0	464.645
GSM693808	69	Male	0	659.92
GSM693809	67	Male	0	757.74
GSM693810	59	Male	0	750.805
GSM693811	62	Female	0	722.7
GSM693812	74	Female	0	697.88
GSM693813	75	Female	0	680.725
GSM693814	73	Male	0	674.885
GSM693815	66	Male	1	117.895
GSM693816	83	Male	1	598.965
GSM693817	68	Male	1	409.895
GSM693818	70	Female	0	631.815
GSM693819	62	Female	0	592.76
GSM693820	82	Male	1	568.67
GSM693821	60	Male	0	536.915
GSM693822	67	Male	1	75.92
GSM693823	62	Female	0	492.75
GSM693824	70	Male	0	478.88
