# Supplementary material for: Prognostic analysis of m6A-related genes as potential biomarkers in idiopathic pulmonary fibrosis
Source: Front Genet. 2022 Nov 29;13:1059325. doi: 10.3389/fgene.2022.1059325 (PMC9744785; doi:10.3389/fgene.2022.1059325)
Supplement: Supplementary file 1 [file DataSheet1.ZIP › exp(time).txt]

symbol	RBM11	RBM47	RIC3	TRAF5	ZNF14	OS	OS.time
GSM2458583	2.546379673	7.261903721	3.649364941	5.231345459	5.606982974	1	300
GSM2458586	1.952957903	7.463061415	3.451965098	5.006559393	5.098082998	0	1020
GSM2458591	1.747074133	8.431279396	2.765023295	3.887269937	3.692890702	1	360
GSM2458596	2.048971224	6.937748497	3.317164593	5.140673119	3.857052186	1	90
GSM2458597	1.967463512	7.546820986	3.439582696	4.716149105	4.700750578	1	330
GSM2458600	2.328669938	7.170744932	4.39218404	5.921026247	5.466074013	0	990
GSM2458605	1.848519606	8.033074872	3.032317296	4.137598161	4.814977798	1	330
GSM2458607	1.968813602	7.483385583	3.575903664	5.092733547	4.812477714	1	210
GSM2458609	1.858316549	8.119089164	2.93037109	4.327152934	4.184454196	1	90
GSM2458611	1.861811182	7.557135686	2.989286108	4.172043175	4.047409608	0	960
GSM2458616	1.965631996	8.354725098	2.864129088	4.10416986	3.805337693	0	960
GSM2458619	1.579667137	7.159147323	3.697101163	4.938066368	5.280549192	1	960
GSM2458624	1.700501686	8.28405888	3.05466602	4.853764843	4.640067701	1	660
GSM2458629	1.809143689	8.473786328	2.93543778	4.112758553	4.030843577	1	60
GSM2458630	2.242697708	7.607779442	3.712465296	5.080713486	5.071458031	0	960
GSM2458635	2.024826605	6.985101389	3.814512222	5.390918097	4.838170062	0	960
GSM2458639	2.023088426	7.725947949	3.316086106	4.327445144	5.171404805	0	930
GSM2458642	1.776033421	8.573270428	2.925884882	4.41943314	3.132974811	1	90
GSM2458645	1.884658041	7.541053174	3.996436667	5.422651876	5.517533178	1	570
GSM2458649	2.158710502	7.957100955	3.389403517	4.274681782	4.123361874	1	900
GSM2458653	1.80127695	7.802983394	3.27701812	4.96780105	4.654908622	0	900
GSM2458657	1.884469656	7.799762682	2.996013637	4.582425632	4.93937557	1	240
GSM2458659	1.988879965	7.92042004	3.030209003	3.904130446	4.27395735	1	270
GSM2458664	2.828530832	8.624898666	3.16376694	4.702340666	4.873799685	1	870
GSM2458669	1.832821291	7.666499569	3.400878363	5.420612007	5.488460928	1	870
GSM2458674	1.941476912	7.613624454	3.460848351	5.039279075	4.820765225	0	840
GSM2458679	1.950295667	7.421193556	2.94753993	4.853890445	4.766224694	1	870
GSM2458680	2.188648916	7.276779223	3.90660154	5.160613405	5.286313157	0	870
GSM2458683	2.168212318	8.393985216	3.209386448	4.943559914	4.32668907	1	330
GSM2458685	1.861932625	7.590109744	3.554037151	4.957322999	4.699606194	1	720
GSM2458688	2.363374557	7.828759618	3.379420265	4.935677018	4.59804502	1	330
GSM2458692	2.261614785	8.028613407	3.389635137	4.354036242	4.959593357	1	450
GSM2458697	1.497119643	7.932264471	3.092386	4.213081421	4.640610272	1	270
GSM2458701	1.954255663	7.284343456	3.228144605	4.503573868	4.40910254	1	840
GSM2458706	1.989399846	8.139200501	3.830591639	5.167682775	5.029570072	1	660
GSM2458709	1.542121499	7.214705303	3.391391589	5.295127348	4.492968998	0	810
GSM2458712	1.77161685	8.299920362	3.137749953	3.81933609	3.807603726	1	150
GSM2458714	2.304151761	8.182552513	2.912015198	3.783925046	3.561318213	1	900
GSM2458716	1.74887465	7.879154293	3.094583382	4.55087671	5.007218261	1	510
GSM2458719	1.955921743	7.582980538	3.122818438	5.034407962	4.193718391	0	780
GSM2458720	2.06321148	7.912974619	2.951795949	4.144424362	4.833404373	1	630
GSM2458721	1.760874848	7.685127495	3.119942488	4.785600999	4.415079378	1	210
GSM2458722	2.112345871	7.441967909	3.355287807	5.200383168	4.675808437	0	750
GSM2458723	1.621809807	7.125801037	3.227829198	4.931842298	4.529245834	1	750
GSM2458724	2.144053854	7.792927989	3.463859727	5.083401817	4.998314647	1	720
GSM2458725	2.309893243	7.545408472	3.363828798	5.023713081	4.526991611	0	720
GSM2458726	2.107748838	8.089249988	3.160669022	4.553079865	4.318946714	0	690
GSM2458727	1.808085794	7.09752377	4.674808191	6.352839414	4.811632564	1	450
GSM2458728	2.267260095	7.742669003	4.168834092	5.601353552	4.619024821	0	690
GSM2458729	2.196987048	7.955069515	3.894007197	5.088379125	4.105965352	0	660
GSM2458730	2.300814585	7.510155315	3.764898296	5.366105126	5.139959807	0	810
GSM2458731	1.678955345	7.775363695	3.031666279	5.194987026	4.003821424	0	510
GSM2458732	1.776945227	7.631840513	3.232442299	4.779552254	3.80044667	1	480
GSM2458733	2.105219509	7.020923134	3.834982676	5.423748393	5.041915333	0	450
GSM2458734	2.049641578	7.302440532	3.339402529	5.231591182	4.119348023	0	390
GSM2458735	1.939024282	8.126275864	3.201096379	4.694869834	3.980727518	0	390
GSM2458736	2.13759108	7.065863962	3.310054332	5.210863762	4.881580087	0	390
