# Supplementary material for: Prognostic analysis of m6A-related genes as potential biomarkers in idiopathic pulmonary fibrosis
Source: Front Genet. 2022 Nov 29;13:1059325. doi: 10.3389/fgene.2022.1059325 (PMC9744785; doi:10.3389/fgene.2022.1059325)
Supplement: Supplementary file 1 [file DataSheet1.ZIP › exp.txt]

symbol	GSM698440	GSM698441	GSM698442	GSM698443	GSM698444	GSM698445	GSM698446	GSM698447	GSM698448	GSM698449	GSM698450	GSM698451	GSM698452	GSM698453	GSM698454	GSM698455	GSM698456	GSM698457	GSM698458	GSM693750	GSM693751	GSM693752	GSM693753	GSM693754	GSM693755	GSM693756	GSM693757	GSM693758	GSM693759	GSM693760	GSM693761	GSM693762	GSM693763	GSM693764	GSM693765	GSM693766	GSM693767	GSM693768	GSM693769	GSM693770	GSM693771	GSM693772	GSM693773	GSM693774	GSM693775	GSM693776	GSM693777	GSM693778	GSM693779
A1BG	6.436487574	7.135173188	6.765776681	6.848198696	5.367791789	7.108804856	6.145418097	6.568709539	5.432068118	5.930420896	6.287079426	6.897708354	6.700010328	6.572157806	5.808381839	5.53305063	6.774729504	5.927081544	6.950872589	6.828834509	6.400671279	5.609137623	6.744632502	6.686511071	6.866473867	7.107860416	7.391835324	6.294817687	7.500409748	5.685788621	6.692488402	6.487737705	6.942752238	6.684681436	6.863046122	6.631551672	5.843248362	6.851052451	5.622856302	6.396460739	6.391272216	6.653116072	6.756930717	5.871211807	6.674984348	7.13365321	6.811833178	7.04443314	6.47906212
A1BG-AS1	9.360214797	8.268582988	9.004794115	8.761279234	8.939553179	9.306741113	8.663174134	8.994671407	7.812763257	8.947571332	8.817843213	9.428830208	9.027760681	9.131198558	8.813867477	7.631492925	8.980794102	8.814422016	9.029428394	9.551589092	9.015791992	7.62222531	9.147462892	8.687127912	8.943292385	8.832750533	9.118867281	8.646539295	9.25544372	9.072720247	9.266047315	9.230737193	9.067688364	9.264378876	8.266401212	9.036201867	9.404630537	8.607244385	8.828981066	8.63917378	9.073752974	8.500031984	9.214382678	9.096740329	9.292779018	9.39014996	9.276568463	9.768955579	9.182735888
A1CF	5.276814624	7.010510013	5.962993753	6.759309424	5.324680289	3.890813734	3.014662904	0.846797166	3.179911438	3.761330267	3.060438051	5.374797338	5.464282696	5.390259344	3.886296627	6.086578681	5.663925719	4.830499567	5.747158533	3.115006146	1.406308495	5.796458168	5.64849678	4.816307523	4.20674994	3.726854729	5.027021004	4.928491734	4.503293403	3.110618804	4.035003161	3.41665672	3.801400946	2.328565806	3.453725892	3.58342147	5.074669049	5.411029524	1.862906113	2.813547201	3.966369946	2.55895963	4.128632684	4.913607532	3.360063333	2.959320824	3.717789062	3.282821081	4.377412784
A2LD1	8.45714574	9.496802838	8.561584846	9.440767654	8.892087407	8.796972351	9.04617198	8.375691906	9.367761511	8.863979528	9.348751444	8.876157162	8.945461056	8.945132392	9.061887767	9.56637238	9.188935022	9.127760389	8.620689551	9.446446764	9.451392922	9.717092567	9.765855465	9.785831405	10.15173975	9.257350378	9.808470949	9.190807959	9.063537477	9.608285136	9.212143144	9.486275763	9.366887743	9.68792019	9.331948617	9.423279584	8.636617092	8.664207803	9.344965638	8.792520043	9.347853257	8.797997077	9.10585015	9.708707983	8.963610249	9.385560116	8.882645752	8.709303105	8.990209228
A2M	4.509734882	4.940914492	5.566959854	4.494018581	4.310155963	4.383927698	4.479532119	5.522697458	5.837260877	5.151482739	5.315036506	5.453026028	5.57558318	4.393826227	5.341827041	6.205264756	5.411003966	4.543705503	4.433849547	6.611811203	5.766167406	5.419540406	4.662779579	4.668888409	5.241900748	5.339954564	5.528198638	6.10125858	4.936801017	6.175234016	6.066863416	6.960412438	6.470567124	6.169790972	6.56684171	6.360230581	5.042947623	5.952082626	4.484780091	3.97476259	5.312922688	5.416359524	5.106078441	5.146284223	4.437227396	4.865174652	4.781359572	5.307355438	5.676171919
A2ML1	8.485282811	8.798577404	8.458116345	8.73535651	8.360375335	7.30561355	8.32823729	7.705681973	8.603211594	8.454257157	8.862413081	8.44800575	9.252995316	8.289501395	8.401289705	8.351155105	8.31504201	8.073205771	7.92368034	8.515592167	7.391860102	9.157032604	9.107034933	9.094248016	8.973537323	9.014001046	8.826072315	8.974481553	8.315499972	8.018472554	7.855827931	7.90548646	8.450881985	8.291781064	8.601270822	8.114922186	8.211618659	8.678734087	7.257280084	8.763340717	8.574754076	8.643907916	8.354168553	8.701541505	8.647500068	8.097486688	8.150537755	8.720363835	8.547854291
A4GALT	6.315553514	4.596635528	3.249802666	3.01748649	5.990210374	3.82066544	3.518816272	5.699049541	6.381072961	5.789848489	4.040238205	2.760853652	4.521256442	3.803490752	5.409356618	3.011117451	3.006429107	2.735060495	2.470409508	2.894713547	3.715814109	3.809969351	2.343612786	2.480382946	2.831396909	1.235383958	1.828074506	3.617561775	3.219178191	4.013975167	4.108140831	4.110039183	5.716666864	5.64154745	6.517198383	3.633845469	5.694093026	3.664460575	6.286886708	4.13012544	2.220092558	3.519647731	4.514717569	5.183275297	3.046650408	4.124790878	3.352405049	4.294923926	2.743296803
A4GNT	2.628883076	1.447808571	1.183730085	2.637604987	1.877934342	1.95469528	1.808195834	2.016050683	1.249706878	1.383801951	1.297404801	1.296904654	1.207759422	2.318590453	1.915271367	1.213578423	1.256555597	1.897166671	1.210032315	2.579814386	1.451885999	2.916092953	1.284700053	2.481340478	1.299251711	1.369002434	1.306985655	1.039543478	1.256649043	1.305614115	1.37497172	1.416861596	1.645646511	1.642761242	1.269151678	1.289528917	2.311020365	1.930249384	2.27290198	2.149048234	1.273868904	1.898409582	1.15165949	2.54510157	1.555604087	1.194091566	1.331751537	1.319392895	1.248237074
AAAS	9.531130816	9.258608706	9.707507687	9.789039847	9.801577522	9.546788689	9.443771224	9.474571831	9.608996195	9.500012848	9.537671819	9.499370963	9.551267289	9.688981792	9.421712486	9.271783906	9.49515179	9.366400578	9.388554461	9.639276356	9.447318514	8.701643398	9.612654027	9.730116547	9.634395453	9.481015523	9.421075571	9.528486987	9.339902795	9.462345643	9.412621784	9.385741199	9.375308606	9.464917976	9.308424389	9.805216467	9.600549822	9.681550438	9.767376627	9.557859514	9.610223198	9.674691771	9.551237229	9.713473591	9.84824294	9.701342184	9.59920593	9.798513725	9.606195101
AACS	9.187003905	9.142313237	9.218229493	9.244041416	9.665627346	9.728932903	9.638328642	9.44905297	9.541989451	9.469415617	9.517306628	9.466153585	9.289681127	9.496179201	9.291103577	9.392822134	9.431537657	9.503589105	9.617617341	9.444359396	9.554426238	8.204160614	8.967442592	8.621890027	8.865298959	8.92063386	8.944345332	9.526705869	9.251352912	9.34289287	9.494807045	9.203775683	9.599770162	9.03483801	9.525649691	9.662681602	9.571625289	9.723179548	9.566145425	9.452393106	9.495008353	9.383816398	9.451390188	9.4906775	9.545747699	9.658157931	9.512933244	9.183959521	9.354261408
AADAC	1.774712624	1.058481742	1.034337156	0.865322507	2.308850691	1.028557556	0.938631432	0.984062087	0.847713599	0.993230457	0.98689699	0.940672861	0.902828401	1.505206688	0.544588535	0.975638769	1.055468246	1.037284763	2.25169461	0.942978453	0.963688889	0.824985335	1.690477145	0.921666661	1.065683842	1.161071354	0.907131558	0.801848145	0.940964922	1.791579278	0.886851419	0.947965187	1.179894838	0.952934429	0.941002888	0.930180844	1.415572435	2.777054979	1.815583282	1.586455147	1.692340015	0.95866072	0.895313	1.720156543	1.120420034	0.804860068	0.985096071	1.234200832	2.135851791
AADACL2	0.509964233	1.09545971	7.360401779	0.890355637	0.632478345	1.062833579	1.750244238	0.77069958	0.977805131	1.041893246	1.067839922	0.998657228	0.939144605	0.939596734	0.586783986	1.015012732	4.616909066	1.082752135	1.036130363	1.039246157	1.575310868	0.96640505	1.016645364	1.038326961	0.985569251	0.902764468	0.98946679	3.783475939	0.999288284	0.977523495	2.400698699	2.686834541	0.482682995	1.533538581	0.982084963	0.997349078	1.173026171	3.679330904	0.989592171	0.987422372	1.097441232	1.025371757	0.939946884	0.710538145	1.175469627	0.858732894	1.042481006	1.042256527	1.91133549
AADAT	0.502986875	1.103158202	1.081761247	1.094467768	1.81554683	2.356161171	1.626619271	1.675232658	0.949914054	1.029673732	2.03986345	0.985348506	0.955980241	1.031928833	2.491886906	1.01304581	1.735502144	1.079706697	1.050508406	1.034404804	1.02557333	1.826257755	1.448285315	1.003585295	1.628699026	0.902909472	0.982969737	0.817963356	1.001834036	0.960595658	0.964868397	1.018438452	1.802662401	1.033488646	1.205310811	0.995031054	0.743994164	1.020985919	0.980089966	1.583904701	1.212202341	1.016478576	0.936071846	1.467655142	1.168994352	1.968942152	1.032732196	1.021773977	1.004793034
AAGAB	12.09468562	11.86192483	11.30721128	12.41252896	12.28722271	12.2137185	12.14075107	12.34073012	12.22412391	12.20106213	12.09029456	12.09534613	12.24063021	12.20651043	11.96064381	11.95362172	12.19407237	12.23589207	12.19688003	12.51315353	12.53175142	13.56259652	12.19738971	12.67088474	12.48832594	12.30585174	12.55669448	12.03161371	12.13039665	12.25308404	12.28263646	12.17364403	12.02116206	12.58701562	12.03220298	12.24410635	12.1208855	12.03342777	12.4600824	12.12729496	12.18740197	12.09620326	12.05327467	12.33242531	12.26756534	12.28816161	12.10583657	12.22645754	12.07340279
AAK1	4.741346075	5.40093722	4.950659242	5.217098054	4.705670072	4.69947743	5.153300457	4.649417873	4.957425275	5.056885003	5.360433328	4.967107889	5.151271139	5.181996883	5.165594778	4.783686083	4.894480338	4.959229394	4.81127208	5.264660149	3.647369976	3.726998386	5.165308402	5.469606605	5.120697993	5.002463824	5.248636874	5.226055157	4.274311559	4.090530087	4.9468441	5.324136195	4.663180144	5.056754702	5.111643899	5.206685432	4.836403777	5.168619259	4.642555161	5.314373412	4.891203407	5.053455864	4.527654463	4.894162608	5.131319711	4.998791191	5.273369243	4.975807596	5.047378014
AAMP	11.61429676	11.25981787	11.34835881	11.47507622	11.64546427	11.78696706	11.65222238	11.4533137	11.6854711	11.82289263	11.49495462	11.76877299	11.85578999	11.80272507	11.44920949	11.4922489	11.79226701	11.73379689	11.74157727	12.19857031	11.5961249	9.29427079	11.72245486	11.17144541	11.40238231	11.1502373	11.12396128	11.56290814	11.67425606	11.80672458	11.62738669	11.84050673	11.6801506	12.03194318	11.5717189	11.79092068	11.79630159	11.73562714	12.16513656	11.47336651	11.63881537	11.58437439	11.74409112	11.50560818	11.69018922	11.98735205	11.88425051	11.97529035	11.75268463
AANAT	6.465572394	7.375108431	6.543401308	7.558332189	7.225376789	5.756848028	6.868569845	5.947685081	7.108611819	6.696750702	6.66665618	6.552429106	7.843581348	6.437092731	6.842170856	6.312794635	6.552148848	6.165605882	6.818544953	7.222819836	5.26395062	7.943174475	7.311841558	7.572082083	7.000716785	6.937864036	6.664231907	7.455944889	6.676376637	6.308421135	5.824052857	5.521190947	6.761174563	6.767256668	7.056136482	5.959631347	5.905495134	7.183209487	6.418015797	7.381483469	6.971792073	7.033226582	6.926270739	7.156012025	6.409630045	6.172429558	6.200635227	6.932621955	6.966496861
AARS	9.117537818	8.891075635	8.753620443	9.049500045	9.29403324	9.472315767	9.058643253	9.456595494	9.346274155	9.4033942	8.803156743	9.036281347	9.188642651	9.591439773	9.113008204	9.201166775	9.222124919	9.374019575	9.401881324	9.182680232	9.385559357	6.508919808	8.79385372	7.571917641	8.653812529	8.16046764	7.905867724	8.957212673	9.064710118	9.499966277	9.303485745	9.36517633	9.262121348	9.391811246	9.093930766	9.52331245	9.623925324	9.156001216	9.515840468	8.831468602	9.33608583	9.147004015	9.233597825	8.847751931	9.518902721	9.752255468	9.480058816	9.523629286	9.375733815
AARS2	10.3527875	10.05557573	10.27425855	10.3173235	10.60358561	10.51265525	10.37860599	10.30364764	10.40964238	10.47529671	10.51854496	10.18872702	10.24119112	10.24909874	10.32376446	10.21103124	10.37795177	10.40612144	10.17474173	9.809727411	10.35425292	9.790222413	10.1018802	9.771601691	10.24467978	9.985064662	9.953910229	10.27111805	9.869534263	10.29445045	10.02842664	10.34717839	10.24654305	10.21719022	10.26405698	10.38114461	10.38359436	9.915612009	10.33408078	10.36919459	10.37373546	10.17381431	10.09927798	9.952368899	10.57176175	10.48651947	10.2134832	9.999947157	10.07286072
AARSD1	7.18082845	6.947967735	7.151872466	7.186746168	7.701523684	8.035562469	7.472528062	8.234604353	8.14663281	7.579070559	6.883253055	7.923894115	7.075685807	7.41385453	7.682822718	7.772266247	7.548711556	7.765036433	7.896987371	7.523604934	7.69721384	7.457197004	7.359508716	7.564560818	7.745590487	7.11053426	7.63268965	6.842365614	8.177428977	7.201121342	7.142879607	6.49202598	7.345927547	7.446585091	6.53213047	7.281633594	7.488522476	8.011562027	7.805400607	7.525164444	6.170365538	7.545184201	6.956651944	7.271020654	7.46947459	7.543080561	7.371644234	7.020540273	7.137619111
AASDH	6.142025219	6.093883101	6.013901188	6.122675871	5.74125379	6.003974017	6.107726809	5.859780509	6.076419546	6.073605742	6.038336066	5.90444266	5.766746905	6.039179126	5.76599687	6.008954118	6.208011789	6.065200986	6.048865469	5.84191531	5.776975999	6.487792793	6.114983886	6.337739594	6.344253731	6.320920143	6.673309709	5.911335474	6.0103242	5.869996839	6.299275059	6.030133852	5.846823681	5.987650324	5.95609473	5.988246592	5.962798064	5.929223276	5.812720555	5.707537327	5.876994462	5.911798572	5.835593542	5.901013248	6.000843421	5.819524961	6.000706162	5.828869192	5.875998736
AASDHPPT	11.04454442	11.10299659	10.88843673	11.14219746	10.75830749	11.10745029	10.73919211	10.9123181	10.83847858	10.84825128	11.03136272	10.76865455	10.89877271	10.88134284	11.091453	11.02957634	10.84337273	10.92660698	10.93759203	10.41638322	10.93283915	11.41858582	10.77121184	10.72615507	10.77504008	10.92041959	11.00075671	10.84544452	10.79399093	10.97469411	11.01199939	10.89257375	10.96939961	10.86810603	10.8324358	10.54341675	10.62034822	10.66320125	10.70839746	10.71886173	10.80300176	10.60437523	10.62159402	10.30426212	10.84216864	10.58924021	10.61438646	10.54045799	10.69044357
AASS	5.592719621	3.548275834	4.733441249	4.913092832	4.676231068	5.921408339	5.732079458	5.358748887	4.944828928	5.154725311	4.90394097	4.907635616	3.607484354	4.313924217	4.983731569	5.725256318	4.834498214	5.31022275	4.839900408	2.585316757	5.028232909	5.910219097	3.635605459	4.519896624	3.27232602	4.384357324	5.160809709	4.299677193	3.546362709	3.788332147	4.355901679	3.60859564	4.415233329	4.249125406	3.758235304	4.799440555	4.107764847	4.578995403	5.374079039	4.966353573	3.884555403	4.227845849	3.897081026	4.255118362	4.50957991	4.151735601	4.735768527	4.383393829	4.562012534
AATF	12.05123946	11.84001899	12.00778371	11.71267026	12.10955184	12.40029776	12.22848448	12.29345974	12.29536364	12.30466135	12.12266277	12.20219502	12.27728795	12.38100454	12.25694836	12.26669384	12.24129897	12.34548167	12.05193556	12.41139835	12.68299429	11.08655574	12.04032813	11.39955714	11.94397716	11.63369735	11.36686733	12.23406783	12.31332934	12.32995373	12.23276714	12.42874757	12.25729264	12.02077639	12.33045254	12.52162266	12.35376117	12.35976539	12.26214907	12.03602488	12.34702821	12.24197978	12.37409301	12.25047186	12.36510424	12.38593792	12.41981648	12.4654132	12.2846493
AATK	7.925219887	7.930699497	7.62832017	7.912531781	7.749159042	6.848611004	6.634054641	6.726649788	7.286628527	7.519494013	7.219992434	7.364998954	7.093197406	7.101788911	7.832433673	7.374468156	7.566273411	7.835188288	7.434093943	8.672870046	6.588360373	7.117415649	8.405413102	7.171272804	7.688394129	7.332166867	7.14750167	7.779319041	8.410583288	7.65840348	7.574013211	7.26365899	7.909383407	8.538139584	7.11813347	7.573630152	7.327770503	6.997995206	8.433151225	7.973078864	7.912389968	7.830244242	8.511578616	7.225735697	7.447674639	7.507684607	7.874482931	8.414099511	8.167479725
ABAT	8.238345859	8.079563925	8.883167078	8.792492051	8.410496636	7.65526004	7.945809877	8.531975946	8.452268514	8.579432851	7.765860479	8.694022365	8.186612332	8.614754043	8.288796233	8.46818166	8.431861045	8.345243336	8.648811498	8.124153867	8.59828235	8.802692013	8.875988685	9.243608727	8.646701983	8.807864201	9.142915848	8.341844187	8.878939511	7.922747022	7.462124256	8.054599541	8.325657957	8.221682649	7.746124184	8.349294541	7.928435131	8.321861302	8.545080173	9.002249717	8.070714846	9.0413537	8.604069835	8.161300869	8.360525548	8.466161025	8.681276785	8.717538757	8.269708603
ABCA1	4.038918895	3.97788207	5.043750675	4.25001103	3.562231113	4.364549842	3.903813902	4.349556137	3.18597521	3.664254194	4.180596319	4.527842587	4.233478126	3.94004179	4.382631618	4.327809785	4.341462839	3.869483384	3.476070965	5.039271493	4.395801791	3.93251615	5.679163542	4.137767482	3.978186308	5.397340559	4.373768418	4.488707722	4.477968274	3.550962318	3.703119677	3.655890211	3.543297647	5.471801268	3.625177843	3.936260862	4.284767247	4.045645458	3.759858682	4.54883027	4.138344516	3.661866934	3.928382806	2.683499013	3.962398006	3.265265337	5.05137134	4.256524513	4.703395686
ABCA10	2.385875713	4.841343699	3.965578776	5.010772689	3.527901564	2.385311516	4.885934396	3.589124242	3.599525975	3.329463059	4.571791998	3.900028531	4.34612044	2.699978037	3.607245822	4.317252184	4.184430485	3.094970741	3.84814261	2.246799966	3.483813725	6.285719984	4.132162224	3.45616574	4.405290956	4.407224715	3.639158241	3.816957218	2.765488964	3.156420419	3.128865721	1.478441413	3.647849835	3.164062876	3.861085909	2.388394043	1.964143858	2.862471783	3.032104112	4.350717683	3.632284535	2.888774254	3.270308034	3.421581862	2.875061752	1.851206758	2.375230152	1.37145684	3.435088525
ABCA11P	7.518607976	7.199147566	6.939395954	7.756546497	7.091559345	7.981742082	7.561844402	7.374648215	7.823987639	7.901007497	8.171651723	7.722335971	7.583315188	8.216804214	7.902843688	8.071705681	7.740457996	7.814625043	7.497286848	5.719685364	7.202988445	8.220859692	7.396385396	6.323142725	7.132784454	6.722380426	7.582382269	7.145008962	6.866447056	7.791010359	7.757457942	7.585568598	7.74038335	7.780681329	7.359395113	7.397357286	7.314725429	7.254029441	7.051733404	7.632183831	7.525432531	6.891053169	6.561391879	7.103787384	6.986472878	7.049661664	8.168894125	7.216083054	7.930210333
ABCA12	2.97498952	1.087032591	1.042305174	0.876837532	2.355107441	1.046564112	1.867786216	2.012646523	2.052983625	1.371867496	0.992533691	0.958555366	0.916576521	0.898851944	1.462958448	0.981658776	0.953916514	1.059350119	1.041287965	1.029745491	0.992858226	1.098687952	0.977555724	0.959527311	0.942945685	2.373697014	0.926877585	0.830780179	0.960020472	0.912498466	0.911595056	0.965048109	2.228922789	1.757816724	0.955044223	0.941999459	2.335402123	0.977972804	0.968133218	0.981740903	1.038261193	0.960885709	0.894970038	1.309615779	1.161009325	1.735178162	0.995160659	0.992657725	0.970070768
ABCA13	3.880327842	4.066275389	4.470771704	3.267843922	0.664045955	4.424506993	4.855729403	7.468990658	1.173762786	2.958589991	4.53077406	4.799502064	4.150679627	3.723737734	2.919961628	2.757351096	6.040032607	3.604909276	6.259615849	5.331267582	2.932627859	3.527799109	6.321302816	7.704732174	2.922711601	4.501817147	4.36130753	2.792214358	3.479466885	3.409385867	3.450994319	2.3716983	3.954657473	3.826956927	3.420005317	1.811936459	3.044856839	2.397171288	3.517381645	4.454477291	1.984032631	3.949893054	4.140688111	3.143590063	1.663255519	1.862032966	3.309587769	2.400076904	2.938646962
ABCA2	7.864105239	7.521024279	7.910903611	7.943575917	8.693359262	7.854562106	7.852255401	7.548031446	8.717980835	7.898796462	7.940063851	7.247466305	7.780467407	8.000991731	7.924304605	7.642541003	7.277513069	7.786660184	7.217156937	7.462045926	7.911667897	6.862257437	7.102715737	7.038595588	8.163455084	7.663785981	7.703901625	8.022967975	6.970320188	7.54286286	7.173594925	7.500867581	7.160390298	8.257262136	7.93468361	8.663401598	7.761301694	7.745425764	8.958848373	7.658966804	8.105431265	7.887102523	7.630653511	8.331521705	8.244774812	8.139503618	7.991533635	7.921004807	8.11681867
ABCA3	8.352562059	7.894705974	8.408055162	8.330982532	9.620581263	8.537766185	8.308396356	8.785528852	9.068467315	8.564271338	7.574944118	8.274985217	7.996671847	8.151817313	8.136294659	8.138465519	8.13919815	8.732094607	8.17707052	7.8767124	8.57920474	6.872004458	7.713733021	7.916650852	8.590752906	8.353090032	8.516339884	8.364048871	8.094440816	8.279640906	8.067265267	7.959653476	8.115886726	8.232844515	8.432810362	9.061928036	7.953681819	8.378282447	8.865816691	8.445353725	8.763704416	8.598500326	8.101065974	8.990549839	8.8950308	8.78166797	8.376041663	8.273860435	8.54303452
ABCA4	3.715683605	1.998623839	1.155298734	2.95089964	2.871477256	1.224262333	1.589246256	2.634437539	3.348152829	1.814688446	1.167325057	1.127964809	1.340137731	1.046179925	3.183377597	2.240495223	1.094557535	1.253299986	1.125514895	1.497127008	1.239947411	1.461881706	1.129185929	1.218265881	1.130728066	1.028345827	1.144635787	2.214643282	1.167364623	2.590988399	1.171414057	1.200461483	3.375728621	1.510957806	1.104283885	1.115974251	3.309053748	1.158480449	3.513580561	2.162998816	1.118413113	1.137870127	2.403907685	2.876007532	1.398830175	2.677256056	1.142016679	2.081572146	1.119467239
ABCA5	9.354653198	10.02341354	9.027610364	9.407423254	9.109363318	9.067528279	9.772343705	9.806291943	9.410134073	9.389016718	9.367488518	8.995852946	9.013453834	9.139578681	9.061465692	9.188336799	8.715152109	8.754838519	8.901923249	7.882876801	9.123637449	9.617882911	9.043757518	9.007711762	9.410824956	9.515921336	9.727839017	9.131477587	7.693909908	8.685081164	8.753222025	9.168077142	9.144622247	8.970384857	9.021434652	8.890664273	9.327620937	8.899776048	8.864349118	9.188005853	8.616141366	8.914580868	8.315088482	9.63835296	9.12387031	8.993852107	8.927099501	8.097199669	8.719254559
ABCA6	7.872564756	5.399953266	5.692054328	6.31887839	5.426479486	5.951611479	4.856161452	5.678764126	4.890199535	4.884382355	5.293279643	5.20986387	5.122000896	5.656221952	5.211847312	5.758848747	5.602209091	5.261109443	6.009008453	5.927853906	6.356624871	6.69211806	5.068770162	6.072216729	5.797636946	5.909702399	6.515519028	5.361473552	5.681638223	5.138320563	5.827446449	5.890149618	6.54204258	5.76254521	5.841601482	4.855844357	5.172059063	5.433809771	4.942238428	4.420530667	4.680850452	5.329214863	5.488681352	8.814838983	4.776327347	4.877220807	5.508131525	5.3989712	5.765020445
ABCA7	11.39560989	10.91401343	11.21704227	11.5108958	11.20453975	11.56590233	11.25459293	10.93732748	11.49908787	11.53563595	10.8914159	11.16227029	10.68250468	11.56690962	11.14658472	10.35230065	11.26155813	11.16974579	11.19586594	11.92528055	11.07286374	8.123399957	11.26980848	10.3320308	11.2990055	10.39862852	11.3343391	11.37400788	10.86386802	11.02291137	10.77899988	11.09760346	11.32957428	11.8575706	11.04100311	11.54918055	11.67368469	10.64768908	11.49002026	11.32275232	10.82464371	11.36231761	11.09273496	11.20305836	11.85820976	10.51137357	11.52046312	11.67040008	11.46451249
ABCA8	0.576946399	1.16739869	1.889936501	0.988661137	0.691722243	2.383719422	1.093194566	0.841911305	1.031301694	1.089515476	1.133636178	1.066928899	1.046006055	1.037967538	0.688622205	1.079097261	1.072258407	1.15206213	1.084400745	1.091434607	1.75599497	1.057484628	1.104089545	1.10537567	1.309450716	1.015436567	1.098737655	0.909922127	1.109964392	1.069089412	1.097830056	1.155065188	1.119233993	1.095978338	1.098287288	1.087528914	0.845739735	1.115732063	1.047005692	0.977274664	1.108885618	1.093357807	1.023504219	1.265301895	1.148849693	0.964295317	1.111863999	1.093779694	1.095891551
ABCA9	2.586863035	1.247159185	1.215117642	1.031820176	2.908850084	1.185706102	1.105771128	2.182830251	1.912147034	1.153143997	1.167489926	2.118118207	1.119276306	1.098492998	1.489526108	1.128546424	1.108921906	1.229615013	1.181929131	1.387616912	1.941505597	1.275555199	1.808835239	1.303863171	1.654253858	1.072347616	1.173050528	1.320367001	1.149643284	2.005940243	1.157783498	1.180033431	2.465506473	1.362024488	1.176967689	1.129209201	1.573060579	1.695904481	2.080792423	1.654245718	1.165631191	1.112384807	2.181623629	2.860643622	2.487677597	1.23156101	1.151633176	1.431371323	1.191453304
ABCB1	7.992427165	6.957359994	7.350028049	7.631491012	8.563459544	9.03045636	8.38460343	7.753973986	8.651119995	8.134702486	8.618325305	7.376107425	7.456746303	7.536688573	8.186845945	7.729377119	7.702992199	8.108361804	7.254768082	5.95149793	7.827524653	7.132476428	6.763557122	6.548941351	7.496053015	7.681693511	7.652347408	8.074999502	6.319883027	7.548860463	6.82011783	7.555314977	6.504515717	6.069582811	8.420730655	8.375160521	7.546268728	7.792905758	8.267635916	7.163096527	8.282552747	7.70913215	7.126660387	8.098295877	7.678025985	7.695309568	7.443971926	7.02601333	7.990329228
ABCB10	7.961794141	8.213075447	7.826974588	7.990712811	7.52571109	7.882917657	7.848892224	7.655537534	7.434944198	7.664228004	7.889312316	7.813204503	7.786752251	7.70402536	7.795759409	7.932698011	7.643181947	7.538833155	7.647886363	7.707923902	8.073382907	8.18938099	7.733840126	8.395773335	7.862629264	8.135570808	8.085175701	7.839073875	7.938138636	7.832735575	8.050755704	7.885955057	7.951944506	8.136859105	7.693620391	7.340502656	7.626228028	7.739997825	7.839240956	7.895891323	7.697193676	7.689281971	7.785342604	7.826461199	7.609033691	7.493573353	7.7106571	7.501378837	7.681366414
ABCB11	3.447968936	1.416338733	1.247825725	1.663479738	3.670494947	1.306606004	2.276636096	3.260759822	3.111093855	2.888122174	1.327953552	1.306889814	1.203958697	2.116266448	3.139327828	1.235047915	1.272526715	1.386215346	1.223094072	1.748179503	1.433297594	1.631275826	1.26572133	1.549297595	1.317716251	1.210221794	1.510003813	1.504932559	1.307511904	1.458276708	1.464610363	1.777703394	2.164935117	1.717444251	2.039067985	1.919578942	2.991972317	3.604588525	2.950187137	2.294790824	1.2607576	2.041939511	1.121966028	2.860698026	1.475414167	3.371053217	1.317786864	1.363486401	1.254355772
ABCB4	4.987771137	4.057047789	3.799459124	4.262451034	4.244325325	4.72068048	4.479550867	3.073607078	2.545034548	5.042299236	4.33343923	4.153468093	3.815467317	4.569872824	3.585288056	4.14438914	4.291684633	4.249504763	4.542953725	1.93558304	2.857493533	1.482634162	1.882908997	1.218396337	2.100107309	3.157472058	3.103160454	2.627065153	3.571611441	4.858029474	4.145826831	3.36659248	4.040072245	1.941715871	3.672854471	3.041225261	3.297090695	1.977556977	2.680990639	3.482663745	3.929233476	3.678049229	3.062315395	3.535692985	2.435073553	2.285183562	4.216234769	3.072180578	4.63943414
ABCB5	2.915365253	1.398336692	1.240843048	1.101845594	3.977896855	1.28046011	1.242025194	2.025965277	2.615941412	1.387322712	1.314719251	1.296699481	1.125475664	1.211589628	0.773431484	1.182198522	1.267651132	1.355097549	1.173304928	1.553039592	1.382074656	1.488249939	1.26917749	1.473965039	1.266425769	1.16741125	1.30946862	0.94661746	1.272282821	1.438873965	1.337314442	1.340239383	2.903059999	1.553694109	1.231254949	1.242149298	2.539346715	1.325836556	2.505561527	2.056463154	1.274922404	1.303828096	1.172632326	2.693087461	1.516672957	1.140504472	1.294174753	1.335203718	1.234309121
ABCB6	8.475332504	8.313335213	8.435949028	8.900157864	8.867748044	8.599635315	8.366400267	8.966123868	8.507145419	8.367200587	8.157017413	9.018239021	8.140515206	8.154670997	8.070953669	8.190007402	8.524483964	8.180519271	8.75401758	8.46893514	8.230191648	8.083220572	8.123162308	7.947857419	8.044926806	7.959732023	8.366822811	8.158315406	8.079677002	7.648094448	7.659246106	7.484297709	8.366325633	8.33391605	7.849151211	8.25678243	8.312736015	8.512586512	8.364506284	8.415743263	7.902847158	8.349051428	8.255332052	8.153924727	8.335206252	8.194952016	7.945521243	8.094254852	8.128329569
ABCB7	11.00973116	10.76065466	11.01571358	10.93888318	10.91166325	11.10654116	11.27049521	11.21000688	10.9996361	11.16721259	11.03490624	11.12981372	10.98386023	11.09291014	11.02725983	11.24379527	11.21786169	11.06102711	10.90337767	11.37250002	11.15083559	11.76040328	11.11083848	11.00983298	10.88114374	10.96888232	11.18914874	11.077746	11.00385756	11.05527239	11.31326987	11.06174855	11.16283435	10.96882666	11.04181716	10.84352219	11.11390271	10.88619054	11.21418452	10.9662842	10.86665519	11.01462207	10.99564555	10.82589956	10.7816644	10.84465017	11.18685581	11.20857857	11.0232518
ABCB8	6.108052598	5.363581274	5.845061031	5.968692577	6.448511733	6.438584143	6.197969149	6.156294559	6.562284019	6.236339393	6.078881561	6.073800914	6.02321241	6.048608523	5.776134314	5.636231592	5.812000384	6.116579251	6.142292517	6.488257326	6.336007006	5.467434927	6.090085673	6.204812983	6.423104746	6.14605037	6.207791254	5.974919791	6.199737718	6.395423925	6.338529458	6.314047737	5.757532729	6.969238887	5.971974233	6.470270703	6.318613409	5.861711179	6.618289817	5.964692492	6.475578641	6.191139282	6.459533972	6.454197258	6.878879968	6.559183063	6.38685311	6.464535886	6.315486416
ABCB9	4.084492303	3.385242675	3.273995258	3.953052251	4.173377532	3.853189724	4.088578563	4.681438983	4.091358644	4.031687915	3.910507313	3.404491192	3.694946336	4.197661953	3.76027056	3.742379163	3.930209878	3.903202717	3.563381515	3.355662262	4.098566456	2.758269046	3.052382926	3.175022794	3.797283415	3.067668067	3.180886094	3.438297375	3.749277297	3.978686156	4.089408399	3.977319352	4.009335759	3.651838919	3.168711272	3.953634182	4.70812462	3.651635837	4.209063362	3.664467455	4.034683954	3.939646504	3.456104812	4.16286077	3.861670661	4.499879391	4.019483009	4.227294296	3.957579546
ABCC1	7.695194785	7.652029006	7.728778273	6.990446567	8.248258082	8.915849395	8.696011155	8.931874678	7.989975173	8.156720551	8.044178601	8.374767818	7.72557768	8.305043246	8.144732437	8.261541838	8.508750723	8.528325335	8.387373623	7.824930199	9.206092312	7.214118072	7.659081003	7.173161485	7.410791726	7.080709636	7.000070542	8.297202035	8.322831218	8.039231582	7.76873225	8.491620345	8.253155408	7.574910481	8.48140742	8.633908918	8.614287362	8.380552695	8.738991531	8.350105655	8.059474141	8.49910717	8.583120854	8.122083213	8.438861648	8.671118879	8.501872847	8.564601118	8.458668106
ABCC10	9.043010539	8.841044578	8.632378393	8.960799239	9.467816583	9.206928946	9.096053082	9.005665095	9.236019028	9.17320435	9.117488283	9.015732319	8.861246033	9.180801273	8.851672034	8.866900102	8.990692242	9.220312849	8.977084055	9.15794096	9.036925663	6.90136197	9.190592484	8.360551003	9.053035219	8.664275621	8.421464707	9.386550336	9.032805239	9.00212018	8.93668948	9.300877049	9.154079112	9.379086888	9.247007265	9.646098228	9.287009689	8.876863397	9.691848514	9.15328614	9.459388889	9.392180455	9.517965024	9.164759893	9.652820745	9.627374567	9.59279756	9.631778637	9.452030768
ABCC11	2.835599338	1.242134645	1.167798857	2.118560158	3.025290869	2.186054001	2.533753056	2.885422341	2.757844523	1.354004038	1.221515183	1.151569487	1.837210603	1.056025702	1.540998109	1.086137654	1.10655917	1.224186482	2.073713942	1.45590207	2.067741652	1.372093309	1.429343012	1.347399543	1.110301927	1.268500184	1.165192554	2.703942865	1.143994466	1.267698995	1.822186072	1.21217773	2.37092913	1.430947051	1.070849572	3.076195359	3.265553487	1.173078535	2.109304002	1.893016027	2.062563127	1.471289243	2.972863408	2.836394754	1.389525119	2.451824805	1.166242837	1.923658058	1.214557392
ABCC12	2.718631136	1.388472193	1.240140141	1.145844218	2.486897673	1.301372905	1.249937973	1.010660976	1.878986478	1.317763169	1.321739005	1.300993524	1.220714164	1.262650267	1.004841332	1.251710833	1.280142744	1.366616379	1.239337472	1.617192866	1.424665634	1.552397065	1.276557173	1.514598557	1.32349283	1.225663481	1.34819727	1.042250548	1.301564949	1.426882124	1.390729057	1.413300987	2.5890944	1.59292911	1.331783851	1.895729315	1.21843093	1.329844833	2.305070734	1.056721894	1.2642583	1.250892863	1.129507014	1.545959917	1.400141529	1.766292156	1.325095519	1.343307305	1.265556709
ABCC13	4.098357869	5.839079996	5.143828708	4.022572396	1.449184041	3.730368174	4.433065107	5.230403235	2.881358755	3.729709162	3.612562925	3.189592147	4.257916848	3.580677586	4.364952068	5.734212901	3.52138368	4.101574048	3.126462107	4.483078521	2.100423096	1.455183207	1.496422907	4.995628544	0.96326407	2.22865499	2.925218101	1.031072896	1.646324031	2.184745803	3.251409169	2.405110964	1.811237099	4.43310978	4.487328761	1.491971288	2.272307004	1.340551683	1.672230158	3.425006079	2.040735049	1.892580669	1.040626143	0.767358269	1.5043492	1.74152609	1.193865168	4.125799395	2.249053917
ABCC2	6.658120511	6.363842909	6.720694787	6.6680611	6.378862204	6.5021464	6.84520163	7.134962803	5.786603956	6.131712758	6.59008039	6.349966645	5.974332785	6.344905125	6.237682456	6.094603831	6.055651605	5.822827028	6.103434159	6.260574087	6.916094419	7.181569832	6.286351087	6.593659616	6.45776156	6.010645748	6.685979501	5.979865423	5.777122251	6.180686452	5.940962765	6.001272139	6.316547146	5.931065087	5.924051984	6.613681581	6.229904616	6.29466362	6.391796878	6.224912601	6.135149614	5.90211927	6.086860053	6.719061013	6.554641512	6.564838729	6.105673062	5.678992778	6.28020073
ABCC3	10.94219593	10.99586505	10.47167866	10.91749214	11.28486434	11.03989299	10.12439688	11.84005997	12.60163712	10.09765728	10.37492771	12.06259557	10.00243255	10.21068624	11.15674307	10.69448603	10.7500702	11.12069566	11.97277382	10.73570027	11.42477901	9.860463172	10.42388983	10.65515198	10.88678302	9.662974189	10.89215193	10.83822648	11.09258812	10.62161744	10.22091156	10.23038818	11.01537576	11.03026493	9.471281698	10.57551908	9.267901641	11.43944252	11.37054478	11.43187145	9.49513491	11.58657931	10.23273947	10.92026837	9.756503903	10.46479009	9.444287355	10.51555415	10.06042356
ABCC4	5.083130837	5.565148378	4.179342627	4.464702397	4.879381774	6.093924902	4.522011003	6.333064148	5.146454239	5.175652673	4.824112198	5.127423927	5.106612429	3.56866149	5.506205624	5.184701427	3.967403262	5.145254047	4.830866398	4.182148732	4.340745222	4.088664128	3.815513955	4.265766234	4.655275371	4.843482016	3.619330645	4.605172977	5.522516343	4.443928394	4.996179776	3.603179556	4.994441723	4.292139882	5.185063254	3.975945879	4.729967558	5.393384949	5.299018235	4.022240086	3.36536681	4.903573998	3.973561258	4.340830317	3.867033753	4.548830795	4.693445439	3.339576659	3.97504585
ABCC5	8.847440961	8.345762909	8.553229866	8.494368426	8.902493815	8.853808453	8.870613884	8.31671884	8.836049637	8.731832372	8.46937855	8.94604498	8.406588678	8.825989729	8.830171743	8.81106551	9.074040613	8.976221644	8.385882727	8.815494564	8.958843175	7.790004753	8.407246186	8.304080846	8.302094092	8.517276131	8.539670824	9.271738861	8.766333544	8.514352942	8.41416516	9.070004563	8.928901951	8.486922839	8.889883355	9.398426009	8.954482101	9.040834891	9.46390003	9.059373815	8.860383132	9.261157859	8.857840472	8.650321465	8.850189018	9.172323361	8.821924179	9.115799402	9.042993496
ABCC6	6.479811185	6.153367229	7.263726415	6.49268526	6.529034546	6.463842527	6.535713909	6.073435422	6.543575282	6.975863395	6.499067351	7.599167782	6.916609712	7.210007104	6.144830994	6.473169157	7.085253311	7.253342009	7.090562621	7.934837923	6.543236459	6.633067584	6.798205893	7.11798518	6.692525049	7.24603197	6.8249054	7.111778002	7.541874503	6.69830341	7.021962984	6.719832498	6.862675286	6.451394285	7.360804115	6.557084856	7.325175987	7.491753038	7.037138881	7.909087101	7.128871122	7.822180657	8.261839845	6.558099499	6.879536957	6.838826387	7.153540539	7.102736864	7.493271515
ABCC8	5.526029523	4.092349298	4.088379339	4.303224186	4.314771969	3.008522707	4.126095765	3.871583951	4.129181168	4.466744005	3.745954256	3.774411658	4.413196177	4.300248651	3.779939026	3.66678263	2.851328515	2.908378704	3.726224113	3.683866958	3.531848519	4.281413801	4.126214844	4.37540048	3.933583856	4.091817968	3.797094798	4.016400516	4.015819451	4.242538262	2.83704607	2.995520715	3.646805901	3.539666377	3.909907581	3.42530906	3.789175861	4.224761876	4.113803298	4.331575394	4.317280176	4.329195141	4.019893219	4.595862574	3.973304508	3.625701662	3.954168456	4.361144545	4.266817825
ABCC9	0.713526415	1.296302347	1.234971585	1.299224591	0.93356705	1.43046826	1.216203756	1.1015343	1.234473711	1.251408289	1.295384193	1.536022278	1.127159782	1.195797942	0.768426671	1.198360536	1.228994909	1.292793842	1.17118478	1.371437048	1.650123092	1.378421559	1.225084335	1.419204356	1.230399668	1.633340411	1.574769692	1.402576063	1.223607515	1.328671382	1.71155553	1.774874675	1.320486007	1.367408591	1.23448785	1.268071834	1.147878041	1.26755652	1.203944881	1.038936438	1.245789989	1.236133333	1.121319379	0.873699266	1.354042343	1.125204754	1.268994078	1.29326332	1.19769381
ABCD1	8.519772264	8.639900107	8.673367515	8.427249582	8.412428678	8.027012945	7.777145806	7.890434309	8.371272138	8.495954821	8.41215877	8.805965	8.872925442	8.612594803	8.740035559	8.368538466	8.428455868	8.413182312	8.53903911	9.379370112	7.685220389	6.428508358	9.322693126	9.234271908	8.650565424	9.057901863	8.842707531	8.711337858	9.306692821	8.59052997	8.201552999	8.591521997	8.599424391	9.042113754	8.378368705	8.341676481	8.665302125	8.966654389	8.190603921	8.582884756	8.845416939	8.885172916	9.187323967	8.388766933	8.432961257	8.87730567	8.801053378	8.944607496	8.626387828
ABCD2	5.748497861	5.745480525	5.673213598	5.890649348	5.241584171	6.957798536	6.329586679	6.966597112	5.41040891	5.810980183	5.921215014	5.048738061	5.298713761	5.896245076	5.331032887	5.729856945	5.715992686	6.116897965	6.201755109	2.892132071	6.855063712	7.564904634	5.481441987	4.547826829	6.142067804	5.757319257	5.346417138	4.703800156	5.128932652	6.053772314	6.040713023	5.89496943	5.832998813	5.732647911	5.411339069	5.610085448	5.782780468	4.216322822	5.32792475	4.427113691	4.419789523	4.398791163	4.058476658	4.605109881	6.172658186	5.275092336	5.578827604	5.294057177	5.421261924
ABCD3	5.912670203	6.106727161	6.266362469	6.412620058	5.995088469	7.132631293	7.369432874	7.678152369	6.591896931	6.487138764	6.926185275	6.613633306	6.651637161	6.345943637	6.759177654	6.743809559	6.639857932	6.781192698	6.285248746	6.788995319	7.726548857	8.612241277	6.997435339	7.223607817	7.282293261	6.980220794	6.978108241	6.783169786	6.508176675	7.124332613	7.112332258	6.99129123	6.446887443	6.517260489	7.01078018	6.972328831	6.592187161	6.886469224	6.836276805	6.640875393	6.667019201	6.830382576	7.214025894	7.46621152	6.888300999	6.791025424	6.719779532	6.61322666	6.815724736
ABCD4	10.32631851	10.47308367	10.48590364	10.60198407	10.38546756	10.33467529	10.70590405	10.64545411	10.10296298	10.14535051	10.24106298	10.35713517	10.39444246	9.973859419	10.45025832	10.45529649	10.33135529	9.870860079	10.09032171	10.04624945	10.76265675	11.38902471	10.38185469	10.82348568	10.9218182	10.58847391	10.64404916	10.40141636	9.976965538	10.40782422	10.46776528	10.41293282	10.48241316	10.07880934	10.69058346	10.40509513	10.27928169	10.16079065	10.20244417	10.41317061	10.14890116	10.26328378	10.46719615	10.55306569	10.26912402	10.35161819	9.887438139	9.552350559	10.53755296
ABCE1	8.758979228	8.730726306	8.484954802	9.083719915	8.59611102	9.315495062	9.127084024	9.318617318	8.562820261	8.511003537	8.876470034	8.553303816	8.78407514	8.618498507	8.783664135	8.94341212	8.723464252	8.530284033	8.776211825	8.008627985	9.315659352	9.53239977	8.779489237	8.608603985	8.925313317	8.620208093	8.884137672	8.67156785	8.503318225	9.017214597	9.158100924	8.671934979	8.81114958	8.432410061	8.730926446	8.320004965	8.549499499	8.58801819	8.410883426	8.420788105	8.446345776	8.441964088	8.340120954	8.759273367	8.659953522	8.555222593	8.288592213	8.145430122	8.401102362
ABCF1	11.64605765	11.78861077	11.45992036	11.76418492	12.12440458	12.00421118	11.64098967	11.7652733	12.05444625	12.0220244	11.94922889	11.5521651	11.75746914	11.95957314	11.89189663	11.84291521	11.90938284	11.95968854	11.82241524	11.80131211	11.71476234	9.917175881	11.5321362	10.6854416	11.28522086	11.09648421	10.73751064	12.10862333	11.71719797	11.75996795	11.58625283	11.87740156	11.699466	11.5419685	11.99170651	12.07986685	11.99568318	11.96435438	11.95462641	11.7000536	12.29431435	11.79547219	11.79681301	11.70313171	12.15626809	12.18702152	11.93370326	11.96663928	11.97458865
ABCF2	8.796391277	8.347197156	8.397435968	8.325209713	9.184106256	8.807011706	8.663151041	8.671148037	8.864036252	9.56038222	8.677824815	8.800347083	8.730633606	8.730919826	9.005145336	8.763126302	9.009944881	9.150510444	9.045566455	8.75129679	8.632888881	7.424910174	8.661412837	7.687759155	8.375703297	8.353816443	7.846695399	8.864376654	8.706974922	8.71661058	8.989662389	8.981178819	8.665282581	8.366722128	9.056300752	9.127474223	8.934783571	8.921774262	9.003503849	8.890244778	9.085031522	8.829786255	9.033894397	9.002936646	9.523386909	9.124914199	8.942005385	9.206153593	9.074065986
ABCF3	10.96871409	10.7160507	10.77385678	10.86027354	11.10459393	10.82321329	10.81518125	10.58062728	11.03194806	11.03462817	11.0251645	10.83316003	11.00609876	11.13234075	10.88649204	10.9527506	10.94221423	10.92634367	10.88876157	11.06208642	10.5055885	9.451434918	10.80239201	10.47149542	10.89516634	10.79395852	10.59835136	10.91942343	10.82960412	11.00735551	10.66497998	10.84217801	10.77981231	10.96902995	10.91725151	11.2745148	11.12461552	10.73202192	11.18845575	10.91202603	11.11464738	10.99561841	11.06206256	10.82038108	11.11848276	11.09984172	11.02019565	11.11300596	11.16519726
ABCG1	8.923973242	8.530279625	9.015411943	8.122240843	9.157816472	9.531221954	7.81999813	9.502500847	8.339920574	8.352079351	8.948933089	8.488408891	8.367747347	8.606673925	8.907890622	8.06731388	8.562702619	8.542379471	8.146675209	7.724284367	8.545821774	7.740404414	8.358792038	7.531704521	7.91679805	8.075623	7.879560717	7.866832957	7.826858488	8.153182689	7.608913575	7.772868042	8.204025728	8.247115834	8.23274521	9.092324569	9.005242167	9.01331894	8.826928868	7.550839019	8.010902409	7.365183898	7.793997509	6.697285728	8.258855207	8.339462423	9.677129297	8.599979508	8.877290583
ABCG2	6.593201334	8.117052053	6.434926514	7.261576798	6.049520017	6.985797858	5.099130964	6.700553365	5.572282732	6.259516135	6.944675057	6.59189018	5.92024023	5.919016907	6.11998377	6.381410357	5.95194021	5.900214234	5.020950696	6.41164661	7.871582688	6.16489289	6.177152191	7.480762302	7.057558331	6.442241006	7.498170704	5.760653185	5.47622488	6.255680294	6.344882243	4.660282127	5.816658154	7.485111292	5.883055002	6.661094853	4.521103079	5.92135036	5.124527426	6.150662374	5.429913855	5.793041862	5.953056084	5.815834506	5.530746425	6.65268002	6.611701431	7.029373066	5.312789856
ABCG4	0.573169487	1.080244296	1.07194149	0.893551207	1.067352611	1.126119691	1.292512215	0.841093614	0.91714004	1.007834683	1.140527569	0.970801625	1.701378671	0.920143849	0.583798632	1.009296097	2.474929199	1.064315174	1.050700709	0.966609288	1.001645187	0.883892273	1.005345056	0.969773892	0.969992511	1.874427434	1.270852493	1.452967004	1.568711108	0.927894002	0.939702477	0.998926732	0.740080285	0.975723889	0.978884257	0.982364775	1.487628054	1.009408359	0.960566858	1.006275631	1.083399124	1.002125229	0.928162225	0.704104445	1.135859411	0.839590713	1.02324429	1.002056951	0.995333211
ABCG5	3.797144413	2.986480952	3.537273432	3.535623722	2.74294144	3.938103772	4.629164196	3.798533626	3.619901053	3.707886344	3.79863177	3.034532908	4.23298384	3.551666339	2.702398074	3.803662375	3.224754476	4.294648796	3.702331462	2.833835352	3.671950178	4.569982203	3.893579134	3.200298353	3.964478511	3.364304118	4.178932234	3.874689526	4.076831699	3.730718166	3.160259583	3.130238862	3.027466416	2.011798495	2.794295955	3.230854977	3.882114695	2.265423531	2.154818141	3.405212891	3.192417491	3.478699914	3.818137591	4.05288642	3.563073096	2.931067301	3.72186369	4.481498582	3.506206482
ABCG8	2.320026999	1.340631577	1.27906679	1.10306136	3.225183067	1.265800918	1.203929355	1.796001437	1.688155001	1.258416537	1.273492421	1.245410042	1.212855398	1.516991363	1.867759857	1.327124296	1.217719112	5.039696509	1.234094788	1.577021772	1.341290553	1.486691696	1.226653848	9.357354496	1.26563978	1.184943521	1.302262126	1.47040229	1.253545984	1.40627529	1.304322323	1.315497244	1.739102326	1.529517451	1.291247871	1.237161905	2.890687929	1.267294361	1.230116786	1.052608975	1.240962685	1.208781631	1.074978278	2.780141094	1.391271231	1.136285758	1.255966989	1.282161272	1.251240813
ABHD1	5.470788254	5.110746928	5.798936269	6.096589333	5.478053272	6.04524446	5.522319493	5.384407562	5.507372757	5.295131754	5.462713437	5.834291704	5.448747008	5.593729011	5.469458634	5.567714315	5.59611093	5.914584454	5.581357395	5.690955925	5.644878763	5.913184261	5.659068838	5.327641289	5.616066958	5.525734059	5.592685142	5.087386321	5.181725049	5.227018374	5.149154496	5.282719586	5.284845635	5.15951674	5.44939684	5.366403109	5.485070423	5.440066	5.886992613	5.472380595	5.579525269	5.240559798	5.258220106	5.145858536	5.43706202	5.651573364	5.662873439	5.639059651	5.614825927
ABHD10	6.265961209	6.381807163	6.438527856	6.533834761	6.391881958	6.648534347	6.531119274	6.520472165	6.162979465	6.45520585	6.48654979	6.285455263	6.40273986	6.381597038	6.143864047	6.364866033	6.477631896	6.404715492	6.461909338	6.375475426	6.638014387	7.107997173	6.481196426	6.483346097	6.481223524	6.456123752	6.565831343	6.414271772	6.409985367	6.524883664	6.363242538	6.308461195	6.130581339	6.459256546	6.084952756	6.309895336	6.353416624	6.068126567	6.552559093	6.70989803	6.277148344	6.501925383	6.380634932	6.410032241	6.295269355	6.294938943	6.322387922	6.279636809	6.30306136
ABHD11	8.844188596	8.630795681	8.87593708	8.877913163	8.884795462	8.458896391	8.21042057	8.059222952	8.636662616	8.813533282	8.278470188	8.632731435	8.887576586	9.110127987	8.776239286	8.352194172	8.736541381	9.012044485	8.62473992	9.670348124	8.270666306	7.902395498	9.552091292	9.462800572	9.025310096	8.89762582	9.193670661	9.003103263	9.123983767	8.923036298	8.868802889	8.738522591	8.534767293	9.488934657	8.677461485	8.762824839	8.830127664	8.788805388	8.959746889	8.879165849	9.020116366	8.818237386	9.306444644	8.903367401	8.897399415	9.299372277	8.874009471	9.255949469	8.690919754
ABHD12	7.687995681	6.960809854	7.08518421	6.853996977	7.801434804	8.337006272	7.425144965	7.392761394	7.340394717	7.994519395	7.959888134	8.164461135	8.315402082	8.037374001	7.956896291	7.216574378	7.868926918	7.884281271	8.483579931	8.326560127	8.320929246	7.370934235	8.012662497	7.711017655	7.568214847	8.040781481	7.461910862	8.442683673	8.111283546	8.39019462	8.511396201	8.396110985	8.234041272	8.179694932	8.291583635	8.391234184	8.416150398	8.424404014	7.970890333	7.43706519	8.279988714	8.10163139	8.262215969	7.983093979	8.558936817	8.730621019	8.174484881	7.74339679	8.375552255
ABHD12B	2.2029256	1.29902215	1.262906067	1.054080208	1.339487608	1.210958823	1.192103357	0.943936312	1.258556395	1.265636906	2.829176919	1.241614706	1.500960005	1.168248515	0.743652319	1.177045162	1.724927249	1.285898428	1.149678087	2.806155175	1.310312962	1.355118512	1.21368646	1.390456052	1.205654572	1.1197281	1.242922679	1.343361341	1.214645124	1.303748338	1.263151162	1.286472232	2.605767221	1.381291867	1.196955816	1.186470433	0.988656417	1.25698201	1.209970725	1.02862174	1.249556721	1.245625956	2.16595683	0.868525958	1.387437798	1.091517907	1.235886855	1.282781422	1.190458205
ABHD13	6.733339983	7.75841537	7.516336796	7.808000481	6.891899571	6.814100022	7.608659175	7.046413938	6.709773544	7.139952667	7.288730817	7.47702576	7.81061313	6.697313199	7.319372941	7.557323926	7.134957513	6.868615988	7.519601357	7.046721042	6.927961045	8.736646	7.903412746	8.376846608	7.953092898	8.16420109	7.630214449	7.526394814	7.136125526	7.273108251	7.580054616	7.003309142	7.450096204	6.975011073	7.749487413	6.662447363	6.476906478	7.512719213	6.559474459	7.566878979	7.402056971	7.44130207	7.566906558	7.879922805	7.206362511	6.516986525	6.581574062	6.448605923	7.229275782
ABHD14A	9.899454328	9.420194648	9.615751101	9.777712514	9.740653517	9.58064608	9.284367942	8.983920369	9.840806178	9.81028913	9.61859351	9.302073274	9.303458014	9.815022305	9.41729752	9.317307997	9.254159002	9.765038523	9.573161977	9.155409429	9.005302785	8.620974583	9.583040909	9.520522046	10.23609684	9.780880202	9.797535844	9.365164742	9.84406864	9.921886482	9.709175666	9.341522229	9.407831741	9.687839355	9.550044001	10.03434723	9.742911994	9.425918912	9.453913112	9.2249015	9.546629697	9.426268613	9.156303315	10.00605574	10.15557902	10.05856898	9.88677434	9.829062534	9.670981429
ABHD14B	8.777340026	8.223758826	8.552740714	8.462793488	8.798526977	8.944180961	8.665347169	8.26741832	9.038274369	8.978362905	8.896911281	8.81641012	8.726805549	8.893615645	8.828093232	8.732269834	9.164804006	9.150276397	8.858376062	8.455281519	8.327899319	7.802842205	8.387068739	7.712971804	8.475422965	7.964992457	7.891106532	8.614697004	8.677524239	8.908821815	8.936391243	8.860322103	8.921514161	8.26446732	8.928415401	9.266468572	9.122335429	8.870287495	8.217465821	8.65795903	8.713199192	8.946915732	8.903670953	9.124021627	9.24123026	9.04218035	9.072659713	9.054571096	8.893243012
ABHD15	8.949483484	8.26608602	8.701283146	8.373648548	8.993082124	9.207125724	8.975208232	8.514707887	8.945225738	9.439882393	9.491327524	8.948331581	9.031363169	9.15573903	9.854934594	9.62458872	9.092971951	9.205432002	8.741336084	8.747476588	8.744348049	8.292210044	8.61347656	8.860696809	8.953982365	8.861216193	8.843710407	9.429347394	9.038898135	9.104629458	9.108128621	9.465305617	9.294160681	8.730475564	9.595829768	9.596982237	9.001075026	9.005423204	8.976801766	9.038574777	9.32877683	9.237105258	9.398635954	9.087640086	9.266693446	9.30887384	9.373826725	9.236451515	9.36298478
ABHD16A	9.455044893	9.259722608	9.210305694	9.190561064	9.599028912	9.563997871	9.408464916	9.634202791	9.538291038	9.241300493	9.239904944	9.506223553	9.394068541	9.615166811	9.373398789	9.074767318	9.23073526	9.353782619	9.661821	9.749386047	9.319046525	8.579217967	9.533299753	9.425029293	9.430473555	9.433544258	9.375737349	9.420448913	9.842631115	9.521177221	9.292808203	9.373785241	9.383124974	9.570298374	9.309721163	9.655303816	9.812444601	9.44715575	9.817433643	9.647848942	9.517447177	9.672980846	9.698887761	9.315028303	9.333007726	9.683298294	9.614012098	9.711133908	9.676786571
ABHD16B	5.962968526	6.65290095	6.428936926	7.15399086	6.545166528	5.404030782	5.707943641	5.596107256	6.666007062	6.373542182	6.203594264	6.261380374	6.644931209	5.694199601	5.995161336	5.3497332	6.669441271	5.98461675	6.228335058	6.707971613	5.62232605	7.605081177	6.44227131	5.993256853	6.456562811	6.219727944	5.627261354	6.275057594	6.063909973	5.451321141	5.398337721	5.336109856	5.937195183	6.428097736	6.211712811	5.974456303	5.991513047	5.804423616	6.05624577	6.262494175	5.716439491	6.152003091	6.172085118	6.299839255	6.468435054	5.78499705	5.912270449	6.521901633	6.139689547
ABHD2	6.885416872	6.413863492	6.606130777	6.264479816	7.026643098	6.494020422	6.797440404	6.545805256	6.868869514	7.001656945	6.758593651	6.633299628	6.662258347	6.95527443	7.040213575	6.984765251	6.881918575	7.05626294	6.993774643	6.75422699	6.459000956	6.410843275	6.659892617	6.128206568	6.321405991	6.459772185	6.128479352	7.103758574	7.090177369	6.712105741	6.485221004	7.125478039	6.730880822	6.431315243	6.784356776	6.90569146	7.265777561	6.890493548	6.924877769	7.270857328	6.92646455	6.961991142	7.172650732	6.607401882	6.447366266	6.802986372	7.212419523	7.03866282	6.953708432
ABHD3	10.06622938	10.08525799	10.1595606	9.98722815	9.723133663	9.986180902	10.20664828	10.18179759	9.415094004	9.447724022	9.510706583	9.643756412	9.593987026	9.783009586	9.718776241	9.523636364	9.40229239	9.540718014	9.835817117	9.727837721	10.21407841	10.16059297	10.26120736	10.51435509	10.25530138	10.51631871	10.24561448	9.828752528	9.77245827	9.68713273	9.645217184	9.976450181	9.696164174	10.32470084	9.84479291	9.839083208	9.79379226	9.901739749	10.17902982	9.746112905	9.652246368	9.784739161	10.00105757	9.322643823	9.596433637	9.814855059	9.674569692	9.536015611	9.742312749
ABHD4	9.562123618	9.42085247	9.724529903	9.681123449	13.19608247	9.492514194	8.787803153	9.565741369	9.763129985	9.763592728	9.33154209	9.956363109	9.394780396	9.672591832	9.692351685	9.40137388	9.37582815	9.581492853	9.523087311	9.854128759	9.081093454	8.37099866	9.833499013	9.164991813	9.588746318	9.639594112	9.379844615	9.511978926	9.687468391	9.463930431	8.939471447	8.95622101	9.450174534	9.495825181	9.285967423	9.656953666	9.58756366	9.54482247	9.633402821	9.700479486	9.528745439	9.723147073	9.608483741	9.416296086	9.564488239	9.666448804	9.743680771	9.811137652	9.553025635
ABHD5	10.35712281	10.31581924	10.87406769	9.880533192	10.24939707	10.04170661	10.15751012	10.4463898	10.22359852	10.33911728	10.14019082	10.98405936	10.35508657	10.20481049	10.11704405	10.19620658	10.51289912	10.18596699	10.26364023	10.91361978	10.12742455	11.65688708	10.78666226	10.70642861	10.17299374	11.28328624	10.41605866	10.55781024	10.79420788	10.24909386	10.28952074	10.1618389	10.50804431	10.5474533	10.29815914	10.16534434	10.27823357	10.80239675	10.2263511	11.03010242	10.81891007	10.80360456	11.2310257	10.08050856	10.31690091	10.16988278	10.54203398	10.73990626	10.35327847
ABHD6	10.4515013	10.21342962	10.78300816	10.47723152	10.56243967	10.23935598	10.22007169	9.926306998	10.34171092	10.44367723	10.26021719	10.50682546	10.62738519	10.38182714	10.47653655	10.61678205	10.67523175	10.3048461	10.26001546	10.04114204	10.24116022	10.63605786	10.49005409	10.2741085	10.4153067	11.32936567	10.66708505	10.36591068	10.8925635	10.61213214	10.2689703	10.62699906	10.67135637	10.76339604	10.53443028	10.56340489	10.46709951	10.00048698	10.36667534	10.54047661	10.59071244	10.59693249	10.68953389	9.550291635	10.208033	10.567274	10.28597467	10.6406986	10.39715861
ABHD8	8.220310741	7.854922929	8.312820828	8.288716768	8.267799021	8.018676708	8.116352563	7.644491188	8.091471883	8.313515239	7.990025721	8.315990321	8.442089891	8.33363193	7.908243665	7.961186323	7.99612884	8.401460635	8.619435726	9.003329951	7.543127348	6.200985208	8.549797781	7.84343903	8.094827144	8.077818113	7.929795967	8.352901373	8.562930869	8.404440467	8.181416325	8.158434619	8.292730359	8.715080328	8.22963424	8.008395768	8.33301548	8.529700443	8.021555142	8.333246006	8.676319807	8.431866033	8.718453697	8.435992459	8.484301342	8.599580853	8.434893698	8.729801897	8.515645893
ABI1	11.0470788	10.74044132	11.05286208	11.22883945	11.06069254	11.27606762	11.352658	11.43631127	10.87759471	10.87342842	11.16161598	11.07492954	10.96702645	11.01368902	11.1707432	11.30024171	10.89348397	10.970822	10.98859141	11.0138781	11.64691553	11.61615143	11.19707862	11.3990842	11.20293303	11.21498137	11.45896367	11.10752923	11.1499679	11.19018961	11.2785222	11.25632869	11.23903819	11.25144501	11.13607792	10.87589858	10.92666071	11.12469657	11.32577842	11.00788101	11.0435721	11.08054734	11.06871031	11.05653809	10.94324448	10.93766445	10.82483163	10.63158332	10.79370488
ABI2	8.646206733	8.25447825	8.263510674	8.387591596	8.452380141	8.875435257	8.526139205	8.919082436	9.011036374	8.52179602	8.45278354	8.528047069	8.057224381	8.129712523	8.50128498	8.503045863	8.614301795	8.792502075	8.787659479	8.060799637	8.751856486	8.505458168	7.893776084	7.929394334	8.129181146	7.716112799	8.415165951	8.01999203	8.376179252	8.113503232	8.155540914	8.270860865	8.429395382	8.300821179	8.085679133	8.102584258	8.227737759	8.757746131	8.439233243	8.327544215	7.90098338	8.126147939	7.632705707	8.289084097	8.398691586	7.923245337	8.269399377	7.926036397	8.076477812
ABI3	11.7888466	11.83532567	11.5243906	11.56953242	11.96422602	11.05456479	11.61707799	10.38593621	12.0306247	11.83147954	11.59682523	11.69139951	11.9601771	11.96432077	11.96175151	11.79377094	11.66014894	11.81718331	10.87930003	12.476054	11.00187486	10.12430609	11.91931718	12.0752404	12.14124682	11.82932626	12.19355234	11.96675492	12.29463054	11.95434968	11.38466292	12.06883731	11.11999431	12.49041629	11.66827481	12.31173795	11.40657627	11.8979565	12.14424341	11.49519022	12.5659568	11.71259543	12.09912344	11.34274618	12.02120115	12.35023785	11.84092032	12.23064208	11.83652533
ABI3BP	0.612845529	1.263826782	1.182556125	2.480077836	1.4142829	1.20648698	2.238915426	0.90701672	1.125873445	1.223421804	1.201335969	1.172220113	1.081570085	1.094941823	1.58530338	1.264225834	1.160490891	2.089223564	1.585109136	1.272518426	1.219768552	1.288895281	1.177323568	1.244749923	1.151646335	1.766786759	1.168923073	1.238184304	1.6136638	1.173838464	1.167296184	1.201722368	0.629687994	1.275301622	1.14908232	1.17270604	0.931292807	2.105136529	1.163624843	1.45540232	1.199410084	1.180779048	1.237664237	0.840899816	1.34273528	1.021643587	1.192789664	1.198593105	1.156478865
ABL1	6.150290781	5.303707835	5.249589912	5.237630382	5.923996639	5.900305354	5.723567874	5.481852149	6.022322342	6.1363352	5.937658767	5.904367993	5.680914169	6.085378256	6.229245202	5.938661525	5.906523763	6.070219611	5.922108433	6.362424413	5.430752774	5.027086112	5.623466074	5.355544882	5.537971524	5.452578974	5.2290632	6.194973094	6.245176344	6.381276901	6.106859275	6.289693287	6.067278458	6.018349909	6.204915372	6.194864486	6.174945163	5.866294512	6.236068084	6.134087236	6.278294856	6.10910309	6.193915088	6.400962972	6.197825207	6.230518988	6.408245678	6.46066404	6.42962894
ABL2	4.472084695	4.689107377	4.066444298	4.690494453	4.848178965	4.559241142	4.462146247	4.782034671	4.25986968	4.815513558	4.636204221	3.957417862	4.424695186	4.400881417	4.455289892	4.561252915	4.122999615	4.299177874	4.531537884	4.325938696	3.90193557	4.194824044	4.417272827	4.605327425	4.584061765	4.800096892	4.353828971	4.851008025	4.028569606	3.815641651	3.815526327	4.418415777	4.477627314	4.127964788	5.096332947	3.781128151	4.603206463	3.596990125	4.857459305	4.899496427	4.476794863	4.61807786	5.011900825	4.583705898	4.086548296	4.600153208	4.385134655	4.582937591	4.912040702
ABLIM1	14.60875044	14.30350452	14.26801469	15.22071026	14.90328247	15.2338085	14.91998293	15.38028731	14.4483391	14.69558889	14.60639351	14.36043765	14.20697824	14.50589558	14.45401645	14.21777656	14.90670674	14.45920252	14.64410269	13.05583091	14.74372276	14.53514469	14.25350979	13.38455086	13.91204991	13.62434275	14.03236755	13.54440823	13.42414256	13.95097703	13.83732513	13.42601216	14.32420443	14.18696295	13.52068114	14.12934083	14.51409135	13.9889955	14.25385013	13.81239023	13.72363743	13.57375697	12.79345749	14.5717895	14.37244578	13.88164949	14.17244031	13.54652147	13.81551187
ABLIM2	7.086640013	5.634149997	6.873934681	7.352879745	7.342551538	7.192891664	6.860016182	7.016306812	7.135339096	6.842236277	7.093246141	6.870689096	6.256544417	6.439363755	6.720516382	6.929042569	6.610488425	7.2479917	7.230599227	5.071555682	7.664827538	7.495893871	6.696414227	6.509721657	7.498975552	6.901746088	6.810641323	5.924196625	6.215048655	6.546498316	6.987563521	6.992161107	6.795899907	6.169247747	6.747954233	7.227012586	6.48002454	6.573945169	6.989936453	6.557035665	6.363128643	6.528512209	5.993552038	7.222049631	7.450425661	7.353441593	6.625467878	6.778458953	6.572970058
ABLIM3	7.662310693	8.443157313	7.864071458	7.684918662	8.841554431	8.828010154	8.211480127	9.88147778	9.741609728	8.114269141	7.419915877	9.312746177	7.848850001	8.016778132	8.395369501	8.735962563	8.718864768	8.712744969	8.886981092	8.672664789	8.304483019	6.058888499	8.008995287	8.025617272	8.262034805	7.199250422	8.659927699	8.05177924	9.328011249	7.256802487	7.417952372	4.881998874	8.667959881	8.038762182	7.487060089	7.739564435	7.686625536	8.874066492	8.570214906	8.618833443	5.857684525	8.812463225	7.527949836	7.649154452	7.741943261	7.494271766	7.45404882	7.393602243	7.230098703
ABO	2.613470416	1.599233156	2.100751295	2.281710202	1.797728401	1.258977931	2.308147507	0.880894452	1.156666871	1.276682897	1.741907462	1.909178726	2.358062759	2.191406541	1.527729978	1.588244829	1.129441327	3.568985644	1.765458607	1.586080538	2.274292314	1.391384403	2.079225188	2.940661472	1.671019732	1.740677903	2.702589701	2.268392465	2.622540863	1.24981535	1.213818141	1.239418964	2.637826173	1.595325319	2.630364084	1.150550232	0.902012862	2.310272336	1.241263886	3.031636718	2.546123415	1.169767387	1.03429011	0.780524313	1.461394634	2.471064431	2.207379779	2.544051447	2.281782259
ABP1	3.190751317	5.402504884	4.888302032	5.64831307	2.988039665	4.304082335	3.021440489	0.800086192	3.060247366	3.563003368	3.50097567	3.683156542	4.516326133	3.718607399	3.842639964	4.459210513	4.192479053	5.301622182	4.546411548	2.966969817	2.416058517	5.303719135	3.07797678	3.713785437	3.749236786	3.454077983	3.362950887	3.693115113	2.277650862	1.438146785	3.441184234	1.28594492	3.084372604	2.183874174	3.58326286	4.217461419	2.18820063	4.360458046	3.383677654	3.785957382	4.219930327	3.669560881	3.442243977	3.989064695	2.983359986	2.404393388	2.540673662	3.500739342	3.926003718
ABR	14.11593524	14.18067619	14.07884664	13.90736916	14.18729489	13.93757032	14.02343536	14.305327	13.90690039	14.08722248	13.87578406	14.05365283	14.02349969	14.02977728	14.13169696	14.082855	13.92067939	14.07074675	14.05986899	14.26829155	14.64817077	14.06061246	13.85506142	14.11269714	13.79455401	13.82736429	13.97902581	14.07644042	14.2968149	14.04282633	13.91449485	14.37132594	14.12226026	14.24453216	14.08777442	14.27135642	14.08842355	14.1258043	14.7186353	14.03147979	14.3050062	14.09634468	14.30895063	14.07951894	14.2112441	14.48372511	14.22965262	14.30731276	14.23855116
ABRA	2.050107922	1.09157473	1.040503841	0.878606578	1.84606169	1.03586462	0.94128932	0.742941979	0.844245161	1.000477446	0.989815171	0.956919578	0.914827338	0.907358057	1.409489706	0.98745455	0.960153994	1.048856884	1.978857288	0.941664025	0.981880675	0.842311651	0.977855372	0.939590379	0.94078864	0.86334536	0.919983281	1.085751378	1.301941848	0.88890891	0.900412442	2.835077273	0.606101422	0.96017365	0.963851977	1.249536145	2.160599466	4.856319402	0.955190852	1.161633063	1.034920064	0.957399867	0.898244997	0.69333007	1.116337062	0.823533455	0.992773271	0.980206338	0.972078354
ABT1	8.328388107	8.374715746	8.209877124	8.782809948	7.864316018	8.835679698	8.217711872	8.487568074	8.173107939	8.156063521	8.361084279	8.361875452	8.747222043	8.27271516	8.276896569	7.947098324	8.449086017	8.327622081	8.310831642	8.006576278	8.719518411	9.652910158	8.284044652	9.007918655	8.314705199	8.460161544	7.910985905	8.027587346	7.983005211	8.539270555	8.865404986	8.457369019	8.518505781	8.092437462	8.511747602	8.441570871	7.760748494	8.346863675	7.902239758	8.33775781	8.284186333	7.742133827	8.281963242	8.841755666	8.306252655	8.651293831	7.803697803	8.288064997	8.428349314
ABTB1	11.26430912	10.91423505	11.62844698	11.46218152	11.38786785	11.2551438	11.09041667	11.0224032	11.45685978	11.21124592	10.82914625	11.27128578	11.08302511	11.51494717	11.29218883	10.88735	11.03860347	11.2929414	11.54011647	12.1414541	10.55977543	8.507316719	11.39139849	10.70374497	11.08484642	11.16677794	10.86036969	11.28814372	10.63764872	11.15073696	11.12461401	11.08732348	10.99195012	11.42477526	10.85025033	11.34564838	11.15609322	11.1663999	11.62195932	11.19538589	11.10899415	11.65137839	11.50130783	11.36791521	11.15633061	11.50946246	11.58896088	11.6451142	11.24774349
ABTB2	6.891076117	7.732526542	7.060850937	6.857433751	6.846792429	6.444397176	6.440474711	6.048488459	6.641557361	6.794537022	7.150576805	7.147597784	7.251778274	6.737386181	7.02371409	6.515816945	7.701492418	6.805396753	6.408961932	7.887122629	6.341673162	6.307128412	7.156333042	7.255824827	6.975444876	8.33428723	6.756453335	7.461009584	8.230882493	6.730241632	6.535127966	6.730121343	6.62554121	8.721822181	6.889168373	7.361590568	6.956909679	6.662921678	7.016717089	7.77046898	7.883060269	6.89828768	7.44721099	7.122437351	6.820202547	6.290257131	6.822340257	7.483868474	6.750255202
ACAA1	12.13811235	12.108559	12.10789524	11.64818811	11.83755099	11.59122534	11.77616804	11.08619188	11.80435174	11.81688375	11.52594021	12.01948575	12.04965019	12.08138892	12.09877045	12.03206634	12.08280155	11.98541548	12.00592528	12.28674836	11.47322671	10.54087343	12.473803	12.36657242	12.17606011	12.1859857	12.01155328	12.33835244	12.39229253	12.34063968	12.33941223	12.34345446	12.01895987	12.10294726	12.02587137	12.23424412	12.40761489	12.16321665	11.80462815	12.1604689	12.1453583	12.16509231	12.5848944	12.08310742	11.89191732	12.32892214	12.11487116	12.40499115	12.11601077
ACAA2	10.55788825	11.10862677	10.88017279	11.02889844	10.60621452	10.47650044	11.0746249	10.70298017	10.97534194	10.95864105	10.8312962	11.13717861	11.14062734	10.83886403	11.10314716	11.077947	11.04387133	10.91331311	10.71003613	10.78237275	11.04047475	12.02709793	11.53598878	12.02911908	11.7933495	11.81995293	11.71120723	11.62550816	11.17441718	11.41353647	11.61691916	11.12332225	11.19174098	11.20867247	11.27953156	11.37249161	11.0920998	10.99716468	10.70930241	11.41722632	11.57168314	11.26373813	11.19233983	11.37922287	11.10621676	11.06303327	10.71388627	11.09533737	11.53341843
ACACA	4.178193149	3.07656845	3.8285643	3.113869723	3.64109268	4.37758951	4.052533041	4.061080979	4.477254669	4.37156541	4.511284588	3.498670104	3.812565546	4.202227446	4.107192896	4.555469276	4.243819154	4.329810828	4.136540387	4.112284653	4.280510443	3.219627334	3.667871911	4.039899771	4.207004618	4.13483129	4.091626073	3.826280493	4.622174739	4.707156397	4.700645869	4.770472846	4.299298616	3.272591264	4.09863889	4.885309796	4.036777991	3.780724328	3.74983604	3.920092537	4.149936183	3.95506425	4.547843038	3.977435744	4.492942353	4.139570252	4.490379104	4.574119403	3.942964527
ACACB	5.327762755	4.876569379	4.52965951	4.757071974	5.979839603	6.0931337	5.346729361	5.645606971	5.733774115	5.958707731	5.540395483	5.305809206	4.311805432	6.052770526	4.279622719	4.698911157	5.639098346	5.496254939	5.226065479	5.493433023	5.861286707	2.432017053	4.87341041	4.666281053	5.233964447	5.079703061	4.906018554	5.364683066	5.436065832	5.74437002	3.615237958	5.749467597	5.633882044	5.553857291	4.969695149	4.948163717	6.079327538	4.845948714	5.080080317	4.613514554	5.15179705	3.928940705	5.688221292	5.778224614	5.464113049	6.150789226	6.020952936	6.148692795	5.614423551
ACAD10	6.34328073	5.901764048	6.374867042	6.749931228	6.744862518	6.950400392	6.715683259	6.541604762	6.602212774	6.681241456	6.464248784	6.542927932	6.69709742	6.839968277	6.62057751	6.634079653	6.816340226	6.719117337	6.565023981	6.762208965	6.547097937	4.983503451	6.694522672	6.046042899	6.56425464	6.29204609	5.877580753	7.069497799	6.829737621	6.984709909	6.72683633	7.073162151	6.600408248	6.43802426	6.838514384	7.090869518	7.012843933	6.677339331	6.767195855	6.752786711	6.819322956	6.768260412	7.056399124	6.255329301	6.44161729	6.994155402	7.02435979	7.160673588	7.060676726
ACAD11	7.875380813	6.93216513	7.294281832	7.191998608	7.177644083	7.604110185	8.456443034	7.953954006	7.716788261	7.885761162	7.735153211	7.594125845	7.413928664	7.831648368	7.870378542	8.153938489	7.637763669	7.688093709	7.715342825	6.955751331	8.01139684	8.19913508	7.577437872	7.161966822	7.282588442	7.088510126	7.587429778	7.872167534	7.473694556	7.680707439	7.607808946	8.186432549	7.698608134	6.908050017	7.954908404	7.796630599	7.955402352	7.41333648	7.556452845	7.764271839	7.408569428	7.678757728	7.461907088	7.387203537	6.799946948	7.407636359	8.02492209	7.509815693	7.83466497
ACAD8	8.73005046	8.409108789	8.51780358	8.455531533	8.693557772	8.724839638	9.151112336	8.743033822	8.668487607	8.543821353	8.281729857	8.579648263	8.519320136	8.437463285	8.541827937	8.594714824	8.624554055	8.52918083	8.468235002	8.494075436	8.962792816	8.44346296	8.374657433	8.478605623	8.625524009	8.376698661	8.540891	8.880117237	8.490751437	8.287765028	8.540690765	8.637749687	8.570982639	8.336096507	8.866846714	8.980961746	8.845419178	8.489981205	9.205518746	8.849138531	8.433371208	8.639191434	8.808143956	8.524831307	8.559715509	8.729108427	8.58344957	8.557696074	8.723171408
ACAD9	10.89947263	10.61854686	10.78377495	10.83053818	11.01933506	10.96625728	10.73812816	10.50651851	10.83069965	10.9596504	10.77663126	10.97687274	10.97994814	11.05906392	11.02213656	10.94280004	11.79534494	11.02540199	10.78142279	11.22132611	10.8455799	9.758248558	10.83924713	10.45877326	10.72991054	10.56619151	10.46570382	11.0662376	11.02681199	11.0702642	10.9525724	10.99713058	10.71084357	11.07791356	10.87797345	11.1783859	11.16435071	10.85610346	12.04154067	10.60701306	11.05670444	10.90552652	11.11399261	10.6369353	11.10900553	11.89997143	11.12099695	11.15832087	11.07033859
ACADL	2.663931491	1.410418267	1.313684483	2.049551422	3.24099226	1.788130943	1.243998626	1.320250933	2.565757063	1.392568757	1.36766256	1.327940872	2.15267954	2.710561873	2.566027838	2.541545546	1.287347449	1.385646079	1.947881829	1.641696964	1.414079887	1.567402245	1.273752544	1.527878454	1.274774899	1.171792941	1.328611707	2.401929438	1.297248254	1.429067627	2.499758394	1.375216355	2.455595196	1.653444007	2.997373791	1.365501725	2.252685277	1.330908168	1.326633897	2.255967206	1.383927848	1.327028137	1.173471512	0.903339627	1.561069376	3.039254495	2.464103962	2.04872677	1.242722962
ACADM	9.772382651	10.07269782	9.634627667	9.605680396	9.198186626	9.47997937	9.40130234	9.490368542	9.253031506	9.323139973	9.291349313	9.271219988	9.528495678	8.943756715	9.51002016	9.314625067	9.107298455	9.250358923	9.678052799	8.843341388	9.761910492	10.71435892	9.664203163	9.833040482	9.234575459	9.573689093	9.644278947	9.361507429	9.439371858	9.666698972	9.776549944	9.303052737	9.253304253	9.398304223	9.291934253	8.698013569	9.179632863	9.235126114	9.063038286	9.100685442	8.90397917	9.002954408	9.009339002	9.114370564	9.10595862	8.723137089	8.967638154	8.683956273	8.955700083
ACADS	7.212378296	6.918304391	6.834180095	6.96415515	7.44898669	7.394033072	7.184438669	6.573225059	7.386720961	7.50624398	7.03919564	6.962271811	6.987617439	7.065870629	6.974110848	6.900310354	6.925467482	7.458000639	7.192259821	7.449432345	6.057054505	4.983833403	7.546989952	7.455119136	7.776916232	7.280071092	7.517333522	7.707393824	7.704427306	7.820716767	7.683786938	7.090179214	6.989307811	7.788674127	7.161605693	7.284459274	7.236569241	7.271087926	7.548744062	7.487402266	7.772935464	7.513229163	7.620743689	7.438718733	7.602795554	7.676867969	7.546880179	7.804383728	7.47452339
ACADSB	7.852103275	7.560215009	7.742634613	7.961293428	7.625527713	7.679049222	7.708255284	7.870592859	7.575967892	7.413744786	7.877172257	7.54997534	7.781328497	7.509297969	7.858032438	7.672114719	7.659101118	7.487950626	7.462658497	7.094919217	8.181332108	8.707811135	7.812563462	7.484474843	7.608739198	7.705836587	8.048787056	7.681287463	7.184446471	7.615056366	7.620735359	7.544741402	7.716748137	7.746101922	7.697673483	7.577020703	7.64693616	7.341579421	7.666926679	6.939696549	7.135674771	7.536289431	7.403556307	7.812145728	7.767858536	7.504615976	7.589770011	7.008622927	7.313449026
ACADVL	14.42899049	14.09401117	14.33665954	14.22713129	14.58900392	14.33045189	14.72348014	14.40366665	14.21951621	14.36305079	14.13599661	14.38885575	14.07270285	14.50755498	14.19500807	13.99654814	14.33952909	14.34657174	14.23725026	14.87821584	14.7267661	13.34581486	14.27505858	14.17853385	14.12475988	14.49389669	14.20936035	14.54354706	14.64665488	14.47565059	14.61341214	14.47316343	14.19572413	14.26374053	14.23427378	14.84975681	14.85674272	14.47795326	14.83272761	14.40070505	14.53892758	14.95038902	14.65358134	14.41377017	14.39799778	14.64905076	14.58678438	14.91114379	14.89866311
ACAN	3.037056601	4.591731335	4.669284853	5.121215504	3.362528278	3.696663536	4.261025589	3.042128237	3.111906221	3.457763656	4.044817358	4.106759759	4.41307055	4.309994741	5.325074778	3.964261072	3.920513179	3.801348049	3.930532191	4.552544062	2.476517861	4.908978927	4.602827846	4.388011635	4.244681366	4.029436007	3.918582792	4.251692536	4.184247189	3.177268379	4.031323815	2.904882903	3.466991314	4.25405388	4.254141748	3.773060543	2.706922884	4.313695488	3.885631426	4.314861958	4.289103373	3.984137949	3.613270882	3.907358061	3.963108233	3.877146818	4.301311793	3.957749928	4.285133221
ACAP1	9.2226696	8.788731235	8.764091114	9.235832058	9.472056761	9.205716779	8.865593992	8.835916061	9.412223992	9.309590342	9.024028273	8.834792405	8.906910065	9.198637817	8.728623623	8.742029395	8.9322166	9.116965803	9.012159694	8.999979337	8.829828434	8.287408567	8.901120793	8.354099332	9.130721005	8.747780866	8.807040418	8.824922442	8.761304259	8.87217201	8.89910686	8.99597539	8.637032075	9.4725374	8.985233307	9.167511216	9.20887732	8.732086228	9.298546208	9.041686985	8.977051451	8.810095659	8.923511662	8.982550104	9.494329948	9.394321443	9.276810663	9.325531695	9.134769035
ACAP2	10.47890508	10.77635763	10.74954387	10.56121814	10.18428181	10.45824075	10.76620778	10.68600662	10.25044969	10.40646801	10.59757774	10.6250088	10.52716257	10.54823371	10.56201968	10.57776266	10.66731208	10.36396202	10.75344172	10.96322412	10.48520433	11.04057161	10.69378636	10.66226134	10.27555788	10.69600419	10.70366003	10.55415404	10.56518007	10.33469791	10.61265476	10.49762069	10.29070525	10.74615409	10.49306403	9.892154553	10.33737747	10.88105402	10.17610248	10.54484292	10.29204863	10.49540489	10.22734379	10.49762224	10.05462298	9.99016539	10.43317271	10.29391945	10.30539522
ACAP3	6.459406623	6.065523488	5.889707288	6.050795847	6.658619393	5.601230477	6.026846505	6.043547818	6.453682352	6.233807577	5.782206537	6.094090964	5.980392818	6.449488723	5.949048526	5.87978466	5.841805184	5.850569339	5.787387868	7.394874283	5.988085699	4.432861306	5.953102927	5.604654791	6.025175416	5.85363054	6.091136886	6.309469174	6.250967366	5.913078517	6.209871344	6.535762625	6.372842314	7.388671703	6.213827958	6.363580536	6.601525035	6.051590177	7.156496774	6.714136499	6.108394041	6.658647632	6.737631702	6.655492842	6.44143542	6.814660585	6.585564029	6.622027478	6.44793431
ACAT1	10.38870462	10.54510304	10.38479049	10.53560573	10.36087193	11.0944871	10.58217916	10.749012	10.31693132	10.25458086	10.46453045	10.23241679	10.32635811	10.30554019	10.13696164	10.28054071	10.40511434	10.31313947	10.30374693	10.52374271	11.09094517	11.39092334	10.61790448	11.17705057	10.56003181	10.7340494	10.19179526	10.4272181	10.2819943	10.42786698	11.02551388	10.60457439	10.58451291	10.68988251	10.40277587	10.52628987	10.32036521	10.40654488	10.75039177	10.12251981	10.16900687	10.34059903	10.49734482	10.17870367	10.58410753	10.31718581	10.62087133	10.71154018	10.14091343
ACAT2	10.5450554	10.5127407	10.42284528	10.41530155	10.31027431	10.25193311	10.50347648	10.36864114	10.14340195	10.63321984	10.44982352	10.29849299	10.53221067	10.22066805	10.46586839	10.70637896	10.39355753	10.28460991	10.3989841	9.624697506	10.422215	11.09337751	10.57394763	11.00615488	10.9796344	10.59639935	10.78807502	10.25093492	10.31301745	10.97271007	10.86337667	10.67275649	10.61612475	10.18059628	10.61324089	10.69574248	10.43549224	10.49794349	10.06604194	10.34253238	10.55838891	10.06662272	10.32749742	10.64046592	10.7721939	10.79521571	10.4828621	10.09565225	10.30488313
ACBD3	9.719822186	9.563770857	9.420592761	10.03204235	9.401456934	9.806179572	9.704705374	9.931884091	9.25274628	9.260529609	9.587825935	9.588020347	9.619706749	9.400332058	9.528741615	9.620726472	9.377830452	9.201700661	9.512999519	9.567428284	9.956113738	10.36823284	9.516454809	9.781712458	9.587620019	9.815747061	9.74439036	9.313022053	9.474804338	9.846712674	9.812559172	9.563585912	9.769262144	9.721321896	9.522434243	9.129719015	9.243498978	9.305276094	9.465347314	9.448911509	9.434326136	9.491949677	9.371594438	9.594682485	9.541953044	9.343095532	9.258870037	9.116677357	9.327378959
ACBD4	7.684047614	8.294204728	8.287855355	8.838347433	8.397328607	7.208803926	7.075331501	6.947721536	7.911894056	8.079827701	7.83807264	7.8942729	8.382779855	7.600371305	7.495253076	7.318711344	7.638995212	7.387717073	7.568775409	8.450991032	6.365500715	6.385328134	8.500427938	6.748122216	8.046993956	8.071311329	6.962086873	8.093559131	7.207377559	7.346770044	7.394419293	6.938484255	7.478771943	7.927083914	7.88679048	7.624009845	7.583465347	8.126177367	7.247872076	8.528830669	7.763886275	8.243651356	7.780504113	8.017668395	8.357919975	7.542054165	7.543203483	7.600134216	7.89211862
ACBD5	5.516170784	8.559125506	6.503915646	7.919606093	6.428266438	5.104034543	7.275395399	5.662092251	5.639453817	5.831543439	6.565615879	6.472490801	8.270817846	5.697196424	7.134186802	7.746279071	6.343593884	5.921939583	6.81641481	5.876886317	5.610351661	8.493675601	7.381086761	7.482685299	7.406246566	7.647201432	6.068285966	8.433586891	6.679948339	5.973148587	5.512663432	6.418249174	6.848830647	5.723181471	8.217943713	5.247031813	5.35195659	6.498691462	5.463594891	8.249364008	7.054615705	6.79198278	6.648479172	6.378806215	5.446395634	5.297660934	5.805639322	5.856237468	6.687450487
ACBD6	11.62876152	11.47680813	11.78095698	11.70780897	11.71069001	11.91267411	11.7928878	11.77175728	11.97087923	11.71642692	12.00231282	12.0292226	11.83860142	11.57729948	11.61968244	11.724972	12.08607537	11.82932911	11.30374759	11.84908747	11.86367981	11.58843794	11.61909086	11.43019247	11.79472227	11.40220435	11.30285287	11.6523392	11.74465432	11.52873394	11.88874207	11.5861948	11.55877033	11.73300319	11.69637653	11.89342843	11.67182809	11.88075242	11.62546491	11.55338978	11.70199221	11.72033037	11.45700786	12.42626616	11.74222241	11.76911684	11.77749987	11.8981498	11.73082215
ACBD7	7.659833933	9.560000921	8.492364919	10.55640714	8.898181881	7.059665928	8.024162333	7.797423363	7.969649018	7.301281913	8.020363356	8.369617478	9.205773998	7.086465738	8.290314805	8.665417122	8.476090162	7.250818043	8.356465482	8.074459787	7.667442147	11.76493844	8.993587766	9.221184431	9.011218169	8.596512007	7.722962718	8.750172732	8.086283432	7.785141315	8.014421882	7.05490707	8.180256073	7.43636936	8.503822555	7.426243001	7.553872871	8.743541731	7.142373975	8.889395905	8.217590858	8.716437026	8.746327378	9.283335387	7.825121235	7.28389821	6.974929451	7.499566342	8.130184678
ACCN1	3.356464125	4.894348616	4.645214017	5.225902711	4.941210833	4.261748785	5.104256771	4.372268476	4.560021999	3.44920972	4.70196394	4.378812969	5.40720481	5.229736337	4.760747111	4.323562589	4.442641242	4.551203882	4.912563906	4.784183105	3.322382057	6.000442085	5.217565407	5.466208779	4.473265149	4.819974617	4.361528308	4.74631726	4.496451553	4.278989165	4.254640612	4.059029606	4.153974912	4.815673935	4.791318057	4.469338423	3.84279521	6.266314474	4.28686385	4.945093956	5.282833548	5.941949387	5.511189046	4.976016241	3.934702774	4.836544699	4.704286692	5.066978756	4.660255487
ACCN2	6.329427492	4.551981375	4.408738552	4.840590081	6.490742183	7.534579451	6.449329275	7.127487187	6.515932687	5.242764781	5.569606689	6.010999376	4.185490054	5.745559572	5.755082587	5.001461555	6.785703201	5.966952063	5.688641966	4.499788235	5.200849284	4.764454748	5.299317128	4.119668006	5.548323597	4.038362623	3.874286558	4.056174597	5.369308796	5.34336426	4.943198564	4.608772648	5.744409661	4.148927807	4.19461876	4.454550995	5.962692474	4.323105592	5.831369209	4.314437524	4.77852358	5.830127712	3.864983454	5.704888137	5.385047834	5.158203684	4.41700327	5.358798716	4.52609478
ACCN3	5.426587103	4.445837549	4.322476054	4.710197285	5.580540287	4.654726247	5.112994473	5.451244676	6.107054715	5.365410645	4.736316966	4.348625217	4.78602292	4.832002482	4.889477117	4.45608013	4.768179518	4.542369518	4.245904321	4.659011048	4.66658947	3.842555533	4.345057964	3.476010016	4.586162492	4.193440199	4.300652866	5.009448043	4.157176902	4.694397911	4.878789035	4.922004457	4.910712788	5.129479104	4.659964801	4.974859692	5.878553012	4.727630334	6.251444001	4.451726658	4.13444225	4.782612358	4.546223854	5.332543901	4.373703622	5.428107002	4.764740614	4.342795202	4.76215527
ACCN4	4.171092652	3.452531941	2.291344791	2.907122682	4.071730251	2.181249336	2.614654746	3.684834794	4.437919945	3.756094009	3.838958967	1.830395128	2.955226276	3.250823484	3.174615812	1.301291016	3.962326814	3.272495987	2.547968388	3.309703539	1.745179134	2.151141022	3.340911015	2.310943613	1.965772996	2.216692246	2.441446825	3.289754162	2.683258715	2.519188764	1.111423807	1.096104078	3.349084873	3.756290523	2.450223509	2.142664294	3.521652686	2.850122075	4.520868476	3.087287166	2.999533762	3.666623496	2.678192615	3.475437082	1.566483922	3.240840275	3.11685831	3.02448422	3.430020477
ACCN5	2.581824944	1.586133588	1.378678316	1.277037366	0.979245074	1.44679607	1.724398381	2.564741747	1.472011132	1.575278359	1.565596262	1.545820585	1.294932155	1.377525154	1.490009106	1.327155247	2.030687849	1.612897226	2.090146203	1.895220015	1.857494735	1.732255939	1.425987563	1.553058581	1.433516621	1.51725188	1.489315034	1.779216529	1.709914136	1.463214703	1.571697443	1.606696383	0.905641782	1.929203493	1.401380156	1.493056807	1.52365897	1.473968381	1.515818004	1.815917999	1.340966439	2.759089208	2.188779076	2.455405849	1.635708799	1.396762809	1.814553491	1.613493045	1.571512134
ACCS	9.111542415	8.999762673	9.862554382	10.84859148	9.496439528	9.824359943	10.01390403	9.294364163	9.594571516	9.755142433	9.658157766	10.11652617	9.37203043	10.15315517	9.761106626	10.88933585	9.69364855	9.696554718	9.467125916	10.21139909	9.241120475	8.047396585	10.88459066	8.877838118	9.199667101	8.849166456	8.962289376	11.30713559	9.510830907	10.61828243	8.865297511	11.492978	9.511799535	9.860447998	9.114271235	9.952226116	9.748208027	10.01245382	9.701323241	9.774966631	9.124817945	10.20465091	10.15001995	10.01402721	9.327481645	9.673478052	9.950450742	11.07903224	9.785608897
ACD	10.41783585	10.10045151	10.13114121	10.10203272	10.30724044	9.766256498	9.895082371	9.963450894	10.31362892	10.21922962	10.05507264	10.19112376	10.01291556	10.31504445	9.865341047	9.989353259	10.00379511	10.21202296	9.551506183	10.13609973	9.906321482	9.122379312	9.964628872	9.970885248	10.44558457	10.24008885	10.11498063	9.892811667	9.858003138	10.03552385	10.05667892	10.10619396	10.01521914	10.30359538	10.0187649	10.5236717	10.33914581	10.09004659	10.12074606	9.863831822	10.16726052	10.0547501	10.06768191	10.25357155	10.45547024	10.51111284	10.34614811	10.40545439	10.14798971
ACE	2.888821101	3.562274649	2.909021233	3.564410419	2.646125545	2.69961536	2.607961704	2.219944995	2.570517438	2.769878968	2.667841722	3.068504149	2.844641579	2.94286339	2.620412818	2.861163517	3.149666003	2.929714499	2.905690747	2.719481426	2.77929717	2.564970701	3.232174636	2.570881233	2.936262193	2.755158167	2.741487486	3.001505628	2.80382636	2.739361103	2.895928188	2.604184022	2.673360913	2.334954406	2.892551948	2.808420759	2.586683764	3.236561728	2.483499034	2.733073905	2.678396128	3.04244524	2.772345069	2.733075569	2.932586546	2.78828947	2.844108606	2.980345616	2.717804823
ACE2	0.813241745	1.320914721	1.28606881	1.076100328	11.93624254	1.54157283	1.257995714	0.96238077	1.3050912	1.29527634	1.319238251	1.273602492	1.112992342	1.193906577	0.763941746	2.247261355	1.251352354	1.313869449	1.163788573	1.409054988	1.640625306	1.405033233	1.239544407	1.433203387	1.232871162	1.145223596	1.27291281	0.937556195	1.239117854	1.340233503	1.765146715	1.312651164	0.678894146	1.423779627	1.63826533	2.773021655	1.996640977	1.28456301	1.240784312	1.039295052	1.266431393	1.273288249	1.159842539	0.89034329	1.41254888	1.118075487	1.260376778	1.314790262	1.214475149
ACER1	5.05086392	6.610088436	6.178925921	5.772080699	4.991184782	4.92446313	4.750125774	4.35366823	5.152506698	5.177536236	4.763716969	5.42305928	5.426802705	4.723577654	4.766228936	4.802900149	5.305009043	4.936338599	4.721684271	5.458809941	3.926568384	5.089014064	5.286692354	4.711581525	5.196652047	5.304861006	4.255325266	5.292816471	5.04398057	4.566432708	4.508079018	4.364288102	4.157112188	5.470199189	4.943871863	4.778546733	4.549267304	5.422038315	4.012497278	5.283461305	4.439324959	5.490953183	5.24626445	5.245901108	5.202608572	4.415665594	4.649863548	5.558055499	4.824871571
ACER3	7.278068413	7.66635528	7.148839243	6.53149041	6.401047601	6.629127239	6.734184269	6.754848063	7.60783388	6.83281252	7.414099716	7.2064273	7.563518036	6.939814675	7.223157549	7.277503162	6.928955313	7.282553289	7.645717027	8.143881649	6.633727588	6.879515864	8.036478502	8.226645107	6.56298808	8.330138216	7.206886847	6.82198884	7.89019403	6.872483964	8.046146839	7.327800504	7.086240717	7.136012444	7.555781461	6.319267148	7.369280683	7.744203462	6.988892091	7.094921438	7.309866384	7.084850039	7.301844435	6.554780415	6.38231827	6.805998477	7.479013179	7.569318229	6.452514384
ACHE	5.13629568	6.364751747	5.675197574	6.463071448	6.016283782	4.675852952	5.30088273	5.119593325	6.053086183	5.332502071	5.453626014	5.537528309	6.374690863	5.354926685	5.2923563	5.093344713	5.352717207	5.096932201	5.576053294	6.132307447	4.106783076	6.390148704	6.23092973	5.917110859	5.928124579	5.637493529	4.731900635	5.981558509	5.532047139	4.987224784	4.767789258	4.774811749	5.233275751	5.730290704	5.803409118	4.675122814	4.779254375	6.237944387	5.082049874	6.077362399	5.741834035	5.956938721	5.840774556	5.884060201	5.636622186	5.5569788	4.932243762	5.749030943	5.62492238
ACIN1	9.891503867	9.495920196	9.498472097	9.058892301	9.234219641	9.384609637	9.399299186	9.852819804	9.488534879	9.501840737	9.323115652	9.041745089	8.805943149	9.86658875	9.443479534	9.463993196	9.432067495	9.65206569	9.675817181	9.967409535	9.693643792	8.614289695	9.466690454	8.583867552	8.917059744	8.719087689	9.252084425	9.494585584	9.873146953	8.997975125	9.566273331	9.780942295	9.22455777	9.460848951	9.574809083	9.637071574	9.726956942	9.373643268	9.615788339	9.204891014	9.394233457	9.287427436	9.139758512	9.045100119	9.250872912	9.437194932	10.60408444	10.29253034	9.963275828
ACLY	10.26668664	9.705159664	10.27469033	10.11607647	10.48776755	10.62100582	10.39870349	10.43990372	10.29819205	10.22400103	10.49136313	10.33870286	10.19676875	10.18084504	10.3158526	10.36912117	10.60331437	10.56781964	10.4197599	10.38889143	10.79134408	10.0214829	10.12759389	10.19268258	9.948472104	10.13587865	9.867716183	10.29931889	10.56897508	10.55280793	10.1915347	10.63439058	10.48218334	10.26735218	10.65962996	10.80485323	10.47851676	10.55526565	10.88797848	10.37292384	10.47264632	10.4807207	10.69301063	10.21631997	10.57353538	10.66065153	10.42014933	10.73270488	10.62193162
ACMSD	2.348189631	1.397545084	1.298441975	1.125885251	2.274405451	1.292976235	1.300935879	1.139565179	2.566798067	1.384617839	1.423190897	1.369510664	1.591344953	1.260601014	2.96030309	1.234806242	1.328872186	1.41330199	1.185353073	1.666772521	1.450730525	1.622539345	2.207392202	1.567149142	1.409145325	1.209891201	1.618960772	0.974436179	1.331399685	1.479208546	2.474341062	1.440325439	2.619363111	1.651197618	1.276523643	1.332456476	1.894284723	3.896515786	1.330267602	1.052590265	1.292822295	1.320194638	1.956524488	0.918783634	1.497183135	2.053814005	1.373235862	1.447611115	1.239746004
ACN9	10.51826	10.42713017	10.68707689	10.63874821	10.44754632	10.88080001	10.52025398	10.33088156	10.93082705	10.50602301	10.74291431	10.49132059	10.60375872	10.46485558	10.38448916	10.56754128	10.70314779	10.51322342	10.44485091	9.88732625	10.36683258	11.33458526	10.67799761	10.51777071	11.0218611	10.83527208	10.57139542	10.43081038	10.29480947	10.89428581	10.93310354	10.49152265	10.52840915	9.923983832	10.72308213	10.43444468	10.30360556	10.37634079	9.901339469	10.40628822	10.2918544	10.25886766	10.40014614	10.7322714	10.65306159	10.53562578	10.29812999	10.25897099	10.4276018
ACO1	9.105331788	8.396813787	9.052561688	8.798305145	9.092717242	8.978548236	9.195792932	8.526178811	8.954863722	9.282905838	9.007073391	9.187956327	9.14416953	8.770790907	9.055939008	9.183788443	9.209221912	9.178188371	9.13473133	9.325356883	9.100742588	8.52859948	9.031501418	9.173331405	9.148415192	9.124450458	9.089692946	9.073820134	9.247553147	9.342329317	8.921628843	9.501456683	9.137302597	8.629509045	9.404361651	9.271329337	9.222102187	9.387854481	8.986628958	9.210643181	9.0928279	9.043799709	9.295299028	8.714648578	9.059115113	9.233164461	9.129990757	9.160597195	9.223018638
ACO2	12.86939489	12.8031582	12.72830035	12.71851547	12.85783062	12.68128681	12.51533781	12.59809009	12.85051527	12.82312993	12.84876747	12.82408114	12.91704712	12.82694649	12.86422741	12.75979019	12.95088644	12.76948145	12.73564068	12.78326074	12.72569343	11.68799444	12.73740736	12.58917654	12.65410912	12.6250949	12.42595103	13.01843268	12.90875449	12.96377295	12.69103034	12.93829812	12.82259225	13.10130977	12.92196794	12.96062833	12.86383425	12.68997225	12.87762505	12.7542008	12.97857807	12.87472149	13.00306208	12.5813098	12.93096132	13.00602657	12.97294259	12.9733717	12.97710915
ACOT1	10.42466073	10.66290956	10.55100957	10.66250149	10.83299165	10.3744654	10.19659606	9.902973385	10.24339656	10.35524356	10.35697186	10.32758662	10.51388957	10.05224486	10.5214542	10.39476649	9.758410547	10.49554856	9.345022255	10.46878161	9.95666389	10.88678721	9.318079163	10.91168728	10.79459702	10.6039827	10.41155468	10.09166019	10.20668781	10.46930899	10.42728559	10.18885174	10.29928299	10.47822996	10.45113156	10.425057	10.13115933	10.61709004	10.58525914	10.3129415	10.43100812	10.05482763	10.32426883	11.23677988	10.95628182	10.53171249	10.54486528	10.32820361	10.16271543
ACOT11	3.811456401	3.753424763	3.963258905	3.813779355	3.326895135	3.9558386	4.301107895	3.841534837	4.040437398	3.74243316	4.003292486	4.123948077	4.046571164	3.635035722	3.512999837	3.955072585	3.912644609	3.939929057	4.331877134	4.231222674	4.262039509	3.963929726	3.947672662	4.373759134	4.400023838	4.219308029	3.9335088	4.578342657	4.492574933	4.11117865	4.489650455	4.748001597	3.792915435	4.31659752	4.217089888	4.118301596	3.969353355	3.86616627	3.951808911	3.31087026	3.871864563	4.187043201	4.635142492	3.771402628	4.201615623	4.330025509	4.06148224	4.545678202	4.444436261
ACOT12	2.795242439	4.334683015	4.251285505	3.520267253	1.573031259	3.730476364	3.699606291	3.255030668	1.564310477	3.218453601	2.182178557	2.289845121	3.49499496	3.378465592	2.061378395	1.790954726	2.780335697	2.412093163	2.547278347	3.128992091	2.677601789	1.882942339	2.61682987	3.498098116	2.582564189	2.76789223	2.01558005	3.274326528	2.575991998	1.51393722	4.063524542	2.024106669	2.777484593	2.227990581	3.09670649	2.769130683	1.274739102	3.15239	2.018651925	4.458093648	1.388514259	2.522515714	2.941872704	2.295851242	1.958442025	1.301655134	2.503627461	2.633217194	2.374257049
ACOT13	10.96143338	10.92439528	10.68840071	11.01550439	11.0277737	10.79568686	10.62571746	10.53842642	10.4835142	10.95903934	10.88781415	10.84166911	10.74276326	10.58280571	10.67008293	10.78739697	10.71639302	10.73948761	11.00596392	10.7003223	10.55059552	11.16354033	10.68461573	11.36929341	11.38114016	11.14919429	11.16903783	10.70744765	11.05219622	11.14496571	11.30617559	10.71186954	10.76256837	10.85003165	10.75298217	10.90397306	10.93640909	11.06326429	10.48487796	10.91030842	10.93921496	10.87195023	11.06775139	10.20500785	11.14053894	11.03185835	10.92150646	10.76901586	10.71722512
ACOT2	8.334559005	8.526306108	8.418350053	8.510290759	8.718071817	8.5391191	8.06152309	7.834092813	8.078505227	8.208276575	8.171650428	8.11028501	8.349830546	8.057278577	8.46217605	8.339381569	7.660440685	8.669479995	7.400930762	8.523261766	8.083636533	8.347266461	7.345967505	8.796010277	8.538221425	8.292796491	8.053157782	8.194586624	8.230933564	8.513949019	8.408729904	8.121204879	8.258901108	8.348827568	8.478045139	8.654754768	8.411351291	8.661336052	8.723189768	8.081682944	8.349022581	7.874682837	8.342305113	9.133464429	8.856009544	8.520161988	8.608250152	8.433822602	8.356620166
ACOT4	7.77641837	7.88214067	9.12816216	6.883516854	8.211629312	7.325243177	7.660787085	6.554709635	7.708222761	8.486573722	7.346813543	7.425227403	7.411567851	7.255268464	7.957465791	7.82308656	7.825260308	8.360271621	8.066267234	6.638798852	6.87623911	7.157692329	7.243933844	7.185777177	8.497155326	7.892081229	6.896422593	7.728465437	7.281806444	7.927882431	8.104890721	7.570646767	6.828063492	7.091581204	7.733566905	8.289863728	7.592636157	8.061863476	7.863308093	7.653416684	7.965137594	7.194339057	7.595955918	8.795999877	8.438048666	8.50801844	8.517723899	7.901504199	7.532127831
ACOT7	8.924248879	9.150163746	8.517679205	8.337233775	9.009355916	8.906603119	8.674515365	8.941113996	9.616730143	8.879493105	8.620464284	9.339856568	9.070161178	9.071298606	8.753008361	8.954988834	8.803109857	9.117462636	9.40659045	9.148081061	9.182120045	7.320901026	9.225283502	9.322575284	9.279913208	8.727409963	9.082205255	8.715448009	9.109499974	8.923395172	9.449043584	8.630232178	9.126960904	9.326262218	8.569514592	9.216148365	8.954000308	9.403994157	9.528993157	8.428164375	9.057503647	9.00504476	8.634457072	9.364018963	9.619464609	9.486713291	8.913177796	9.122821913	8.892615842
ACOT8	9.432830333	9.041856702	9.610544862	9.16471355	9.591363552	9.783369743	8.992078325	8.830694662	9.600658392	9.56792531	9.371560016	9.508043721	9.660171776	9.773443383	9.368496826	9.103483669	9.38007043	9.554951938	9.654830665	9.922289388	8.884695978	7.896317313	9.695935954	9.231934216	9.589861919	9.556933745	9.372063431	9.284512494	9.784755116	9.515404956	9.785588093	9.441486673	9.419718267	9.729241683	9.240789299	9.739587077	9.74757006	9.765778149	9.669228302	9.294600556	9.648162018	9.555965226	9.785768134	9.514289479	9.665111817	9.832093556	9.70192523	10.01965038	9.594206392
ACOT9	10.62554483	11.19978129	10.86726597	10.66289145	10.52612633	10.47981092	10.89302322	10.66540579	10.74876073	10.84759986	10.62890999	11.1063324	11.28649008	10.92426736	10.96729527	11.04176496	10.97655243	10.81500578	10.74680368	11.33473887	11.00623067	11.2864222	11.08305726	11.33377287	10.94857546	11.10642489	10.9035768	11.16709643	11.44562342	11.26982532	11.15355169	11.41475388	11.10896086	11.27251562	11.15825402	10.90730799	11.07427482	11.18633527	10.97164618	11.22566167	11.11092889	11.09393582	11.37083965	10.68576232	10.74409315	11.27941369	11.07579308	11.16094903	10.99406779
ACOX1	6.699045057	7.265415448	7.698343952	6.504261041	6.573349539	6.812579818	6.759374829	7.021551036	6.53625515	6.946013464	7.162731937	7.305460046	6.445838424	7.200982213	7.038625914	7.055994691	6.717226365	6.676149414	6.757809636	7.713345219	7.718438088	7.150439894	7.099344584	7.361955163	6.823534256	7.713416159	7.184601132	7.283170827	7.573721198	7.208947444	7.60860102	7.397160711	6.691764152	6.753690893	7.495943887	7.184848944	7.042383526	7.295943713	7.282904522	7.303055611	7.220400284	7.186553967	7.675594018	5.879001311	6.601888458	7.379867141	7.247603564	7.402424545	7.398401602
ACOX2	6.415761444	6.401213596	6.467905064	7.101270853	5.788468539	4.974374721	4.890391717	4.320155891	5.25127961	4.971202452	6.105993018	6.593862264	6.79185241	5.159617173	6.093469781	6.326088221	6.379666814	5.552231116	5.840656597	6.750229597	5.363107223	7.194842553	7.28288368	7.104595491	6.506100863	7.847196509	6.966419757	7.316903904	7.184305795	6.121700284	6.684869235	6.716428156	6.582281538	7.87591165	6.208060979	5.752166739	6.702686634	6.698928297	5.713314235	6.249795346	6.390069476	6.432363125	7.178241586	6.053523385	6.198327617	6.095838784	5.734609191	7.089403981	5.868213358
ACOX3	8.954710589	8.546189499	8.692185507	8.280752773	8.792072938	8.30335958	8.826594426	8.338174971	8.626651236	8.615401972	8.600308583	8.704973754	8.984043853	8.722230016	8.473371987	8.579213287	8.592847361	8.532350355	8.430460016	8.801552788	8.491369349	7.804874307	8.969462336	9.091896784	8.560127196	8.403885194	8.726488035	9.022164739	9.459889686	9.355091247	9.053449778	9.052478153	8.945024728	8.705320551	8.988161852	8.781349144	9.184265313	9.095703182	8.613098256	8.803327657	8.726665922	8.998374896	9.214275053	8.741065684	9.037486533	9.294207967	8.908101124	9.08648275	8.691050936
ACOXL	2.714392763	1.311162322	1.333373919	1.050390004	1.980259415	1.204242284	1.166506328	1.48028894	1.191418464	1.275217491	1.218970768	1.203964691	2.826050631	1.522118148	0.726921682	1.120253017	3.347182257	1.259678576	1.125590994	1.33979949	1.272655798	1.28829519	1.19618213	1.307820569	1.19365581	1.100667624	1.209889128	0.919177635	1.187521893	1.230562128	1.215037418	1.241122604	1.481051097	1.33973618	1.175223711	1.152747361	1.018727821	1.25016115	1.209272028	1.005983692	1.199350875	1.21240755	2.225016787	2.472699885	1.37411308	2.352916348	1.222567171	1.218956565	1.472502992
ACP1	7.126692672	7.035359348	7.280708948	6.558611761	7.153632137	7.124149916	6.823795383	6.854852731	6.770590978	6.788860018	6.833100383	6.676593146	7.165529239	7.046458588	7.080757562	6.907496502	7.241252607	7.511922082	7.492844021	6.643688934	6.905361951	6.959864049	6.625796308	6.770589931	6.749861333	6.566626973	6.706217027	7.515093714	6.600484202	6.658806811	6.698587218	6.566238077	6.541240826	6.707973474	7.262057205	6.661820023	6.538938609	6.704807547	7.130545954	7.424053329	7.117498475	6.63740062	6.927530219	7.109676522	6.740712934	6.597032584	7.220066668	6.695119091	6.902089923
ACP2	6.661590881	6.372135323	5.465921769	6.416225197	6.909774988	6.54485981	6.692590949	6.313553645	6.589494748	6.689516404	6.248572	6.347159973	6.816472652	7.214789961	7.215116062	6.969652183	6.684063965	7.310696942	6.749968539	7.378031326	6.638900939	4.680784769	7.329918266	6.673450612	6.764436132	6.636957178	6.694781427	7.38512042	7.520311007	7.56996736	7.186287473	7.346142372	6.978347969	7.179266338	7.085332632	7.240858283	7.520526023	6.231413732	7.430949127	6.483880485	7.614233353	6.827357153	7.685277627	6.453961468	7.257192815	7.63451802	7.472444552	7.786870001	6.98664724
ACP5	13.84654474	13.08738647	12.77142885	12.8346151	12.61530084	12.40519764	12.1811564	12.37144115	12.70117925	12.71015322	12.73586514	13.01806262	13.13811613	13.53408708	13.43145076	12.79655925	13.52517124	12.37649422	13.30660917	13.96954738	13.03807733	11.87457459	13.07275453	13.94560075	12.99416165	13.54403719	12.92631613	13.11333749	12.45013303	13.61023409	12.57849878	13.3415351	12.531386	13.33975949	13.08255241	13.09671874	13.07790106	13.36259179	13.32740822	12.12816428	13.01969799	12.78985141	12.90556621	12.75426475	13.70283315	13.80977848	13.72536112	13.29944802	13.46321251
ACP6	7.265837628	6.154432294	7.143905432	6.953719049	7.499192554	6.551511764	7.185683872	7.018719012	7.790115489	7.529724578	6.948780879	7.443182713	6.940797872	5.931066185	7.176267649	7.018449983	7.760672231	7.984409902	7.285247884	6.648668416	7.284803428	6.332689994	7.196542369	5.554431724	7.080601417	5.782319687	5.821015568	6.968682418	6.83870625	7.705315549	7.711644602	7.072412935	7.319434359	6.868271584	6.957521592	7.738740541	7.681186276	6.871710756	7.377424996	7.301785751	7.000254061	6.946791676	6.845056519	7.509607683	7.70494568	7.896004822	7.415239696	7.540450771	7.518092106
ACPL2	10.00814041	9.928131568	9.74206341	10.11708163	10.33810907	10.00073183	10.24855909	9.552080381	9.775177327	9.898221931	10.08495767	9.626718234	9.701372453	9.897721093	10.07914838	9.934623066	10.00456605	10.24164223	10.22131029	9.508434125	10.18037705	10.70631299	9.730564936	9.953111562	10.2393841	10.1825638	10.120889	10.00537196	9.914547684	9.679052063	9.779228772	9.772381703	9.73339804	9.61011321	9.682634358	10.01710652	9.985445487	10.07188495	9.727618491	9.782735624	9.905545982	9.871660099	10.19675749	9.911544608	10.39951789	9.70139737	9.609015704	9.422174493	9.827934517
ACPP	6.564878643	6.63295899	6.815929987	6.24074606	6.185349601	6.527466651	6.425395084	6.383036335	6.303797666	6.978389265	6.655743049	7.371711314	7.574441055	6.996533187	7.373287541	7.187376242	7.298813882	7.006879143	6.924119936	7.702939264	7.080364169	8.040656773	7.709839651	7.757200526	6.718654683	7.838899432	7.127034135	7.603308162	8.051434639	7.699168571	7.606362565	7.382708359	7.347864383	7.099282885	7.722565127	6.949824481	7.716625695	7.774918381	6.877427536	7.755470991	7.718139876	7.544797256	8.292725038	6.906654907	6.454536831	7.381335628	7.253368217	7.847723929	7.64340309
ACPT	4.199693056	5.3652564	4.730879335	5.685035499	5.366730429	4.253412251	5.38018264	4.937453765	5.196404259	4.689676136	5.057294972	4.88669944	5.421211077	5.064889082	4.915756447	4.113191625	5.307925406	4.813511388	5.108757347	5.390848704	3.653140024	5.820548001	5.212869029	5.581863496	4.718948243	5.058279513	4.673524763	5.387405338	5.005471427	4.440355169	4.048299887	4.10425889	4.501154024	5.250268609	4.909586263	4.339284967	4.517247699	5.876577228	4.905867945	5.291576996	5.077819308	5.747803082	5.195682713	5.264824402	3.903720416	4.996038305	4.944281117	5.499651849	4.998942465
ACR	4.579329444	3.943678407	5.499566957	4.675708598	4.574948758	4.406481297	4.973000134	4.834443534	3.671467855	4.662146897	4.878456194	3.844494657	4.342455749	4.235009943	3.270821722	3.668751081	3.622815593	5.468020805	3.8700982	4.858565741	3.367838256	5.704257353	6.109417406	3.371124748	3.94694826	3.936903801	5.088692569	4.423847522	5.690069056	3.795252733	4.12045335	2.812813291	3.603922786	4.458073646	3.775102984	3.914046799	3.937659779	4.111441995	5.248151213	5.31943564	3.65731363	4.514785086	3.433996871	4.063362369	4.37562768	3.074513334	3.551944955	3.738326579	3.992494192
ACRBP	13.54515778	13.63639165	13.83872313	12.83864394	13.31591072	13.89308482	13.39573745	15.0352974	14.25194944	13.47567728	13.38009879	14.25823799	13.15231797	13.93339712	13.48596853	13.72621342	13.28176094	14.07810749	13.7837687	13.81318788	13.0980289	11.29866255	13.15920291	12.71498866	12.87838553	12.78717316	13.52848997	12.58774167	13.86483085	12.81620834	12.01295963	10.22246134	13.20349454	12.97221733	11.95384519	12.19170572	12.7909102	13.87423918	13.17380109	13.22852846	11.04148814	13.17843306	12.93422543	12.92395482	12.66212036	11.94945826	12.73097234	12.26849169	11.96391756
ACRC	10.49757948	10.26218103	9.892213305	10.16684566	10.30893647	10.38473026	10.28268766	10.54763912	9.828585509	9.970226737	9.688309486	10.04044227	9.732227825	9.893049922	10.03974176	9.686232451	9.942559054	9.857218613	10.05791786	9.408160628	10.66040312	11.55059144	9.635382046	9.686130841	10.04602393	9.743205059	10.18236609	9.831702791	9.170099504	9.513338946	9.40306165	9.618185735	9.826435472	10.11656759	9.688011595	10.35819492	10.08169521	9.668883535	10.17186809	10.09609947	9.942870901	10.00209117	9.672832433	10.12208814	10.41867687	10.11411921	9.655205347	9.67110377	9.829740172
ACRV1	3.01403576	1.322161725	1.255288259	1.057643378	2.846380847	1.247818519	2.130980346	2.349841905	2.162800719	1.237232593	1.234685781	1.204057045	1.855829289	1.526637686	1.665062025	1.169257351	1.168384929	1.301080789	1.617250331	1.579541802	1.298857276	1.61676874	1.182333279	1.427943415	1.214105805	1.130767087	1.252147433	0.954637632	1.215869411	1.370992328	1.253799412	1.262325018	2.359636978	1.542871725	1.231137756	1.190986903	2.68103054	1.241152513	2.581936815	1.294157468	1.773840549	1.488312966	1.034660866	2.33167585	1.412467178	2.533125168	1.210561998	1.248632557	1.205742967
ACSBG1	5.268999392	4.768105753	4.738323641	4.661153305	5.615718922	5.13295899	4.736308603	5.84636202	5.484518911	5.073599135	4.842900667	5.797655631	4.554140136	4.364203481	4.480521492	4.930841748	4.933283432	5.423055883	5.414063127	4.904710463	5.190738312	4.507353555	4.835293762	5.034278632	5.017980383	4.609622253	5.14058715	4.362067969	5.446275927	4.404296596	4.712748846	3.026971644	4.694918895	4.905219614	4.201120049	4.167647783	5.021706028	5.452205009	5.192462753	4.731392885	3.324025307	5.06982333	4.294716857	4.450663325	4.52089715	4.391860365	4.248779015	4.303489881	4.282571691
ACSBG2	3.691940427	3.676896576	3.678484211	3.881940288	3.652686576	3.278704634	3.315662842	3.605030372	3.350352169	3.542472787	3.493615177	3.045026643	3.448777322	3.371895705	3.264914737	3.093778752	3.8142532	3.875517656	3.637767337	5.264139525	3.657509933	3.530632468	3.492564873	3.638707316	3.414248182	3.329972238	2.880896248	3.618251855	3.316981594	3.832100945	3.676739504	2.353226507	3.546013246	4.022113483	3.230063093	3.240965509	3.614655189	3.424315833	4.21642618	3.493935548	3.958245047	3.331975358	2.779845406	3.803850591	3.284908917	3.584401273	3.293505205	3.878367888	3.071606507
ACSF2	8.764675611	8.378853339	9.073711348	8.745952085	8.749936317	8.795680827	8.721067187	8.920495257	8.935564497	8.839190443	8.72923368	8.947368987	9.279967787	9.059480261	8.999430241	9.024064321	8.905269595	8.679373553	8.064679164	9.602288359	9.289518504	8.258022766	8.843092469	9.331298104	9.018922873	8.620941408	8.882228831	8.71203335	8.885756176	9.226281773	8.899636791	9.347829885	8.99756433	9.228731962	8.712104347	9.362936976	8.784697049	9.067301513	9.080741804	8.576223741	8.860521841	8.995336468	9.128686716	9.200940413	8.806274497	9.245276304	8.897003345	8.980308785	8.707631094
ACSF3	10.2279952	9.768862511	9.760497164	9.995583141	10.0549703	10.12877156	9.579326772	9.393765734	10.20369313	10.1179579	10.05047598	10.0533415	10.13503096	10.29289344	10.03334666	9.827686917	10.06869212	10.0907485	10.12965513	10.58419488	9.461116452	8.057757865	10.15669983	9.877399646	9.993500801	9.831625809	9.904922887	10.01930548	10.26919226	10.24833945	10.16266097	10.25123892	10.15363658	10.23759515	9.816078914	10.16598372	10.2977102	9.779119019	9.896812474	9.982527059	10.28690585	10.29819201	10.26576066	10.02134238	10.38622125	10.30175257	10.32171681	10.64416741	10.23402971
ACSL1	10.58594822	11.25316661	11.75114599	10.54406449	10.26660268	10.91479273	10.99132124	11.19530848	10.01015367	10.28461648	10.64199279	10.85516505	10.80729683	10.81710494	10.34665019	10.04686037	10.62736954	10.71684675	11.11537685	11.97458578	11.19340588	10.38962393	11.0174157	11.51094787	10.25264834	11.93453586	10.94680027	11.12229451	11.62018895	10.82430857	10.96971996	10.79747834	10.3687483	11.0089237	10.84986884	10.41524743	11.25000097	10.98843416	11.59254692	11.17023149	11.03425974	11.55982882	12.15898365	10.40146079	10.5277461	10.99682975	10.52698175	11.59569425	10.71672406
ACSL3	8.750264031	8.759027888	8.594001749	8.674222493	8.321797387	8.725980193	8.794158101	8.528720071	8.705886986	8.714495154	8.806340468	8.65787258	9.065391973	8.382342587	9.03048894	9.084788552	8.648247313	8.543694349	8.560611209	8.298144287	8.651883602	9.625855549	8.791839152	8.886237303	8.65586277	8.925657365	9.044600841	8.60193569	8.6573531	8.777473737	8.683375548	8.800749235	8.791083238	8.649049776	8.681932912	8.265060019	8.820997833	8.501895149	8.409606942	8.581378155	8.400407833	8.358888515	8.525312479	8.447242066	8.337671271	8.356126197	8.453935543	8.207463642	8.485735832
ACSL4	9.20268906	9.287823658	9.323043004	9.526744844	9.076450738	9.734663045	9.725635583	9.768624298	9.030430243	9.025695186	9.506476731	9.517917529	9.674786318	9.143914169	9.270156121	9.475830412	9.330915128	9.123696871	9.349307008	9.804351306	9.839413787	9.889479941	9.84957519	9.731380292	9.281709245	9.880693711	9.616375876	9.566316481	9.795909333	9.518191907	9.66910668	9.509773491	9.271561589	9.753851842	9.483849146	8.986257007	9.244237675	9.705809324	9.917742058	9.533071811	9.37885516	9.583739876	9.816913935	9.147132556	9.066344203	9.164745439	9.181976894	9.210768561	9.211546546
ACSL5	8.680651227	9.030919878	8.634012863	8.762210126	9.082416302	9.106966206	9.39201987	9.197066102	9.249298381	9.107825628	8.904562009	8.873981448	9.306880967	8.755858036	8.962440767	8.928708083	8.76070546	9.159124848	8.772578851	8.753121046	9.176129768	8.992033341	8.756781457	8.978034684	9.030968053	8.64923534	8.520015027	9.181057426	8.917179034	9.134029407	8.690100374	9.101152684	8.915007057	9.074807323	9.231415967	9.393053906	9.20473819	8.977583671	9.25349449	8.992882796	8.883487818	8.870666459	8.979690986	8.545090508	9.063879124	9.029320093	9.153994201	8.856944809	9.329380895
ACSL6	5.831528555	5.799939995	5.835921409	4.972445634	4.875967031	6.633739835	6.348822595	5.585143798	5.599097576	5.061874937	6.493635208	5.69614124	5.455744157	6.206097741	6.095908746	6.450055012	5.420083072	6.040126125	6.19999639	4.763904723	6.629908833	6.943602182	6.127207512	5.400721164	6.474777082	5.597613781	5.863766846	5.420580663	5.500764234	6.060945358	6.809132987	6.008775195	5.915065573	6.244613925	5.826946698	6.316051111	5.86120335	5.166501706	5.676994093	5.368643069	6.2921998	5.427378268	4.454654761	4.80666813	6.44861302	6.214005284	6.615681134	5.527155314	6.366625744
ACSM1	6.074407208	5.811499717	5.894742317	5.471629104	5.11938255	5.948098734	5.32982285	6.150907287	5.027089208	5.395503077	5.240772508	6.389774923	5.490223417	5.00128524	4.933902001	4.860617302	5.357379603	6.407037168	5.968200057	6.118912271	5.572302596	5.860787353	5.064028943	6.191357549	4.521771296	4.381407998	4.628790693	4.894162013	4.809281752	5.080650287	4.661482817	4.344400012	4.754480925	5.580545051	4.020556901	4.57658236	5.568102287	5.221660191	4.850175738	4.787290328	4.721323494	4.603891409	4.890836768	5.749780374	5.406790763	5.094469189	5.66586868	4.127809698	4.956085672
ACSM2A	3.98285274	3.201206787	2.501812941	3.139514898	3.916798687	2.474233722	2.507910289	3.543940737	3.972268925	3.803541879	2.853822514	2.679033429	3.386108808	3.253137873	3.48367898	2.831190172	2.626358608	2.569858972	2.650264132	3.496090285	2.203152851	2.886037044	2.867180393	2.859251448	2.921971311	2.877703069	2.368772903	2.813851854	2.878020185	2.731397196	3.219574592	2.462763312	3.736103481	3.408549875	2.904780267	2.685418359	3.593945903	2.814043133	4.018221349	3.21667795	2.866469014	2.682387112	2.845378577	3.57776358	3.008279979	3.614206762	2.939564956	3.084623896	2.929013896
ACSM2B	3.40113808	4.253646708	4.250704122	4.138967187	3.081477477	4.286413505	3.435606412	3.996751178	2.983099569	4.248128018	4.105181372	4.29901169	4.245762071	4.584982015	3.495487553	3.389830526	4.160128926	4.142688466	4.263985437	4.982086244	5.553769336	4.1272494	4.462450643	4.696088129	4.010393051	4.084160132	4.53945806	3.729483295	4.101175533	3.417421034	3.511111934	3.631763791	3.237869378	4.552556312	3.726978744	3.78449708	3.654404777	5.060927836	4.10561327	4.032473277	4.425808426	4.096270804	3.644877643	2.900210599	4.038634114	4.42767326	4.174640567	4.727990902	4.17353876
ACSM3	6.146711277	5.373286811	5.773003506	5.773230759	6.001759311	7.704258668	6.857557248	6.92484321	6.236304492	6.33639723	6.806824265	6.174197764	5.920865493	6.37234636	6.193005014	6.42465978	6.974228022	6.602361469	6.48876503	5.873058899	6.854879473	6.368311098	5.842224564	5.618100005	5.337557956	5.504490149	5.785870398	5.766416052	5.98863664	6.66672788	6.704210874	5.91787703	5.342088572	5.593967434	6.151539545	6.508417513	6.111339227	5.944700304	6.757701661	6.070672656	5.807240908	5.843840606	5.738759392	6.115457302	5.825359719	6.222422857	6.296168433	5.887971472	6.168879288
ACSM5	2.963943963	1.537588075	1.932275796	1.5281073	2.292978899	1.927731941	1.607125066	2.077676131	2.544805288	2.356967843	1.726122411	1.807083765	2.710020341	1.28226377	2.56984556	1.469269115	1.811613778	1.368457196	1.811944981	1.77631575	1.385288344	2.727723775	1.992043691	1.573365345	2.114850251	1.379978217	1.483444027	2.435026715	2.130066193	2.040509887	2.571201269	1.338909338	2.653866655	2.135354897	1.578918055	1.388075869	2.700980719	1.358678624	2.974282536	1.611264484	1.715607859	1.450263284	1.63656045	2.406463027	1.511966546	2.350310804	1.604354465	1.308964279	1.663231439
ACSS1	9.375653563	8.881974092	8.912514083	9.034538865	9.788688418	9.575939071	9.469519422	9.358690504	9.465789732	9.679834158	9.280740519	9.298465294	9.163964306	9.284331179	9.341631091	9.258986118	9.348326077	9.392584814	9.23318911	9.022113733	9.374309495	7.699675972	8.748122653	8.503120407	8.859831432	8.619481255	8.674804627	9.323842977	8.805002497	9.287494608	8.757260001	9.560558769	9.138102206	8.818743575	9.380886807	9.713219687	9.48504709	8.937202245	9.839098734	9.51636787	9.482351204	9.52704625	9.418514101	8.999142151	9.506813348	9.691777871	9.603213962	9.282627674	9.447768748
ACSS2	9.083885218	9.121159926	9.344935019	9.209549613	8.680847535	9.081046708	9.24595845	8.788154813	9.015641624	9.291835405	9.072092693	9.666472666	9.491766216	8.894320622	9.335846727	9.180841243	9.603417166	9.267734926	9.196906458	10.23798016	8.883956011	8.885110355	9.714025725	10.3229307	9.634631254	9.733245517	9.310684161	9.520426238	10.02116897	9.454576536	9.562124628	9.561423827	9.903009644	9.741413553	9.65283834	9.287351696	9.447809539	9.900775642	9.318293296	9.664848348	9.301788763	9.865995273	10.05766659	9.640469966	9.342347095	9.711566134	9.539980627	10.097091	9.687069718
ACSS3	1.337043335	1.205326052	1.191370673	0.999240545	1.87589543	1.155887386	1.088269209	1.692554733	1.065553466	1.108326481	1.142112146	1.105272013	1.654152068	1.051909205	0.684325974	1.114850279	1.089137966	1.20047486	2.578898747	1.291884854	1.170121368	1.199075156	1.112643948	1.263020991	2.069521078	1.291057082	1.141397936	0.961117684	1.533569788	1.218259541	1.119981336	1.150703601	0.604482895	1.268017775	1.163022262	1.104966223	1.63275305	1.128435802	1.087722783	1.522193481	1.313002567	1.081337078	0.974485371	1.764781201	1.261124577	0.985386429	1.131788138	1.134910017	1.861547713
ACTA1	3.26739825	3.052364021	4.203707963	3.495479788	3.28508206	4.369545653	4.925383755	4.511356181	3.847180384	4.508151525	4.927428181	4.370135382	4.30124123	4.062541071	4.052098665	4.375295042	4.464161124	4.549336058	4.016794189	5.334284487	4.450857411	3.314827542	4.721910564	4.742447961	4.386138786	4.254373711	4.691070185	3.891303431	3.887772915	3.894472043	3.728010979	4.772066659	4.177295163	4.667560994	4.746374673	4.710634093	4.371899964	4.108275751	5.021176131	4.66369049	4.377086956	4.681154573	4.241106059	5.129183401	5.003576424	4.415277622	4.73716352	3.764933309	4.387139895
ACTA2	8.669671139	7.452241959	8.537015197	7.668870202	8.950491378	8.58519574	7.765869071	8.579009122	8.392412943	7.190481508	7.99229245	8.216172365	8.243225511	8.713675272	9.02445312	8.506849376	6.857384886	7.674254212	8.384161142	9.301438076	9.522752286	8.563310519	8.423803012	8.32546738	8.707526947	9.274451613	7.089036388	9.487269347	8.9183737	7.496649504	8.623876177	8.18777626	8.862710176	7.0887959	8.906543981	8.340304099	8.823627354	7.673491459	8.607371991	8.160762511	9.289475409	9.362826749	8.908595238	7.967967417	9.582604931	9.076297127	8.627292953	8.760225671	7.682033018
ACTB	16.02274155	16.20957201	16.18486326	16.1005706	16.5388154	16.82312332	16.59352594	16.81435882	16.49897732	16.55207546	16.41550731	16.26256963	16.29904478	16.34778136	16.46981762	16.35074372	16.44761316	16.56153936	16.55321625	16.25423079	16.72827409	15.32748647	16.0431737	15.28825844	15.71021306	15.75074925	15.56453946	16.45522022	16.36349801	16.34359392	16.09547554	16.54290063	16.4889104	15.86724106	16.47953245	16.47662988	16.46703603	16.46641986	16.93796471	16.53697145	16.32280177	16.52968445	16.58878124	16.00738733	16.2219762	16.39570942	16.32289244	16.49745028	16.59934834
ACTBL2	9.99648731	11.21325486	10.90537636	11.35542204	11.60970147	10.06007827	11.06160764	10.62830194	10.65481569	10.63484135	10.96524365	10.74340662	11.12072144	9.554575991	10.51857847	10.57533787	10.9760167	10.56130258	11.31807969	10.65457258	10.24635599	9.482528717	10.97777081	10.21199265	10.64047973	10.5584036	9.611369961	11.30399768	10.6653616	9.633050524	8.954952329	9.581021484	10.35112749	10.05983061	11.01640929	10.47525965	9.656073491	11.02779082	11.38706608	11.45368243	10.71731208	11.10244023	11.08384079	10.647925	10.43739981	9.636422259	9.976143998	10.42139175	11.52682838
ACTC1	9.016325254	9.701932948	9.979168239	10.0931131	9.279479413	9.416488291	9.37458533	8.805987818	9.641343215	9.654301943	9.600467632	9.546374319	9.743150034	8.861282598	9.746178414	9.130018961	9.505640947	9.152891252	9.423442209	10.07764284	8.884493471	9.245666997	9.344747742	8.60339604	9.40648395	9.762123309	8.601290315	9.908870733	9.259460318	9.112731265	8.458590319	8.904892741	8.85434203	9.070266644	9.678976492	10.11960946	8.549671115	10.01076107	9.367630894	9.803958711	9.885386912	9.43059251	9.490261437	9.693461494	9.562079464	8.903868123	9.222089763	9.501796546	9.984700705
ACTG1	15.89419426	16.07128084	16.038251	15.83404805	16.10997994	15.94161845	16.08270391	15.86742766	16.12408958	16.11936225	16.19183065	15.91195495	16.18874357	15.95892034	16.15218777	16.05087073	16.18227249	16.12092309	16.09972954	15.82717028	15.83352794	14.90279461	15.91223762	15.48014465	15.81902741	15.78689172	15.70840656	16.38570297	16.02698072	16.12912646	16.07859147	16.25658103	16.34523305	15.48841114	16.09321756	16.12355187	16.15775377	16.12095295	15.962445	16.26699459	16.11563865	16.22797806	16.29245416	15.72821078	15.98998865	15.97758375	15.82495007	15.92283747	16.0826321
ACTG2	5.148381437	2.357571328	3.624783352	5.001052271	3.842725797	4.549126561	3.823112871	3.261728205	3.829688295	4.039955639	4.373863719	4.59358352	4.56711	4.910204826	4.700434462	4.240833111	5.010512802	4.462777443	5.911106415	5.80087659	5.980170279	4.38302649	5.509301648	5.174861432	5.211774767	4.809757659	5.146184911	4.959420452	6.030019427	5.342581764	4.67317042	6.39202364	4.751222781	4.776114808	3.390643852	6.209840897	6.067497678	3.970826908	4.198155756	4.278507812	5.019041443	4.885117938	3.539708632	4.237377639	5.688379768	4.96234342	5.609680502	4.815755065	4.233877744
ACTL6A	11.40080622	11.22574194	11.35041669	11.51810282	11.55033199	12.01097636	11.65461583	11.94941135	11.41994116	11.44777763	11.64221887	11.28608792	11.35144133	11.42527684	11.14976638	11.2869182	11.46569872	11.41467883	11.42296908	11.2142878	11.92142573	11.96832296	11.20922818	11.11289323	11.49442902	11.33435031	11.29375952	11.06163167	11.22413993	11.38420893	11.71184054	11.42249187	11.30828925	11.5854891	11.27177711	11.48674422	11.37965961	11.34508285	11.63477778	11.21984844	11.20218315	11.19764125	11.11419882	11.04832821	11.51863565	11.4294723	11.32952644	11.32199821	11.159518
ACTL6B	5.564493701	5.89278423	5.227517838	6.195927938	5.638301229	4.084989741	4.84672652	4.557700463	5.940628688	5.398408141	5.449772173	5.327315808	5.935369316	5.236805774	5.941091429	4.700283715	5.158907275	4.89613577	5.119380938	6.559188452	3.040200622	5.385311487	6.015907174	5.218190691	5.217136372	5.505674521	2.924455598	5.770846221	5.369728294	4.775143737	4.710602532	4.971064603	5.475711445	5.851379565	5.674501434	5.359530138	5.260611822	5.323545162	5.436916426	5.830023188	5.305421081	5.508958021	5.495228071	5.48195186	5.48675629	5.41698359	5.235814938	5.622766387	5.51475341
ACTL7A	4.409108966	5.099004414	4.262291484	4.441431793	4.755534194	2.649689817	4.176620159	3.952303907	4.848613924	4.494932503	4.095756104	4.468980171	4.731221794	3.93926507	3.426876843	3.556380305	3.917033391	3.421816557	3.837007803	4.242140463	4.135926249	4.89992139	4.181696573	5.452405396	4.524259632	3.968158606	3.67013309	4.293410635	4.350063734	3.789257204	2.820876784	3.520728849	3.700612132	4.644664303	4.083614011	3.877851274	4.060446431	4.21681943	4.786895523	4.463984061	4.459841553	3.927574207	4.238838041	4.41515001	4.851195799	4.208746983	4.094624093	4.892046243	3.958253456
ACTL7B	2.685345813	1.529645086	3.253529246	2.830251914	3.681494845	5.08660825	3.1278228	2.778781396	2.749371647	3.917729855	3.120569227	1.314441554	2.451185402	2.240536465	3.116510564	1.83820515	4.265993826	1.165871178	3.093208092	1.693399027	2.722173319	2.181217591	3.423832227	2.723674066	2.2162936	2.834317744	1.996581774	2.994383141	3.160959796	2.141808388	2.358481886	4.043036712	2.823493788	4.349925303	2.772102963	2.199564543	2.815154031	1.916754313	3.857366701	2.943803205	2.198482019	2.382279261	3.23808765	3.597173415	4.299128038	2.998920349	2.58632929	3.58855516	2.938179761
ACTL8	3.351058643	2.320409078	2.739901743	2.250732652	2.820113686	2.063283609	2.383611741	2.741973289	3.067747115	2.653811378	2.304359241	2.612659783	2.219728524	2.103885298	2.684323069	3.331088714	2.143716305	2.542506072	2.343888365	2.634475216	3.223393763	4.455599756	3.509694064	3.771851721	2.774061202	2.674486458	2.828606144	2.977593621	2.090740518	4.048995637	3.460395113	3.734172831	2.838558631	1.842253303	2.192009746	2.1694582	2.214616002	2.582378081	1.971478466	2.320394594	3.317754172	1.265224736	2.565045412	2.364058102	1.772586981	3.582492866	3.04466519	2.311555614	2.037001185
ACTL9	3.23010027	2.757946703	1.853071739	3.616726208	3.320680657	2.797677488	1.008008295	3.026411108	3.127129346	2.197238598	2.652564663	2.499528555	2.647697862	3.349141117	2.603895877	1.980463658	3.314247758	1.296755178	2.617235597	2.216918453	1.250022287	4.081515639	3.080940417	3.518589963	1.402491835	2.259341373	2.326467674	3.278508566	2.262757371	1.341688396	2.42847331	2.001183368	3.171960935	2.581859429	2.984512017	2.040942312	1.31118679	3.575430982	3.39355772	3.380316388	3.086995177	2.248525447	2.046752958	3.141340402	4.06136145	2.957703997	3.238839899	3.645074793	2.892189226
ACTN1	13.16344029	13.00659743	13.35035935	13.16278205	13.23965937	13.35478061	12.92279108	13.53084354	13.56611148	13.12238889	13.09180038	13.61159073	12.70324246	13.37614314	13.24227506	13.44246839	13.48671521	13.3701965	13.61387561	12.78439445	13.02831511	11.79068659	12.8980789	12.48623722	13.11118646	12.7602686	12.88278664	12.70160708	13.57669101	12.72696777	12.97472545	12.41492889	13.45952411	12.7678214	12.73373216	12.76759317	13.18369811	13.39330744	12.90357881	12.97081947	12.47413013	13.23597746	12.78775374	12.72755439	12.79056877	12.61795954	12.97429436	12.84591807	12.85692902
ACTN2	1.582890895	1.276389466	1.150689646	1.014021709	2.139133117	1.976374705	1.141372751	0.89267729	2.15384853	2.577504836	1.190750652	1.495385819	1.033976141	1.107923278	0.690412177	1.096821863	1.162744489	1.224203667	1.096106458	1.296347339	1.237790213	1.245214571	1.155760425	1.656556312	2.28656192	1.752986204	1.16646034	0.88452721	1.15309382	1.191168061	2.114140235	1.203561375	1.309134923	1.308592356	1.363927198	1.113011271	1.71253885	1.202244355	1.173217531	0.979018273	1.17271759	1.176220882	1.275496332	2.562874329	1.342314854	1.018303126	2.223100303	1.188705901	1.135016267
ACTN3	5.845441793	7.445187373	6.819513031	7.59733672	7.227025443	5.061355966	6.964994124	5.653915528	7.370879306	6.441828995	6.519784744	7.183482435	7.326393962	4.51321208	6.552116031	6.924796983	6.972286278	6.292477692	7.106044429	6.148821888	5.080016322	5.183593398	7.256815054	6.82542918	7.140006992	6.571842503	5.809466962	7.527354247	6.291555327	5.486600724	5.399780646	5.654379225	6.517069191	5.621692302	6.821265431	5.809231228	5.153295137	7.021018084	6.680118275	7.782620943	6.017009217	6.777059352	6.287669638	6.549313737	6.14133838	4.579741098	4.859489647	5.469855776	6.903520883
ACTN4	8.873145155	8.974695104	9.056054975	8.814419183	9.194546456	8.36723216	8.19782482	8.274580631	8.843499603	8.63350038	8.736744929	8.798934867	8.856375339	9.18709679	9.020542979	8.923447183	8.766014415	9.062008351	8.84416762	9.715824033	9.854164325	8.000853978	9.379305562	9.300035256	9.817385953	9.683131032	9.462760006	9.550680148	9.619023279	9.442310895	8.938564758	9.617951806	8.895847612	9.425375539	9.564156382	9.990467212	9.096559949	9.640410368	9.532159247	9.026072084	9.728095336	9.517433875	9.678701776	9.164186506	9.775592464	9.762677982	9.603521468	9.881421787	9.584049314
ACTR10	12.04079937	12.03605786	11.90422731	11.93235596	12.13862485	12.5031635	12.27854651	12.62843125	12.20782851	12.1035115	12.14232089	12.20219887	12.09475787	12.03349455	11.92407952	12.22247672	12.2073196	12.12859009	11.931669	11.91005289	12.52058385	12.64557242	12.15848291	12.13797323	12.20381625	12.07884438	12.05340011	12.00663279	12.3348759	12.04881133	12.43030042	12.05841952	12.27152879	12.39091457	12.00007389	11.95567199	11.88209148	12.28362013	12.03747104	12.14641264	11.9495174	11.99983069	12.00669648	11.77897863	12.09187248	12.0142997	12.08103998	12.09215876	12.07603062
ACTR1A	10.43062996	10.38949737	10.43809773	10.40239871	10.53228301	10.20093328	9.926614323	10.06357953	10.45890743	10.46911922	10.12775195	10.58063525	10.59019823	10.53018061	10.39446405	10.43697436	10.4811147	10.59220305	10.48694109	11.0899495	10.40487715	9.869800165	10.6311308	10.74574997	10.55528251	10.52691185	10.48108109	10.66352443	10.87663158	10.62506202	10.63741819	10.68299037	10.59263768	10.80030356	10.6660325	10.87374777	10.63129609	10.74050763	10.51773874	10.61454297	10.83149492	10.78216089	11.00212575	10.64982082	10.86618671	10.94035752	10.90539199	11.05867169	10.57205372
ACTR1B	11.15292649	10.6655421	10.59335235	10.89060427	11.36907439	11.47419248	10.83931952	11.11398828	10.9910843	11.21718289	11.1055001	10.88447332	10.57493849	11.39296329	11.09657327	10.88232283	10.9713258	11.16118296	11.02801638	10.97417352	11.21650711	9.092265471	10.86280194	10.30254909	10.75838174	10.48973865	10.36051868	11.18971022	10.65870871	11.27841395	11.01187387	11.00756774	10.93029429	10.5669804	10.99689115	11.80873687	11.39152435	10.63085693	11.50237524	10.96450269	10.9713004	11.1969424	11.12712964	10.97874703	11.37912418	11.41469524	11.40004957	11.44580971	11.40902551
ACTR2	10.4475925	11.05786209	10.46552972	10.46967929	9.933370516	9.577414994	10.03062911	9.76861929	10.28263161	10.27260376	10.34092881	10.40571213	10.72429461	10.05658213	10.69947116	10.8634289	10.2387228	10.17357267	10.5201848	9.956258411	9.821800278	10.35775585	10.5221567	10.9490197	10.50146572	10.67091842	10.46264698	10.7488866	10.63422654	10.57920927	10.50735858	10.55173823	10.2904288	10.11500397	10.64294459	9.791044024	10.01345185	10.5290506	9.778130317	10.83140697	10.45491083	10.21015593	10.35571219	10.04651342	10.05501241	9.783664438	10.09175378	10.08947707	10.38663312
ACTR3	13.03798529	13.21058972	13.00354096	13.08907334	12.90441123	13.45554575	13.02829542	13.64537223	12.80014334	12.84792558	13.10543146	12.71061451	12.86117386	13.02656685	13.01077295	12.9956245	12.90736386	12.98213416	12.9957289	12.81986836	13.92081548	13.56258721	13.02949084	13.4205406	13.15335844	13.25302501	13.3153427	12.88901738	13.02305251	13.21167238	13.29627874	13.33797611	12.9303552	13.10613341	13.02590322	12.93993182	12.85401915	13.1184108	13.22534864	12.77671801	12.83525902	12.65407585	12.91565409	12.56714392	13.14120269	13.0553577	12.91635819	12.87788038	12.85192025
ACTR3B	8.067745972	8.0950406	8.361365754	7.974279136	8.289344519	8.563460336	8.185704666	8.623140017	8.453497676	7.999445838	8.027670576	8.122682124	7.881972692	8.030917301	8.127212541	8.273375078	8.330951233	8.149761939	8.060332201	7.877433376	8.26011206	8.624721185	8.027738211	8.094808482	8.282402321	8.069678061	8.292150998	7.494089126	8.025059223	7.698281039	7.657728638	7.42527602	7.925045811	7.56066848	7.595802873	7.994079638	7.827677828	8.064775609	8.137124245	7.895515957	7.403681506	7.883575086	7.872265006	7.89848583	7.939793991	7.760112187	7.707357309	7.410124933	7.753735099
ACTR3C	5.115888043	4.512241725	5.291736093	4.894567073	10.7755457	5.89460461	5.809196958	4.683411904	5.427822267	5.330719996	5.64366734	5.423371011	5.372952094	5.744443261	5.520803829	5.830539601	5.731251304	5.771377616	5.314168945	4.944378238	5.228862143	6.421700517	5.802793061	5.87193952	6.271592847	5.529391162	5.393210632	5.42468518	5.102317335	6.078944479	6.109375179	6.09847571	5.77382706	5.541900683	6.069033185	6.207310317	5.350688284	5.878218264	5.176245494	5.558168362	5.580114406	5.605799995	5.93175796	5.409915222	6.082126988	5.601589549	5.520175564	5.62901152	5.831418586
ACTR5	9.271421965	8.841989788	8.943775103	8.550643751	9.203754737	9.340098008	9.359962184	8.808097783	9.269118145	9.087742094	9.05996897	8.917050046	8.795104453	9.165165435	8.993653564	9.216997208	9.196689313	9.29729914	9.23156587	8.897595466	9.281155616	8.38829081	8.591054526	8.467122081	9.039725646	8.474891501	8.463424509	9.31690182	9.310688985	8.744050815	9.103499136	9.246955878	9.047810646	8.345545044	9.228968129	9.451546816	9.374163528	9.006651403	9.318845419	9.133089267	9.235654026	9.269661949	9.38851626	9.07653299	9.255913242	9.431428854	9.576533593	9.358443983	9.469218777
ACTR6	11.43661866	10.39921072	11.37911562	11.70993158	11.59018671	12.15326408	11.47437718	11.9247632	11.54357242	11.44400494	11.49349909	11.62506237	11.66251052	11.57612306	11.6314339	11.56806861	11.72105231	11.47517247	11.40644266	10.75196487	12.03134537	12.71056043	11.51472392	11.30404741	11.87463122	11.33621322	11.65574583	11.26951377	11.25868216	11.74718964	12.16019433	11.47136663	11.60946192	11.50453323	11.48697163	11.40675333	11.30432446	11.65355044	11.28739476	11.38155997	11.45997439	11.37247385	11.23132424	11.96129373	11.76617241	11.45982734	11.43971012	11.30872891	11.37036308
ACTR8	8.196476653	8.285525983	8.340547625	8.027416119	8.327229752	8.395993239	8.419697837	8.686535784	8.437669537	8.216552418	8.41201769	8.182546077	8.042682137	8.002261365	8.362264396	8.245676383	8.213093805	8.312236345	8.211256942	8.071954104	8.796011833	8.944540645	8.060816154	8.469301759	8.421731572	8.285350156	8.180535704	8.232269613	8.234146865	8.239655697	8.231809178	8.115721105	8.212578749	8.205043286	8.247739136	8.398075916	8.268926854	8.132784388	8.60981258	8.146449517	8.343799005	8.220023955	8.303098599	8.230350773	8.27027375	8.263664961	8.246629906	7.984343619	8.317725359
ACTRT1	0.575432769	1.186959001	1.181994104	1.085702771	0.673389276	1.150981715	1.077583668	0.839095122	1.02574845	1.081263929	1.117898042	1.074577901	1.0879007	1.025552676	1.103027999	1.097809478	1.066167132	1.170298946	1.164173582	1.182472472	1.134683624	1.101082016	1.098678578	1.169057343	1.095025303	1.028158116	1.107356406	1.391620468	1.09809563	1.142097355	1.074992896	1.113859014	2.269210231	1.177558731	1.55030749	1.084308156	0.828486093	1.097979174	1.060314044	1.038838806	1.135922714	1.075289261	0.976306115	0.94102439	1.226332836	0.957706392	1.10762031	1.094332294	1.126611421
ACTRT2	3.33899233	4.715833078	3.659263644	4.355815258	3.677764208	2.05066603	3.725279406	3.14484315	3.624013031	3.260126872	3.329257854	2.680608916	4.790688022	2.923667916	2.626108569	3.335474828	3.646516569	5.672849015	3.671683637	3.628738228	3.185130416	3.702842688	4.288317273	3.68364665	4.229123005	3.960938592	3.600688071	4.162494308	3.292410711	4.000944577	2.919520365	3.395267742	3.327946997	3.290845614	3.691085668	3.477464254	3.376914054	3.517426829	2.273144704	3.831504809	3.529424536	3.961467267	3.255814048	3.35727305	3.129317588	3.284984389	3.424957513	4.132049569	3.841144728
ACVR1	9.180467117	9.337543836	9.264408774	8.860789181	9.066922011	10.00594178	9.496479451	10.39571917	9.575967756	9.489941366	9.361557407	9.631624627	9.119765616	8.901026432	9.040950279	9.213495139	9.243585263	9.10923451	9.682985113	9.205640821	9.90339164	9.729541092	9.462412204	9.504788878	9.441519621	9.221252519	9.546621495	8.955467427	9.581505967	9.103033072	9.138430497	8.993189497	9.694750474	9.278352007	9.245414224	9.204696312	9.307756408	9.576207872	9.407846752	9.40530969	8.748036061	9.415975376	9.201265134	9.154328398	9.328174855	9.371822481	9.2357448	9.107730089	9.040461946
ACVR1B	4.483518663	6.136207041	5.845591373	5.027152636	4.703944158	4.200540952	4.892460949	4.327335248	4.293976196	4.955285871	4.896809475	5.22616134	5.583176469	5.183241163	4.91848577	5.185457689	5.962461961	5.02009845	5.187176463	5.035612281	4.33882108	4.745106898	5.952435418	5.369114733	5.555704976	5.87831772	5.12805185	5.920212346	5.808699739	4.574495497	4.93386726	5.363165506	4.930103816	5.223519819	5.075542718	5.31845771	5.047185741	5.536129568	4.925595487	5.579971263	5.59661311	5.042899807	5.683571766	5.031204056	5.260837185	5.445880119	5.221423776	5.726074659	5.512278274
ACVR1C	8.024550523	8.217849779	8.541160012	8.239722566	8.273810242	8.140512863	8.042808359	7.581534525	7.981758267	8.633842823	8.452115562	7.908133499	7.887355835	7.729961899	7.540069374	8.055184764	7.908973806	8.085024372	8.948114822	5.900073714	7.10248782	7.380700167	8.0038394	6.274476177	7.717413407	6.901466019	7.651211107	6.781557608	6.866366757	8.160591031	8.184665579	7.351330419	8.04359103	7.767389968	6.498324002	7.661119539	8.537695002	7.76548324	7.409564477	7.740852857	7.229229307	6.954969174	5.982944592	8.850058356	8.02753032	8.156571797	7.943485446	7.556416157	7.592690427
ACVR2A	6.147522381	6.451296165	6.132985801	6.511044952	5.922841078	6.192718583	6.661125177	7.302103542	6.326379245	6.028508337	6.127165304	6.115369535	6.656287882	5.731936146	6.491737294	6.268896587	5.980646085	5.866748274	6.322983379	6.385553295	7.262598694	7.930659443	6.437556218	7.066678352	6.66048273	6.212032033	6.48975284	6.096657652	6.329893354	6.714491962	6.812417471	6.966905199	6.774472546	5.74774121	6.906313757	6.439775315	6.373631009	6.451192071	5.706926162	6.822185697	6.687298935	6.335051364	6.636631407	7.037880166	6.770568224	6.693234634	5.974838359	6.215619305	6.506310386
ACVR2B	7.893357959	7.80207687	8.419473124	7.918954759	7.78337329	8.164278211	7.314482141	7.483536459	7.928157432	7.63952972	8.781212642	7.534237512	7.328901419	7.313998083	7.78749411	7.688828095	7.437239072	8.130643451	8.189344094	6.449995077	7.28463548	7.037079298	7.50648033	7.331713314	8.012376125	7.475958161	7.757400181	6.984753141	6.939097047	7.154366967	7.082374788	7.138297323	7.297988761	7.560393019	7.388383943	7.528295577	8.281616409	7.38335938	7.508789608	7.529397177	7.180264314	7.03045262	6.685509819	7.354774758	7.883975463	7.963083478	7.528988584	7.282005195	7.380922622
ACVRL1	5.865726711	6.413084209	5.38003643	5.250904382	5.21847426	4.945419281	4.542330644	4.730695312	5.308902554	5.582171619	5.417984123	5.44121248	6.513884061	5.593775251	6.157566071	5.269363803	6.064342349	5.323802863	5.621650662	6.791661761	5.841403737	5.304012511	6.17440726	6.763400752	5.938066307	7.247426163	5.714998925	7.109072739	6.562279475	6.351607119	6.020900354	6.776016201	6.250675373	5.987988542	5.772032496	5.799659023	6.517504637	6.563362358	5.974717976	4.827753514	6.330463879	6.265065742	5.895100836	4.77144938	5.333986334	5.692499891	6.866892536	6.838004756	6.256596395
ACY1	9.036283432	8.231054132	8.693638215	9.030294275	8.83260042	8.914339536	8.442727918	8.289889123	9.041981095	8.955008002	8.844356915	8.907783245	8.714921835	8.811261363	8.843599753	8.653640409	9.066551444	9.0860742	8.678329048	9.346140805	8.510128513	7.988434993	9.120593764	8.988099799	9.050001859	8.891964836	8.934220179	8.861945943	9.065032388	9.208995863	9.241458726	8.887070837	8.608421635	9.126314252	8.803811923	9.365819438	9.198083937	8.752554568	8.887261535	8.775980422	9.136398418	9.154465468	9.31197028	9.020982687	9.241886713	9.154942743	9.359191048	9.416182135	8.922857415
ACY3	4.578647397	5.637070579	6.065715233	4.595901692	4.618472758	4.884663552	5.269047428	4.66836705	5.057363605	5.096436509	5.029080471	4.294409286	4.826892448	4.836158358	5.045886217	4.535333433	4.79024376	4.471783911	3.856234782	4.983158624	3.948168745	3.372353067	4.560106835	5.429389061	4.68514975	4.024776083	4.839800053	4.489151946	5.122171536	4.870685768	4.345185119	4.592749961	4.172346245	3.735630378	4.954842352	4.578979892	4.093846055	3.843715746	3.914963904	4.019292717	4.81200059	4.453540143	4.253945352	4.783190076	4.351744812	4.792996601	4.518968438	4.004352329	4.376242123
ACYP1	11.21462366	11.25733524	10.95800718	11.39519751	11.27974898	11.02673734	11.32074443	11.35377676	10.96533212	11.0841305	11.0654544	10.90064855	10.80274962	10.94826342	10.80134304	10.57859424	10.76363901	10.74307241	10.74459828	10.26660781	11.2679178	11.30670762	11.07558597	11.32435855	11.30725639	11.17708224	11.50810998	10.84334019	10.01021707	10.49188755	10.65119812	10.58637538	10.78841601	11.16507151	10.91803275	10.94782572	11.04429132	10.77468399	10.96422608	10.99740481	10.66927705	10.69530801	10.42343431	11.09173194	11.11160988	10.79883805	10.87717268	10.32620027	10.58847095
ACYP2	8.596458766	7.830362051	8.099414613	8.184517336	9.069276948	7.989740178	8.134103907	8.069481114	7.946523538	8.087270302	7.939769844	8.038959932	7.893060005	7.797191073	7.719600282	8.004296375	8.278630359	8.005661922	7.823717527	8.078909099	7.83288737	9.205746523	8.152192611	8.872555862	8.519807224	8.361950542	8.569801198	7.840511902	8.140098779	8.257338963	8.334693792	7.956977569	8.221066538	7.807791069	7.982657943	7.940877429	8.127820307	7.930468389	7.764302703	7.764934338	8.051145154	7.935068021	7.983616475	8.379842845	8.174679791	8.371345961	8.008159001	8.234818251	8.276700524
ADA	13.68533007	14.00901968	13.35410304	13.6031485	13.78390651	13.30029573	13.45602745	13.34314945	13.76145579	13.10779881	13.2400508	13.28250081	13.11248245	13.4383622	14.04839069	13.33341913	13.73161317	13.45978963	13.21145008	13.60170144	13.27998468	12.9724	13.45301481	13.95277033	14.02863152	13.1337498	13.60842843	13.28932902	13.3077143	13.57481097	13.62917884	13.9577486	13.07739815	13.99474029	13.40281217	14.15228054	13.1270855	13.65801628	14.16876755	13.15228025	13.91789403	13.1507285	13.32617159	14.00830143	14.08220742	14.01194109	13.51644457	13.51868806	13.28029076
ADAD1	2.750320199	2.130619042	2.379157915	3.015754021	2.455228688	1.343738865	1.322962944	2.752328891	2.165554548	1.480106057	1.479912138	1.935004399	2.712700283	1.279859083	3.563531804	2.623465887	1.383698454	1.496103904	1.97538657	1.880125823	1.521755894	1.756977174	3.027909336	1.941115024	1.339300134	1.226515544	1.418730753	1.726954452	1.386246201	1.520598829	2.319938626	1.501603675	3.012821383	1.879074823	2.53763329	2.105486702	1.44424693	2.799802005	1.423528097	2.558986426	1.304657983	2.0746843	1.23397236	0.933098765	1.627041716	2.002817584	1.421862967	1.526575612	1.264346939
ADAD2	5.982829631	4.757318665	4.809144277	4.973790544	6.265095918	4.59694382	4.292761882	5.446431733	6.311062743	5.505666568	4.989636255	4.544977691	5.056168076	5.232203419	5.459245818	4.632177673	5.110924834	4.761708089	4.497696135	5.424358862	4.085392388	5.448651718	5.18149024	4.887476885	5.037707824	4.623504311	4.500063326	4.90923008	4.692288179	4.70987889	4.951535428	4.922041241	5.344610224	5.657669629	4.623535261	4.775963032	5.621234687	5.248893144	5.955066725	4.89656518	5.091146056	5.064386253	5.03525072	5.766067706	5.687826328	5.387863572	4.930979828	5.439822899	4.929223798
ADAL	6.229039742	6.140225468	6.378751946	6.366415862	6.729145002	6.824408846	6.606986718	5.896645674	6.256829585	6.674393011	6.459621869	6.465474099	6.04864491	6.82182855	6.566513989	6.802032105	6.95930697	6.479448059	6.570980732	6.186976242	6.130066442	6.973979909	6.054669123	6.02763342	6.368995857	6.059378084	6.26676289	6.66388026	6.388690111	6.470016564	6.569359688	6.296191858	6.196937985	6.334948809	6.457056142	6.526662943	6.715899948	6.22914549	6.231603976	6.4073095	6.60493737	6.260671387	6.072851102	6.230815096	6.50878063	6.186227684	6.915901657	6.525146391	6.235807182
ADAM10	8.992464176	9.742565805	9.621094582	9.511987421	8.938280899	8.758013161	9.099665456	9.259823865	8.840520678	8.740898255	8.946135517	9.082228938	9.132035995	8.778577928	9.102683807	9.432225967	9.019416181	8.634934447	9.118673355	9.375896903	9.488303822	9.919402032	9.67605331	10.40206626	9.626911824	10.39869698	10.25900621	9.166383542	9.368573836	9.303857159	9.170483392	9.24728984	9.27832755	9.398485224	9.176371531	8.730680314	8.939082405	9.493611141	9.085654272	9.237043381	9.169214364	9.196396836	9.504290538	9.235340137	8.835855587	9.067714285	8.681698507	8.757487773	8.938934999
ADAM11	5.328522947	3.853368623	4.637517141	4.956966986	4.97351866	5.53603243	5.498392614	5.135923389	5.286344276	4.853571013	5.533772731	4.903858354	4.86408685	5.006670034	5.285325976	5.019607039	4.812456947	4.525321294	4.822814976	6.254567023	5.740257119	5.820667341	5.329672508	4.859870363	6.001902606	4.779493217	5.607102038	5.136413645	4.272030087	5.590700042	4.583399802	5.221649574	4.889520893	5.103385787	5.201641046	6.052504317	4.651344617	4.821631829	5.667685298	5.172009784	4.96112601	4.63397079	4.902402389	5.771663551	5.248070179	5.510251127	5.247449665	5.095950384	5.370492496
ADAM12	2.416306428	2.552256606	2.821183977	3.201201785	2.765331264	3.692659157	2.802157562	2.600971583	2.884265019	3.14214035	3.139674191	3.835054167	2.992341041	2.722421875	3.250383759	3.745077097	2.600246584	4.540705253	2.46363559	2.701584696	2.773227926	3.251634321	3.018279072	2.751700975	2.929940885	3.941057959	3.005370253	2.670814111	2.670032873	2.672664174	2.330159716	2.360683714	3.241307632	2.578551882	2.696436992	2.344800539	2.17130148	2.745011739	2.985906985	2.727815968	3.37850238	2.614800249	2.735720417	3.05595415	2.883202269	2.824005592	2.811681109	2.813211051	3.708933485
ADAM15	7.094449722	7.805593216	6.976041671	7.262616679	8.03950985	6.889815447	6.685913118	6.127933448	6.596393376	7.067656165	6.597010289	7.343701092	7.669952555	8.214493593	7.847769643	7.448593948	7.257327516	8.104067398	7.675552757	9.295441548	7.559837287	5.841411718	8.656152458	8.000881204	7.355997954	7.926534575	7.944867953	8.672756721	9.161437317	8.761350071	9.488471033	9.317404766	8.771744954	8.690384213	9.109376286	7.662858201	8.497833072	6.83900108	8.693206885	8.335424317	8.698150495	9.07090549	9.17011022	7.52387731	8.393895339	8.777673139	8.550594005	8.929616511	8.543655285
ADAM17	9.971753255	10.2285549	10.16513751	10.15602936	9.973081428	10.07387805	9.991885039	10.26461768	9.787594936	9.930117555	9.84455421	10.17349994	10.09976506	9.939155756	9.924914583	9.987497911	9.827160213	9.952658017	10.14313636	10.63928219	10.41295379	11.27894535	10.10683201	10.29398265	9.655945642	10.17149157	10.2010225	10.04851324	10.17585735	10.07555184	10.1474952	10.21763283	10.30201892	10.14686677	10.20438152	9.948417496	10.0363341	10.07467388	10.02159738	10.23553229	10.13891192	10.43672044	10.55497835	9.903318881	10.00667011	10.09384811	9.90976641	10.1056376	10.07065806
ADAM18	2.679531735	3.283415054	1.731805965	1.513687921	2.151178756	1.126228182	1.070887529	1.689294582	1.306119055	2.408969783	1.117177799	1.111697701	1.000059189	1.067315024	2.241348479	1.038510616	1.119650241	1.171214243	1.044038845	2.514979659	1.178236601	1.148906221	1.103283224	1.153501164	1.385969681	1.015600761	1.352469453	0.870259762	1.102130136	1.085962317	1.10685623	1.14417598	2.23332846	1.222073537	1.096298676	1.064614731	2.415003273	1.154146846	1.281994467	0.93006188	1.094670248	1.104281254	1.01842201	1.968569888	1.255797892	0.970421604	1.14201268	1.12008559	1.082729017
ADAM19	8.688711411	8.636912754	8.852905683	8.359281933	8.5383692	7.964461283	7.86112439	8.618315915	7.936067102	8.852378384	8.511179883	8.379697517	8.315927523	8.811642209	8.001328776	7.974478354	8.351687516	8.452640004	8.670969561	8.401317329	8.318853565	6.711739915	8.135135729	7.375951791	7.802705024	8.324050412	7.761469283	8.244832195	8.49767189	8.029123673	8.287822955	8.296440684	8.424291141	8.899083435	8.297164432	8.28386592	8.250281094	8.001155532	8.224083259	8.187128462	8.11547063	8.475249823	8.674238331	8.307106565	8.583569602	8.358837355	8.692957671	8.3882261	8.29521835
ADAM2	2.825815679	1.090737838	1.051038006	0.893888484	1.940425284	1.04993604	0.949120235	2.845505759	2.415052641	1.026245272	1.001753754	0.97483233	0.928147471	0.922988387	1.381040058	0.995765134	0.971447693	1.060299696	1.047461389	1.003072673	1.00761784	0.893290672	0.988694796	0.97464845	0.956574412	1.242071746	0.939579762	0.827369858	0.971575284	0.924103242	0.925368625	0.976456703	2.048238586	1.01907202	0.974592093	0.94877198	2.69863458	0.986681942	0.975905996	1.02942642	1.044045177	0.969942542	0.909770564	1.895037754	1.145375634	1.061539262	1.006697509	1.00331238	0.986254234
ADAM20	2.529991917	2.14104901	2.28487958	1.756912586	2.287411096	1.419797639	2.760145126	3.097386759	2.43217144	1.542699667	2.061804263	2.645493659	2.840647201	2.851998523	2.916619731	1.984303573	2.662341977	1.521417256	2.868312529	2.018680854	2.103711896	1.785037111	1.27513689	2.655891478	1.503134333	2.677565185	3.184632112	2.060899674	1.3663087	1.498692171	3.155286153	1.458098293	2.962303893	2.029379662	3.048682417	2.953239702	2.577250109	1.338899236	3.388827074	2.663876122	2.787751301	1.361827155	1.211334561	1.804326664	1.779921847	2.312404106	2.228698831	2.741423945	2.278291902
ADAM21	0.617742736	1.560028557	2.506922091	1.531559555	1.856649085	3.644135038	3.339994695	1.037862792	1.754109526	2.380978697	2.611673799	1.714158618	2.444997933	3.411287311	3.718621838	2.881723945	2.885544429	3.149254189	1.563995694	2.095835879	2.730669639	3.20529157	3.142384429	1.918083314	3.239541339	2.870328283	3.342250296	2.452985898	1.37544759	3.08106279	2.825414543	2.453281604	2.445986018	2.441520966	3.591904282	3.56178641	1.123204426	3.889911049	2.12070179	2.459780296	3.552786842	2.660487332	3.207215399	1.444655077	1.712593929	2.711323511	3.88896876	2.983707788	2.893647119
ADAM22	3.036851948	2.790133558	3.153767561	2.940827175	3.051722633	3.785943704	3.321027047	3.192000041	3.009786341	3.011716881	3.140155317	3.06945835	3.396868706	3.32744486	3.049539938	3.48246623	3.034860247	3.527994938	2.678141175	2.649123528	3.858084937	3.845493338	2.83359334	3.669157311	3.683906412	3.576714776	3.489591638	3.150578475	3.019031316	3.561635407	3.528470886	3.635362634	3.081436202	2.903922702	3.624703199	3.904797391	3.297455631	3.175563173	3.709200899	3.055660909	3.333809093	3.149856411	3.07587284	3.043669468	3.765448721	3.414526192	3.515459296	3.32460009	3.175653551
ADAM23	6.074936063	5.842561781	7.6371821	5.680767611	5.176920794	6.621738226	6.430869459	7.110012441	7.449615382	7.490034204	7.670901823	7.622662383	5.582148883	5.836484095	5.55973842	6.109784991	5.047909124	6.470461057	7.416295243	3.541324708	5.823772635	5.938635538	5.013755831	5.960558441	6.456881999	4.507636935	5.133342083	4.527962703	5.478543966	6.312121679	7.083815628	6.073364904	6.600338943	7.765544657	6.125560309	6.730902041	4.533103652	6.183700148	5.135728132	5.556953663	6.190789838	4.237063009	4.224955313	6.506524162	7.296727278	6.965748867	7.058742338	6.135717278	6.094353065
ADAM28	8.932836487	8.619601253	8.346063756	8.438578984	7.804745053	7.74121886	8.239622706	8.571037512	7.357354276	8.148380829	8.201369742	7.943940873	7.86323646	8.592007752	7.430331245	7.693957077	7.983762953	7.258129792	7.830869087	7.604804874	7.759580743	6.999435648	7.126168999	7.405195818	7.352022365	8.204852493	7.909492905	7.681225345	6.64187624	7.440726075	7.554809115	7.003589727	7.734862133	6.803308537	7.415299199	7.190754638	7.27864481	6.939953638	7.170325464	7.345583329	7.17587354	7.551264555	6.932497247	8.119640243	6.871189545	6.357992253	7.22466819	6.38963748	7.384643897
ADAM29	6.502146105	1.381420358	2.868424256	2.814645627	0.833833896	3.30166149	2.589707824	1.094972115	1.401619221	1.368855404	1.847773299	2.126376157	2.444975841	1.753328565	1.33939809	2.318679785	2.276952745	1.393254952	2.528674125	1.63863655	1.430319927	1.571824486	2.015400541	2.146325836	2.235602413	2.57659031	2.580054023	2.304305694	1.926428728	1.428378383	1.389366377	1.394937704	2.420635497	1.637298793	2.808972872	3.031184648	1.067619808	1.335312916	1.310694928	2.36327666	1.292390225	1.315616121	1.571859888	0.894264631	1.520091966	1.16177138	2.731586623	1.409508625	1.576728177
ADAM30	3.543686471	1.453144533	1.324806591	1.126048516	2.853871899	1.35059607	1.229877983	3.404368579	3.360735333	2.296037592	1.336183705	2.240553816	1.411231703	1.227509806	2.809176323	1.415604587	1.263961884	1.416994263	2.56275384	1.858019059	1.437072842	2.826913487	1.268258756	1.567261877	1.316656588	1.218744869	1.370137223	2.133059839	1.320439615	1.499259625	2.203064977	1.742139865	2.885351116	1.810624142	1.309070968	1.290979516	3.516380213	1.323816252	3.460570549	1.028748259	1.398181524	1.284750124	2.539044351	3.166225884	1.576011959	2.437747219	1.305765184	1.36582219	1.351696036
ADAM32	2.838804027	1.178214578	1.136147368	0.939102634	2.157020414	1.521840228	1.068547739	2.143249115	1.11050421	2.192253623	1.156200399	1.088027413	1.322325508	1.017770568	1.463021917	1.791067503	1.428235992	1.162494198	1.06223542	1.253712546	1.146100037	1.176737196	1.077025453	1.203442436	1.059053536	1.109058106	1.085241277	1.564670151	1.080154211	2.535849591	2.054279027	1.133014766	2.414428776	1.237450825	1.122137459	1.072672378	2.769893933	1.122240812	2.310616401	1.001775232	1.155018021	1.102423987	1.53633564	2.763181669	1.287132357	2.57605249	1.115619907	1.150416891	1.043767016
ADAM33	5.805723991	6.630268549	6.22999728	6.866727289	6.111439931	5.497503823	5.783219859	5.854842683	6.235361986	5.797585397	5.93287483	5.776468026	6.586405134	5.90241393	5.7940549	5.466245061	5.902145587	5.873880728	5.868754224	6.378758258	5.38492261	7.210721345	6.226951879	6.195715144	5.951940269	6.053598824	5.76149622	6.139618294	5.977820672	5.351618513	5.676061374	5.311076073	5.494279865	5.877624744	5.78800745	5.712785165	5.756454582	6.264814735	6.225245119	6.103227919	5.94561324	6.159628293	6.007130679	6.203707906	6.017272259	5.916406567	5.737374279	6.230411832	6.043237374
ADAM5P	0.699952383	1.366575316	1.312322304	1.148567302	1.123192522	1.322676441	1.250653047	1.002496481	1.253682849	1.284579704	1.297994573	1.286742097	1.263712125	1.240930477	0.813238429	1.249733457	1.251017456	2.212720246	1.29243476	1.532869472	1.377233772	1.463926391	1.273564665	1.46766071	1.302929691	1.23529234	1.342067233	1.06756355	1.284936964	1.408641783	1.32582957	1.342218408	0.755016762	1.490925796	1.341862601	1.276752955	1.031938909	1.302091792	1.263147213	1.089318517	1.277099798	1.258628978	1.659348672	2.221165556	1.402625687	1.169501599	1.291404111	1.289600962	1.316801129
ADAM6	2.597664407	3.28081726	2.338591354	3.291869327	2.729626974	2.571773371	2.654564934	2.503413465	2.81969515	2.589487828	2.737410418	2.318076078	2.968094522	2.811436545	2.346402539	2.388874448	3.433763304	2.76760498	2.93546221	4.870696834	2.296233406	3.767237836	2.792661565	2.893886178	2.8259677	2.776595598	2.457641821	2.83373498	2.572475919	2.503571131	2.468988262	3.313942379	2.482325281	3.121060134	3.094543196	2.5738636	2.244982457	2.869884078	3.117118396	2.78615239	2.800714456	2.876371404	2.78323418	2.587307875	3.773101189	2.848132014	2.714957492	3.095752951	2.805447791
ADAM7	1.502424829	2.110078124	3.507896767	3.181790476	0.773447567	3.254010896	3.186124416	2.66176988	1.494199578	2.255621445	3.199542752	2.970156426	3.814677157	2.762378011	3.02548231	3.388477846	3.20710921	1.438817129	3.452480265	1.96418323	2.877906398	4.15451191	3.63198645	3.053307874	3.486152189	3.58982139	2.810647808	3.473837356	3.216750431	1.707848088	2.806851606	2.906634757	2.80057111	1.973110893	3.520213321	3.440648935	1.854737544	3.271856708	1.392277306	3.41269958	2.28004022	3.189676511	3.659061637	1.474293003	2.505027275	2.748176347	4.023415119	1.451025344	2.165581469
ADAM8	15.56469569	15.91307779	15.83332741	15.43866229	15.75364269	15.24383228	15.52298183	15.2769511	15.33299552	15.42365565	15.35531341	15.29979853	15.39010474	15.54017907	15.65547063	15.52761192	15.04800583	15.68733965	15.23246581	15.03629332	15.57182073	14.19274992	15.15323637	14.72621516	15.42109563	15.70556283	15.37466596	15.50727257	15.36442942	15.0471802	15.18716342	15.62307969	15.50604966	15.62000257	15.63275359	15.91143118	15.61871839	15.64158655	15.90617042	15.39734587	15.98396465	15.27637699	15.6358976	15.31064673	15.58774992	15.86012625	15.60214776	15.51107595	15.53040419
ADAM9	6.490302521	6.748995173	7.025435111	6.605969323	6.152410815	6.64637214	6.896886299	7.172516313	6.528475584	6.573111249	6.686879288	7.254585784	6.761879362	6.372006898	6.936862351	6.736921592	6.515976787	6.478980214	6.861479036	7.981456552	7.047062436	6.506329286	7.683689742	8.201177752	6.950254339	8.187916047	7.711505194	7.372505564	7.421911355	6.627753879	7.444514571	7.313902262	7.060631789	7.546862956	7.168725631	6.250619038	6.898035544	7.609274494	7.050626528	7.306435259	6.832555976	7.520786912	7.504439709	7.361195529	6.38677606	6.828014463	6.779756491	6.740450826	6.762626208
ADAMDEC1	4.571443106	4.379076812	4.799077104	4.667049385	3.961650949	5.036092586	4.940683385	4.48378522	3.160023319	4.098382006	4.936396955	5.24072078	5.523854177	4.210729542	5.149152859	4.929502857	4.957352664	4.734067137	4.880073888	6.387196711	6.27573673	6.390933032	5.480793066	6.062303118	5.494442047	5.30618622	5.693910117	5.394774588	5.665880169	5.783224269	6.298269614	4.728735041	5.040845833	4.284960089	5.025138299	4.710826613	4.966069971	5.085542766	4.94360421	4.303966955	4.24081134	5.459109331	5.286141076	4.110736512	5.454724559	5.520090734	5.012372058	5.755275361	4.987254001
ADAMTS1	6.794716812	5.938658388	6.602877635	5.812187572	5.904229641	5.611588022	4.411877979	5.443328763	6.116958485	6.265481916	6.381589694	4.096981191	4.752746913	6.234157965	6.530047251	6.533498635	5.343677791	5.921240168	5.415202621	3.109935575	6.291312778	6.243951943	3.62766621	4.971921651	5.632194244	5.521866891	6.773891891	6.752609724	5.48484772	5.8277118	4.589298723	5.60563167	2.958210173	3.853084204	5.650961029	5.87818417	5.187206662	6.280399491	4.995939704	6.086888894	6.947952013	5.031304222	6.04784416	4.697111859	5.961749274	5.700510299	6.115853829	5.469885468	5.943906171
ADAMTS10	6.749617007	4.544907899	5.48418413	4.881383968	7.031316039	6.16358108	5.780994361	5.452415919	7.01293516	6.392946826	5.614111857	4.783299608	5.267085313	5.682870131	6.71806189	6.273865532	5.610994208	6.526340417	5.206461966	5.469004538	6.177353889	4.802661333	5.332035106	4.819940043	5.766986776	5.625322389	5.980506652	6.11099794	5.068152729	6.37026392	5.68170256	5.220783576	5.858455332	5.867336479	5.334372872	7.753629505	6.361681733	6.438477732	7.50900504	5.681558393	6.297652515	4.852939615	5.811675658	6.593076798	6.273104393	6.30463991	5.797185949	5.40074792	5.855609191
ADAMTS12	1.83885906	1.244831568	1.149779497	1.024191041	1.668874509	1.186065174	1.112228149	1.936435828	1.072645615	1.170025956	1.170559047	1.683472341	1.0847949	1.285734204	1.718522667	1.129330061	1.322999423	1.224101559	1.151848528	1.317052773	1.214319968	1.647477177	1.141043889	1.227115802	1.14715166	1.288716118	1.147355455	1.043652121	1.563470643	1.160097722	1.158430837	1.394773884	1.738562141	1.307472104	1.159420087	1.614013412	1.667019668	1.168626721	1.122245951	1.20593959	1.163955974	1.46419942	1.023582893	1.526215026	1.277449663	1.353261418	1.326653495	1.435136434	1.132163256
ADAMTS13	6.331726433	6.238758158	5.764675902	6.724283976	6.750449256	5.8546242	5.921511445	6.150645143	6.501533729	6.096042329	5.689912306	6.079204718	6.055136717	5.846495746	5.839376773	5.745540465	6.26848687	6.029296195	5.915781679	6.339776722	5.58555382	6.696734941	6.013442102	5.654617001	5.946852956	5.987797716	5.490225748	5.955084365	5.585922074	6.081522822	5.778656589	5.767768153	6.258779037	6.394134393	5.509068879	5.919096266	6.304960685	6.054021333	6.172794886	6.102841387	6.210828224	6.012936808	6.203915467	6.770205852	6.121979788	5.883206391	5.735187133	6.347145896	6.161855349
ADAMTS14	3.362624732	4.511389333	3.088368357	4.121479527	3.710241251	3.456819099	3.999239061	3.207351671	2.98966438	3.673912505	3.92836252	3.692986851	4.008334125	3.652963079	4.006441047	3.789680983	3.873817082	2.722701021	3.112041862	4.335233834	3.189835174	3.735372957	4.037810451	4.302098706	4.123901083	4.342591794	4.148735937	4.287385204	3.529779252	4.011629974	2.914737533	3.297205445	2.547459119	2.982053407	4.136688895	4.436017273	3.26318155	4.24173433	3.561182187	4.491370442	4.60769395	3.60583938	4.144871871	3.916722653	3.996454381	3.753772051	3.794149185	3.152534817	3.575705948
ADAMTS15	1.111715246	1.241961203	2.399964494	6.002588053	3.071836393	2.77608433	2.514805559	0.96764879	1.139099488	3.507995918	5.280427086	1.011831298	7.101737862	2.397828856	2.133633717	2.755772253	0.948158426	2.157263115	2.874844425	1.958116011	4.02918367	4.07049513	2.909222233	1.151850555	2.951994738	2.79696996	3.158568666	1.590511991	3.137777109	1.893462228	2.688568476	1.149554791	2.607081392	2.665479784	3.229792356	0.977458928	1.52036812	1.0125834	2.972757084	2.320128774	2.844890286	1.032372214	2.815844651	2.016215897	4.174351703	1.437431549	1.000239153	3.687290987	4.373333023
ADAMTS16	1.378042372	2.169386721	1.063575834	1.584175457	1.428628387	1.053892184	1.369278651	1.445359444	1.589130297	2.094277306	1.034825011	2.681022483	0.947347659	1.292461961	1.142947178	1.006340209	0.975606834	2.82281432	2.143623681	1.052691365	1.020351694	1.318004545	1.763500687	1.034857167	0.99563133	1.681352281	1.479444758	0.824287294	1.253864715	0.985193625	1.198336428	1.003713246	1.036676687	1.054802925	1.567759363	1.247303636	0.837438482	1.001907464	0.978641194	0.976292663	1.408918579	1.251345835	0.900562666	0.866607173	1.283236823	1.676658704	1.017352918	1.015577446	1.210036353
ADAMTS17	3.966564355	4.477742685	4.230453515	5.168509407	3.887144956	2.881921559	2.07291753	3.364484901	4.160122609	3.796071438	1.637616046	3.448323381	3.410022847	3.018915377	3.490612928	4.110162958	3.708869088	3.1725755	3.700739639	2.083028858	1.426373607	4.304792301	3.427442442	2.827808968	1.155419828	2.880921522	4.704522211	3.425455363	1.905964633	3.521061245	3.038792597	1.845778856	3.608163061	2.082913327	2.730275959	3.285940231	4.16816501	4.307406792	3.780461014	2.246020427	2.747246544	3.512154449	3.510673391	4.193093938	2.256701755	3.090428938	2.700953381	3.455270964	3.350873773
ADAMTS18	4.506974306	2.55007843	1.619154426	2.899554707	4.084011136	1.23677878	1.165876597	3.500357913	4.069657431	3.527438521	1.333915057	1.270808493	2.814314046	2.178740893	4.19155381	1.126698751	1.199031812	1.347935443	2.104526332	1.807841139	1.367977492	1.79976225	1.176186029	1.53641318	1.969006164	1.085294847	1.384415546	2.621513606	1.504336755	3.29583562	1.345183671	1.335962486	4.095684483	2.024544391	2.088665824	1.221531817	4.057150684	2.403441613	4.186935463	2.874130577	1.239704263	1.409466128	2.464622243	3.697538381	1.592602326	3.568804815	1.589216959	1.381088034	2.550298167
ADAMTS19	1.743963842	1.315179362	1.271448096	1.824865539	10.98036151	1.218755623	1.244107896	0.951986133	1.285545134	1.286660092	1.299865581	1.256796447	1.097244376	1.177660833	0.749573848	1.182072396	1.359875891	1.299782566	1.154323273	1.400243295	1.319556248	1.38475976	1.225315701	1.409494645	1.217424766	2.750160318	1.25548992	0.92569666	1.254521546	1.320117096	1.277254465	2.019295337	1.307511776	1.415186969	1.204576791	1.931596327	1.00782414	1.269287408	1.23025881	2.042246481	1.257304768	1.259489718	2.732197516	1.780014705	1.411880948	1.102027888	1.244607386	1.297058282	1.20134491
ADAMTS2	3.718843539	3.636985915	3.459976842	4.06440867	3.963157204	3.951188929	3.68875952	3.638129447	4.533665187	3.751545299	3.888482175	4.639009557	3.888943774	3.633464858	3.322385851	2.59530748	3.883256032	3.412269137	3.948782429	5.737546084	2.507835819	4.577490178	3.895686156	3.849632105	3.273558366	6.051874609	3.558807779	8.620278239	3.04298671	3.19286113	2.162445175	2.309717344	3.850893583	5.426486729	4.34285119	3.172545848	3.174177493	5.011978434	3.416662563	4.395549243	4.765484281	4.466266413	7.774063561	3.785415358	3.868064837	3.58145716	4.21821906	4.047985575	4.195448801
ADAMTS20	0.687901431	1.265863186	1.183469643	1.030244377	1.421996319	1.193531396	1.229332639	1.017264292	1.163571765	1.519784191	1.247702542	1.212793508	1.073060914	1.122404198	0.710998633	1.131809232	1.193669048	1.263145913	1.122084757	2.468396557	1.37196283	1.27424511	1.162315482	1.282678416	1.880169492	1.073808021	1.196541856	0.914242204	1.181026166	1.222730053	1.209095801	1.250126012	1.23525352	1.334629483	1.163290237	1.1731598	1.181106191	1.199626052	2.767195422	1.018580097	1.185265387	1.381984175	1.092423852	0.836636441	3.918490233	1.051671543	1.231610537	2.200889004	1.147247659
ADAMTS3	1.228822003	1.067930507	2.122760353	0.847759982	1.320881485	1.228272065	0.935076107	0.950623581	0.905144157	3.174154033	1.726159556	1.247662935	1.677361946	1.948252708	1.33442429	1.146322629	1.955751055	1.041577909	0.998883014	2.192237449	1.544873102	0.905011393	0.956399082	0.953548213	1.461377399	1.047409036	0.926485961	0.818529324	0.950758422	0.915869723	0.912710064	0.965966209	0.6007548	1.951857876	0.92788167	1.100674932	1.252981546	0.964923216	2.83760948	0.936064489	1.031022043	2.014045966	0.87377596	0.998056527	3.973058277	0.886052109	0.978486612	0.9743255	0.950072199
ADAMTS4	5.562892736	4.762280056	3.894959722	4.560167971	5.34015496	3.969383849	4.743332218	5.597656907	5.58425543	5.004600891	3.922914586	3.628429189	4.018296374	4.581101028	5.17439541	4.365703017	3.761346691	3.841816515	4.033445208	3.118900673	4.083459234	4.841069964	3.850097856	3.63543759	3.959122896	3.619468187	3.77149686	3.973816336	3.640953154	3.803739046	4.479330164	3.729225753	5.22150753	3.910931426	3.038282763	4.694403845	5.317160682	3.695292947	4.89389278	4.245640527	3.914790944	3.808346392	3.997324484	4.895311433	4.109666657	4.736954154	4.066063142	4.036673314	3.390121017
ADAMTS5	8.455483497	6.686469175	8.991942518	8.002423038	7.736116142	7.252502482	7.438048	7.390883295	8.103112989	8.126242935	7.698144152	8.981181336	8.831932827	9.133018732	7.19898067	8.417041542	8.288922669	8.198788309	8.649349862	8.367046389	7.826484338	9.12437554	7.302871885	7.38980396	8.243547645	8.712637216	7.529556563	8.198063909	7.954298262	8.209406255	8.280717073	7.95213362	7.502786917	7.872232816	8.696196045	7.549920772	8.068356904	8.497003593	8.097908858	9.009174545	7.26363656	8.789513483	8.639272827	6.899239838	7.74594853	7.469312983	7.385392366	8.039262838	8.239442708
ADAMTS6	2.734614634	2.080702402	2.179279262	2.220963395	2.606823185	3.72209119	2.925969427	2.457118932	2.08095002	1.652969695	2.513246167	2.288907048	2.158889402	2.708811921	2.164615436	2.516049739	2.111840942	2.858136886	2.284637089	1.803908058	3.020005442	2.51642685	2.596480837	2.334070578	2.345752542	2.419630447	3.291585138	2.137018591	1.530942016	3.021161075	2.723546506	2.700884102	2.925220552	1.501610008	2.305923559	2.102276854	2.473748585	1.713393634	2.620082321	2.707697686	2.248399677	2.491649989	1.794795553	3.079232511	2.422620456	1.716474413	1.740291854	2.498638912	2.535826345
ADAMTS7	8.396818886	9.382026016	8.347881079	9.046996791	9.300962627	6.130018781	7.671508326	6.488596031	9.056982976	8.818547655	8.751672633	8.83685676	8.40758641	8.523964397	8.453103699	8.475138341	8.716067184	7.929241457	8.364987527	8.272605618	5.241909681	7.577178137	9.065560063	7.7483509	8.531596327	8.520495133	7.097509395	8.405163965	8.246162048	7.900591307	7.532558514	7.001855301	7.93503435	7.9685533	8.549157088	8.274044598	8.166315063	9.049246553	7.430184744	8.972913674	9.036532654	8.565887568	8.649346212	8.991400969	8.436345897	7.990031339	8.224993824	7.688282075	8.755960817
ADAMTS8	0.552053757	1.256769543	1.477432522	2.630248103	1.410352816	1.734383957	1.596029707	2.039475726	1.222751462	1.230634228	1.246517081	1.178835265	2.25722861	1.905014236	1.230786567	1.111975857	1.79051775	1.25166073	2.106015763	1.434465667	1.240059296	1.338691193	1.139804569	2.794959344	2.122438351	2.66970399	1.164469582	2.505681137	2.248070882	1.236130081	1.750588834	2.735281351	2.08653738	1.433975576	2.882541577	2.19879044	0.968911728	1.200084783	1.172054443	2.08148581	2.112914862	2.945192727	2.696619858	0.785915979	1.412578825	1.005714017	2.311784101	1.245554058	2.379931338
ADAMTS9	1.744850244	1.223328829	1.160891658	1.009003447	1.972827592	1.176573478	1.12223275	1.354007105	1.646700321	1.174581177	1.190057935	1.142669174	1.052193504	1.095961191	1.395677759	1.111504023	1.134664938	1.202419694	1.083614219	1.221697145	1.218877666	1.196692079	1.140956928	1.236409989	1.138787501	1.080834561	1.158385305	0.904639567	1.148385077	1.170844225	1.209388746	1.218216602	1.408948103	1.217082163	1.134174609	1.119861934	1.653633994	1.50910936	1.122145255	1.270967947	1.204328413	1.149521157	1.060840332	1.787351503	1.247593258	1.683090946	1.164315407	1.17370656	1.127617141
ADAMTSL1	3.184643132	3.357919034	2.812655927	3.266954009	3.036990467	2.548113667	3.183136235	2.547620278	3.1952582	3.098229615	3.15640994	2.897793364	3.421017754	3.070127287	3.131996952	2.698513213	2.736612293	2.750873177	3.035356929	2.947532926	2.371368528	3.394210469	3.352973789	3.366020769	2.977918872	3.14599776	2.765588878	3.088305251	2.705728836	2.719334084	2.473358755	2.659250342	3.08608741	3.335771538	2.900282366	2.562879229	3.148481734	2.997673161	3.199409682	3.335070266	3.143495652	2.863521925	2.896837248	2.972199988	2.835817665	2.981051138	2.90340106	2.526849005	3.298406136
ADAMTSL2	4.686404359	5.272075122	4.74144023	5.099055493	5.119471616	4.578968601	4.740315232	4.960285144	4.539909536	4.565112754	3.991003338	3.966356133	4.189082482	4.662470955	4.281597415	4.522132339	4.829481829	4.490394565	5.078920232	5.204077697	3.780443969	4.749750712	4.987334343	4.103964026	4.523507407	4.862134945	4.670532783	3.888710035	4.318403971	5.102083565	5.383465729	3.964662278	4.38205928	4.745172268	3.438016484	4.399994938	4.94576701	4.703327085	3.842672518	6.312836502	4.299900545	4.292582054	5.092979633	5.202516649	4.330484777	4.264770089	4.254966961	3.778874994	4.569311374
ADAMTSL3	1.326963507	1.429235461	1.294967749	1.568746424	0.966182627	1.745246546	2.047812485	1.234032349	1.371116921	1.419821583	1.635548118	1.377037433	1.717097688	1.541458615	0.818392328	1.48073996	1.423864624	1.437728669	1.813106887	1.6543895	2.161323538	1.575796231	1.75807656	1.796625913	1.931842686	2.093167837	1.631563753	1.622593026	1.337823265	1.573810235	1.415485183	1.846647124	1.863436534	1.644488574	1.837153934	1.807543976	1.480351375	1.352485792	1.359946741	1.323548059	1.530112139	1.557740611	2.12228334	1.209267652	1.850448498	1.582970071	1.374455363	1.432046627	2.185634802
ADAMTSL4	5.729185386	6.113747319	5.773988337	5.666871401	5.67055027	4.964713478	5.555448171	4.93929845	5.687081731	5.536658982	5.044446999	5.828347219	6.295273174	5.778004619	6.070286505	5.654061303	5.456340747	5.362192705	4.971460088	6.911789799	5.540268378	4.43533333	6.336869975	6.172037376	5.524266607	6.200235626	5.996863787	5.869694179	6.512790894	6.007548947	5.336440449	6.428622438	5.537268563	6.598850663	6.19014026	5.923951251	6.298377137	5.969207695	5.919805884	6.234805184	5.854499594	5.945188368	6.468948136	5.909731735	5.124577384	6.433682963	5.748503771	6.623352573	6.12577566
ADAMTSL5	4.833168668	5.49623271	4.746057791	5.283339715	5.852632623	4.793200461	5.274064025	5.300270785	4.743549526	5.432656339	4.586795581	4.628422534	5.022278271	4.804564142	4.852267913	4.676559177	4.824603073	4.665987908	4.873554357	5.057280195	4.905877923	5.506467953	5.124131659	4.859917875	5.101154634	4.818805017	5.025893999	4.807400779	4.823523234	4.73449532	5.371549578	4.984022344	4.962096255	5.615746088	4.883091332	5.109806044	5.528515531	5.096956702	5.649064417	4.816617648	5.391879564	5.05950141	4.692277949	5.224431452	5.563300481	5.039035082	4.954025881	5.229873494	4.729568017
ADAP1	8.253898097	7.835176775	8.250745494	8.055690158	8.234249751	8.273321355	7.918305106	7.380062686	8.522769689	8.347769439	7.763289139	8.339062189	8.271842192	8.659173885	8.117299989	7.921711781	8.198507529	8.559648454	8.442254705	9.856602862	7.791597429	5.534172692	8.579796331	8.283424924	8.494636629	8.131970034	8.433052881	8.39805591	9.073773054	8.583865103	8.882328035	8.771132838	8.521880867	8.973367431	8.37716666	8.767586103	8.519678569	8.456030831	8.905285036	8.228478604	8.817705781	8.704748072	8.819198326	8.467563484	8.650236297	8.996200367	8.71657062	9.348253735	8.554740966
ADAP2	11.71150111	12.09982431	11.92120024	11.85885764	11.44874053	11.06652467	11.31516579	10.59400387	11.66527143	11.69011714	11.29266618	11.950239	12.18671885	11.71439954	11.96640445	11.62566525	11.97368021	11.73034276	12.0743264	13.01624425	11.45566705	11.60112321	12.49473396	13.00961605	11.98436971	12.29908015	12.16351071	12.20876734	12.52182608	12.16558035	12.01895242	12.56555246	12.23792135	12.66578789	12.01473834	11.64387873	11.7632844	12.07525561	11.79931854	12.00821972	12.32963658	12.21178682	12.54471115	11.62411462	11.54224799	12.3744495	11.75678301	12.29081421	11.86581377
ADAR	10.39936305	11.28870087	10.55028655	10.45150032	10.80545232	10.62759516	10.55656275	10.81341524	10.51045433	10.55943587	10.43159608	10.44156144	10.79704158	10.57089534	10.64113883	10.48634414	10.63041549	10.68613208	10.58084945	10.34614047	10.86650482	9.284325587	10.46851284	10.68704691	10.32586663	10.81752346	10.38811512	10.45656076	10.85426945	10.49531517	10.09387113	10.44538956	10.27562544	10.55525706	10.7332001	10.73403208	10.7192816	10.55943417	10.78946395	10.63002793	10.86353951	10.42220821	10.59564159	10.26787101	10.39369029	10.73274398	10.42429949	10.49869192	10.63078264
ADARB1	5.681525869	6.155872091	5.47625742	5.809267706	6.18816611	6.02159189	6.193648561	5.865923854	5.682611055	5.784679779	5.483054658	5.896973628	5.965169384	5.378700995	5.67793827	6.330969032	5.990850181	5.542907738	6.034258525	4.59115551	6.105531183	5.494052118	5.700467279	5.159136998	5.934898424	5.778646769	4.87004242	5.133749213	5.771493921	6.125506979	5.827882273	6.056461824	5.154459268	5.311113899	6.396533108	6.056368157	6.041902918	5.690962692	5.641659636	6.20406062	5.946938495	5.21403684	5.870020327	5.180836938	5.838176905	6.234114677	6.118054158	5.176383174	6.23311082
ADARB2	3.505320265	4.237001382	3.254033638	5.759895517	3.11931985	1.515843475	5.16078618	2.901071704	2.64489945	2.651138555	2.022946501	5.789144749	4.741812813	2.981445606	5.899504899	5.344942457	2.397049768	3.426401118	5.523423458	2.292704241	1.435978289	6.193095248	3.594035178	2.090026539	6.70207418	4.245403857	2.609226016	2.987199699	5.028702825	6.471429956	1.388512549	1.351113305	4.758485901	2.309471766	2.156400812	6.166791713	4.770902924	4.456048135	2.294711096	3.067977746	1.219543888	2.72245091	0.947271394	5.854960706	3.937476264	2.508798124	5.116624499	2.808327069	4.845459575
ADARB2-AS1	2.785211248	3.425886461	2.161713152	3.591662693	3.063337441	1.090810557	2.644540931	2.757284952	1.091918508	1.610202143	3.404655358	2.436711038	2.711707786	2.961233141	2.393085242	2.299080072	1.364012666	2.388090428	2.543855383	1.601928793	3.365014285	3.793604463	2.903150706	2.925817788	2.799231087	2.421139262	1.704635754	3.108702944	2.380574576	1.153997783	2.038426776	1.078773891	2.429583189	1.618468263	2.290356979	1.78891714	2.844251831	3.142994855	3.129846686	2.324287575	3.520985028	3.341565282	2.542286141	2.67676978	3.127407248	2.525294737	2.668776142	2.902732467	2.657496802
ADAT1	8.398320901	8.303471856	8.631414972	7.837896769	8.616225923	8.673296974	8.276013712	8.29033949	8.952420945	8.880808171	8.474141877	8.348395247	8.592845589	8.690142087	8.706894566	8.863825782	8.86173544	8.862705158	8.502923764	8.076436022	7.972767315	6.74505529	7.967957827	7.271889359	7.87859144	7.70521107	7.350857923	8.399678113	8.509954591	8.965501495	8.370227626	8.671903523	8.578859613	8.516837945	8.850346796	8.733012238	8.565625616	8.35718204	8.502077128	8.619411837	8.424761236	8.634629108	8.583214352	8.108269642	8.646201372	8.75040353	9.134517904	8.697991375	8.653623749
ADAT2	8.639642677	8.541375312	8.569902655	8.937216318	8.915626739	8.868737683	9.411047822	9.553693713	9.217881926	8.618880136	8.819253555	8.938901977	8.622132158	8.647646812	8.815398653	8.838303129	8.802727583	8.745499864	8.509980012	8.085733402	9.147909683	9.544017354	8.612629596	8.528376426	8.552162005	8.113015034	8.681596467	8.609016748	7.642390201	8.305859468	8.360741142	8.314441108	8.546627097	8.606351606	8.526415241	8.228028889	8.985246893	8.58677904	9.06887177	8.416226003	8.097029542	8.549919589	8.272656358	8.919250485	8.546484482	8.340388748	8.377350916	7.959389575	8.231498162
ADAT3	6.585221237	6.736962747	6.657516548	7.386255868	6.540442153	6.040729908	6.340550689	5.579355439	6.728110423	6.512830671	6.532817532	7.340202028	6.746687274	6.785939587	6.04773809	6.274982908	6.296250502	6.241766679	6.704616331	7.213471715	5.73246796	7.012396651	6.830065748	6.782483638	6.830729697	6.855436447	6.837582816	6.701469317	6.470472833	6.316828693	6.228708363	6.169294561	6.378413623	6.989704254	6.770486342	6.68181707	6.667072073	6.881911791	6.654851938	6.581860049	6.698098414	6.996393391	6.767052385	6.68078922	6.849971731	6.672859653	6.718287387	6.988116731	6.892308781
ADC	6.79585137	5.5557179	6.824512491	6.579871896	6.809067564	7.483591516	7.160630425	7.172197954	6.781604345	6.843120191	7.145058063	6.606580187	6.365344015	6.64863131	6.594633527	6.63725088	7.05335908	7.129749831	6.334825947	5.377926036	6.932498247	6.026797954	5.920156654	5.721263709	6.614261325	5.880183792	5.635105416	6.145507848	6.233898416	6.41856747	7.033394614	6.244621841	6.903645167	6.682252848	6.4506231	7.110837647	7.249198482	6.750668139	6.731328268	6.347685794	6.25732293	6.101220311	5.911384323	6.651131692	6.876676378	7.006496573	6.930655654	6.833053634	6.845170505
ADCK1	7.113828892	6.198861561	6.604854186	6.266507091	6.800626998	6.913305729	7.013153854	6.610599266	7.212819025	7.308551526	7.071849389	7.278845082	6.879237963	7.992637568	7.117139076	7.483309545	7.341464292	6.896128965	6.863344557	7.513258666	7.4151865	4.693940542	7.003333862	6.7874438	6.654853266	6.203011933	6.564928955	7.9028063	7.238491872	7.273705503	6.795782528	7.410336216	6.991612092	6.879157687	6.903597321	7.409587548	7.403918118	7.077593968	6.829981445	6.947893208	7.266246942	6.797853408	7.289722036	7.066908998	7.031253643	7.389006031	7.080658148	7.132441747	7.002489827
ADCK2	9.228753199	8.741341559	9.023620064	8.833353413	9.241171805	9.60392713	9.035653614	8.323287286	9.268833307	9.302675349	9.010446166	9.28601273	8.827387319	9.410342271	9.208276408	9.253501122	9.40176344	9.423606185	9.214192413	9.295937033	8.630405219	6.818105305	9.090536953	8.59244646	8.789642727	8.738176807	8.546538519	8.406153061	9.485750223	9.917147581	9.723424423	9.511893053	9.559145727	8.999439503	9.219634019	9.396782496	9.360212603	9.164471551	8.907368216	8.537648223	9.374728274	9.334389586	9.545038011	9.428481764	9.449598193	9.181268288	9.38895135	9.306194731	9.337650434
ADCK3	10.96005865	10.29400405	10.63397761	10.48728213	11.05314348	11.13015379	10.98456887	10.61851632	10.82429978	11.15693103	10.91413536	10.72729694	10.77334806	10.96376417	10.96574574	11.04279316	11.22706935	10.99343625	10.67351396	10.90112998	10.60215701	9.299548496	10.90388741	10.20975259	10.64241198	10.39612814	10.34909133	11.41629919	11.07496163	11.28097791	11.10304541	11.00613184	11.00454908	10.23227783	11.31851662	11.134753	11.00676982	10.66011257	10.74691856	11.34127496	11.22538101	11.33448648	11.62058803	11.28325173	11.04558096	10.98076432	11.30078608	10.88059304	11.04982844
ADCK4	5.162241781	4.827271197	4.551802682	5.184893933	5.120138922	5.172327599	5.124869254	4.385030445	4.295180362	5.191641646	4.844377674	4.697663142	4.820739768	5.450222946	4.834253648	5.147200232	5.287630637	5.718049962	5.256185421	5.895503395	5.035675436	4.354781185	5.182677778	4.72586801	5.667131624	5.295390762	5.535928911	5.46597	5.662214204	5.220510175	5.361311128	6.130836552	5.370170803	6.132785674	5.675530761	5.947867464	5.360082202	4.100515049	5.743003794	5.605857403	5.88956472	5.404652356	5.965739899	3.975603642	5.539522837	5.98740535	5.993571111	5.857981107	5.74115293
ADCK5	10.20212569	9.816856331	9.8841234	10.11533648	10.47995272	10.04987872	9.901655864	9.241786665	10.00839213	9.874838835	9.728592624	9.949459955	9.9403539	10.13656499	9.803696923	9.709583692	9.833193407	9.829729081	9.89557591	10.70091015	9.368742812	7.464662286	10.13488977	9.739788674	10.27858377	10.05040181	10.10554436	10.01280487	9.787203997	9.933228512	9.97705138	10.14232476	9.954980066	10.40543978	9.780967316	10.25625988	10.21522953	10.05178624	10.25082209	10.07308565	10.17334594	10.23831046	10.25649125	10.23527448	10.45001076	10.39874302	10.37772095	10.31054031	10.10221648
ADCY1	3.411675186	2.311528018	1.417809875	1.982937601	3.358399542	1.358149837	1.261033389	3.338253471	3.554910691	2.700323098	1.434144932	1.389560491	2.19341986	1.45759191	3.103041364	1.922147158	1.522744064	1.483242574	1.48055166	1.883955518	2.597913489	1.666057023	1.295436922	1.897576915	2.2229583	2.167819896	1.975088995	2.517747619	2.281841576	1.886028161	2.036959987	1.4284257	2.619163535	1.914920966	1.942077369	2.804069282	3.521265162	2.2132629	2.78151815	2.352500036	1.685453837	1.362408016	2.001649866	3.075628481	2.030283118	2.206445298	1.353698452	2.062189922	2.25840084
ADCY10	3.716305515	1.455509282	1.203146046	1.13768045	3.884096984	1.335561267	2.006304026	2.245559091	3.520834112	3.520019394	1.332990496	1.326137793	1.186512316	1.263424876	2.494693409	1.392657535	1.363877993	1.392040964	1.224476397	1.720569817	1.47966468	1.625624321	1.28847636	1.508191743	1.326030503	1.202472989	1.887008067	1.797069479	1.342544623	1.414855079	1.429884675	1.454013452	2.218651355	2.437946615	1.300207199	2.100797068	3.543767331	1.336389569	3.361192084	1.033803563	1.66337436	1.297643404	1.305163445	3.245242946	1.522294702	2.634906839	1.347991109	1.377419953	1.359155554
ADCY2	1.75453339	1.213041537	1.173988011	1.838970363	1.457700805	1.161278242	1.124357539	0.864401229	1.164351757	1.165619166	1.357115138	1.138609502	1.042900146	1.301700143	1.890026261	1.335163618	1.115178334	1.205463995	2.133646948	2.262894083	1.76668401	1.921406263	1.122270068	1.272387515	1.88397605	1.266702881	1.157376692	1.543871836	1.706369475	1.208657025	1.169320738	1.777157881	1.358412649	1.2778567	1.287593943	1.13151525	1.064891541	1.163162468	1.188897472	1.258300555	1.349767139	1.721944276	1.487978806	1.621201205	1.291789776	0.999848752	1.163907149	2.080514036	1.547657939
ADCY3	11.32172085	11.22551196	11.31780271	11.12696254	11.15011715	11.27825852	11.35406793	12.16407531	11.79026722	11.19426332	11.33504136	11.81458731	11.20118397	11.32929537	11.14447237	11.02679426	11.23014437	11.36145077	11.26459677	10.89015068	11.48327729	10.21286393	11.33318168	10.79408228	11.4721632	10.77180693	11.07306431	11.01843988	11.51248083	10.68006557	11.19775838	11.12918439	11.32410879	11.59839489	11.0095141	11.26315351	11.28509988	11.5641687	11.24656273	11.23956925	10.63741894	10.98051441	11.06380655	11.36714748	11.29730278	11.35340934	11.37339423	10.92871497	10.82020056
ADCY4	8.212332349	8.386395109	8.661807688	8.305584942	8.169257435	7.401099761	8.271978712	8.834414307	7.823736403	7.850917466	7.51924241	7.81244788	8.243347286	8.003311965	7.940181087	7.584729916	7.68979036	7.860924009	7.761953676	8.789417004	8.573843863	8.3711334	8.119852663	8.502147866	8.072534561	8.459072704	8.336964245	8.446313227	7.867730945	7.812430562	7.924654716	7.986388121	8.099780547	8.55928226	7.875949006	8.132029853	8.529283501	7.757363096	8.939578519	8.058495864	7.957430637	8.346763913	8.524971707	8.318518326	8.094054353	8.343158509	8.145729945	8.263888177	7.968134251
ADCY5	1.59289271	1.2711297	1.213365994	1.247230366	2.062272395	1.191355517	1.111569058	1.231534474	2.132634514	1.830131909	1.17032624	1.138920568	1.178409922	1.750347758	1.040450854	1.25663106	1.253218353	1.341905197	1.313217887	1.373027344	1.213007885	1.26789915	1.138810239	1.579787675	1.151912702	1.077703811	1.176983712	0.942238152	1.151885054	1.253145198	2.060237764	1.184429804	1.537105666	1.348292801	1.277487634	1.589573885	1.701871023	1.157474342	1.130062766	1.647344538	1.169262383	1.499137713	1.293596221	1.392563545	1.697362768	1.905020712	1.327351199	1.724457448	1.874247502
ADCY6	3.282233245	2.19408349	3.353913493	4.114433481	4.195840474	4.426260876	3.894450729	5.095242235	4.17108627	4.175407439	4.562344251	5.696094261	3.661617293	2.871431981	3.560766983	5.089266075	4.811258023	4.88914887	6.030844623	5.15762123	4.720949368	2.124876017	3.616655382	3.896332319	4.820368216	3.806631923	5.142964471	3.597181055	4.996714083	4.115550577	4.544729757	3.849292322	5.118746685	3.600740828	3.697136431	4.397030423	4.019179635	4.779505657	4.826133426	4.348099577	3.148426804	5.126539233	4.194980817	2.955084037	3.678338418	3.60479582	3.385939966	3.691765786	3.106419106
ADCY7	10.81568585	11.01891299	10.85412846	10.9520064	10.99947594	10.80969932	11.3583729	10.71473315	10.8974337	10.93578323	10.94673413	10.87115789	11.09900369	10.66361238	11.12866952	11.07599629	10.93635749	10.79343354	11.02493719	11.04954503	11.20099231	10.62465657	11.06550737	11.24664028	11.15138939	11.19687203	11.15601265	11.33249739	11.02419978	10.8870383	10.65471637	11.26826979	10.95500583	10.96326005	11.21295539	11.11789646	10.93982958	11.21499898	11.26990119	11.10013691	11.3071869	11.22074526	11.36961775	11.04129202	10.99118053	11.10746769	10.82908112	10.75471942	11.15842156
ADCY8	0.575900274	1.17989851	1.140660081	0.994101969	0.692318087	1.158721496	1.080602113	2.004135359	1.009321765	1.086726847	1.116456525	1.062947569	1.059636258	1.026801081	0.679632444	1.233762974	1.063961012	1.468630339	1.125403769	1.108544338	1.137378333	1.046485034	1.101365464	1.091510358	1.089147184	1.015177964	1.090341351	0.923396979	1.103765766	1.067552734	1.076125217	1.129916611	1.035315513	1.123406896	2.35622136	1.079186061	0.832934833	1.101309862	1.053959953	1.005562311	1.110672412	1.08559949	1.003271704	1.820772471	1.178253954	0.956594661	1.104478482	1.08171906	1.108113387
ADCY9	7.489089593	6.667028868	7.559599438	6.374363241	7.116800097	7.171083872	7.182367355	7.454881969	7.450247759	7.770623272	7.379223305	7.745790038	7.180765573	7.714744103	7.93886131	7.614235052	6.475874364	6.968019644	7.792403758	7.963780263	7.859053701	7.365163779	7.368707323	7.357532781	8.018191516	7.821332225	7.487260554	8.389823968	7.822231705	7.476609646	6.987988637	8.028105782	7.430901539	6.969817978	7.386838321	8.289715643	7.7312104	7.278682694	7.703982894	7.798352338	7.844182334	7.800660443	8.130593092	7.264259573	7.342829302	7.901937458	7.715207579	7.737423517	8.046717589
ADCYAP1	2.126656678	1.761349907	1.473277921	1.468120418	2.422934499	1.480868205	1.72480846	2.459445152	2.346808741	1.759909283	1.57165364	1.598993653	2.906453599	1.930980133	2.916161882	1.604141187	2.064593209	1.632439213	1.407272584	2.00837845	1.64798688	3.047851728	1.449532882	1.661288148	2.088552118	2.616022662	1.514070197	2.149525925	1.938674721	1.54553261	1.973747813	1.60752351	2.753095768	2.033896613	2.445270575	1.532751488	1.978402256	2.248689207	2.140270424	2.209920624	1.518336424	1.715899943	2.755229622	1.792181097	1.754834509	1.885888015	1.511890086	1.965556201	1.764764509
ADCYAP1R1	3.15358686	4.705567429	4.133492634	4.830942147	4.100695464	3.295780389	4.338862579	3.244001989	3.14293417	3.394984776	3.937464784	3.702005311	4.77559448	4.138796992	3.683190328	3.747112188	4.207562808	3.917913103	4.049577098	5.2471643	3.76532441	5.513916019	4.585790107	4.743848374	4.766281067	4.498001297	4.173071763	4.410942314	3.827500672	3.631130666	3.579553071	3.401432453	3.593567897	3.925305215	4.224458255	3.65053007	3.272055282	4.019536997	3.42844373	4.817206455	4.283359359	4.093997858	4.264750692	3.07006868	4.160483743	3.939770988	3.990313829	4.157118565	4.247409728
ADD1	10.11276554	9.932122562	9.808344003	9.690470474	9.986683079	9.738422209	9.800705953	9.374073415	10.23939686	10.3585605	10.15898237	9.965308641	9.81973907	10.37185983	10.2118472	10.14862051	10.08732183	10.12417512	9.953286101	9.809762793	9.320384871	8.707213464	9.652423766	9.522734072	9.597613007	9.507412677	9.688582858	10.29436836	9.826612678	9.740175352	9.625749403	10.10722133	10.00144254	9.912263839	10.07264686	10.36394592	10.09869232	9.777147204	9.953233007	10.12415585	10.22135433	9.963372694	9.837391175	9.590850705	9.990414344	10.09133871	10.45809718	10.3156116	10.27639049
ADD2	3.946611467	4.366936063	4.036955486	3.981709887	4.150014612	4.90270982	3.985028252	4.075947146	3.845671548	3.735047777	3.156341518	4.383767095	4.489670671	4.569781868	4.2186836	4.841879035	4.454095367	4.123144312	4.02342645	3.734265435	3.724032881	2.876693199	4.130881228	4.336010456	3.931357888	3.218623068	3.745373379	3.789563745	3.11057499	4.592638044	4.532348204	4.462379792	3.870020998	2.813277604	3.909052661	3.615522368	3.950917615	3.594680761	3.444443995	3.43660886	4.017902184	2.999144457	3.629421793	4.156566093	2.981975236	3.926627452	3.524811926	2.854968914	3.650459759
ADD3	13.11713883	13.15217318	13.14642144	13.2725587	13.05753529	13.30319409	13.47739693	13.42456409	13.30214645	13.181991	13.4423855	13.04734039	13.25504112	13.13289331	13.27006438	13.36146143	13.340794	13.12651452	13.26295682	12.3643297	13.16058183	13.4640927	12.83440923	12.02707001	12.85335947	12.78453688	12.74782434	13.127746	12.57323004	12.81862729	13.04242202	12.76882233	12.94022968	12.72562542	12.97368566	12.88295016	12.94238806	13.21005583	12.87645289	13.03909244	13.13415564	12.90132492	12.57705311	13.26196274	13.03409762	12.54926382	12.90370527	12.53987862	12.91727403
ADH1A	2.061260356	1.512012827	1.326171068	2.10965629	2.385609906	1.455133692	2.202000528	1.315862885	1.994092135	1.844510046	1.500639313	1.399180428	1.891250696	1.842897933	1.468972048	1.265751815	2.18327453	2.356405055	1.561083146	1.81766266	1.506532774	1.666198398	1.937154332	1.576459877	1.654127418	2.234690717	1.812674968	1.753245475	2.203457882	1.749853623	1.905167538	2.335690119	1.82440404	1.801846368	2.808059308	2.146865266	2.2793013	1.412103082	1.415635857	2.034846279	1.584162219	2.041881683	1.823023216	1.863268487	2.330648545	2.493362785	1.40319942	1.884095416	1.507600807
ADH1C	3.855363708	4.477976652	4.376297722	4.479829504	4.583949866	4.472440542	4.430641067	3.323801083	2.906054162	3.775923363	4.399791825	4.615047225	4.632556555	4.153790628	3.84855971	3.790401388	4.473415927	4.604223573	4.02301341	4.537497208	4.28879865	4.57974013	4.268487099	3.630303035	3.924984438	4.232763093	4.31043271	4.185013976	4.368202146	4.068020958	3.457476298	3.664883118	3.771012693	4.71083529	4.325413582	4.015580135	4.199103863	4.915925452	3.394322813	4.252553383	4.457630964	4.102999354	4.048540692	3.738823459	4.347382677	4.221778325	4.520513002	3.964111158	4.483951951
ADH4	1.883914738	1.386957683	1.24226259	1.495874914	1.038000079	1.221462982	1.224183853	0.936066555	1.313435882	1.27361244	1.331228241	1.267056132	1.758596343	1.752587851	0.96942626	1.82324841	1.224830172	1.309881631	1.135997909	1.486600302	1.339583569	1.476993205	1.205549038	1.482382071	1.217839288	1.13636303	1.645810833	0.912322827	1.241769296	1.783444477	1.316794357	1.335243665	2.113033724	2.10374219	2.08237762	1.241962944	1.8645147	1.27512413	1.223041498	2.283681971	1.251286252	1.61722995	1.124577915	0.993680546	1.398867559	1.111064339	1.617926737	1.337101817	1.884334143
ADH5	9.556351914	9.728163859	9.682833451	9.984742242	9.873455877	10.41518766	10.01009691	9.822805568	9.940315392	9.706609191	9.983287955	9.667914087	9.882762958	9.582438231	9.889270939	9.96448016	9.777304193	9.765424349	9.629303886	9.262505689	9.988637626	10.20976176	9.642701543	9.87265826	10.11648136	9.863857282	9.748789235	9.721328992	9.761925792	9.995010422	10.30781824	9.62529633	9.708425819	9.217536885	9.951426898	9.883278392	9.657467626	9.82232251	9.759586541	9.644868336	9.570527479	9.570248159	9.456217011	9.802856378	9.679102385	9.554683079	9.576952848	9.550002503	9.655665027
ADH6	1.707377187	1.299417648	1.217484872	1.146653207	0.999447197	1.201926828	1.457431636	0.931386287	1.634693929	1.263551125	1.261807395	1.226104205	1.080638618	1.158452149	1.220838438	1.15293138	1.213498321	1.27427642	1.134429614	1.349135031	4.015631752	1.321826053	1.454952774	1.34797251	1.199243379	1.110378609	1.2245692	1.679993018	1.573552861	1.265355038	2.002197727	1.267664722	1.238494334	1.356547143	3.794153675	1.173532731	1.48506497	1.252741747	1.206102875	1.012384421	1.221259966	1.226246361	1.730529432	0.980704836	1.368319925	1.074969102	1.231164635	1.256918543	1.175308201
ADH7	3.391254392	1.638291895	1.431528876	1.297530988	3.94436901	1.493555924	1.457980959	3.825533123	3.378133528	3.291446886	1.579805164	1.570807688	1.31754553	1.396563023	2.838288186	1.354705327	1.538009537	1.646270522	1.287759112	1.996178991	1.661917485	1.81159157	1.465033053	1.636648125	1.462096642	1.327781961	1.521437077	1.796391551	1.512741249	1.524845558	3.249957285	1.626174229	2.722257744	2.023264743	1.40781163	1.511767291	4.011432592	1.499207551	2.758785556	1.089775331	1.393626265	1.517762469	1.958068371	3.449727969	1.731012559	2.55324679	1.533562743	1.644842184	1.418118979
ADHFE1	9.491317084	8.755610269	9.687671387	9.470520587	10.06988906	9.594836038	10.21926053	9.392716618	9.65903542	9.514281869	9.814917113	9.360704765	9.52161868	9.735887737	9.976737981	9.569311371	9.929320954	9.598871884	9.00710324	8.862312865	10.12228742	9.738967364	8.894769064	9.252499972	9.49094519	8.986693502	9.224838859	9.789042011	9.273567747	8.842992059	9.54319462	9.000627838	9.422540823	9.182603959	10.43102667	9.862613004	10.6221746	9.881116443	10.20589992	9.609443493	9.674169735	9.928216181	9.839584972	10.03551419	9.618846176	9.865733681	9.879777376	9.674995669	10.17015103
ADI1	10.18959236	10.23681569	10.78175224	10.3520218	10.47600815	10.91162809	10.68252267	11.40659973	11.03923788	10.86053407	10.62545972	10.93193577	10.44545874	10.35154399	10.54622425	10.61123147	10.74820682	10.49678761	10.69596446	10.81003972	11.26962331	10.99553424	10.62404271	10.95741953	10.51425107	10.58357491	10.56823827	10.40438646	10.73666143	10.64049312	10.73303156	10.50538798	10.70015245	10.38316091	10.50258805	10.45347685	10.48240682	11.10684527	10.53354436	10.93284231	10.29566194	10.64183663	10.79917693	10.72900362	10.30391349	10.65356498	10.50613399	10.42307715	10.35984038
ADIG	1.382120752	1.131358059	2.141950747	0.937213715	2.221560067	1.108439604	1.032183554	1.266806596	0.976917302	1.926707224	1.071133679	1.009644276	1.006129043	0.962548687	0.626531088	1.039284022	1.010159032	1.100660963	1.079328981	1.048234131	1.794564462	0.977431382	1.04473077	1.037885777	1.023117001	0.94966064	1.028268961	0.86194515	1.4304306	1.006902706	1.006718267	1.059799694	2.23425319	1.054085131	1.032437142	1.027757987	1.046319374	1.042848322	1.000451622	1.00731305	1.101660915	1.04177779	0.960847641	0.73002926	1.183092686	0.893839553	1.056258155	1.03917411	1.050742241
ADIPOQ	2.867011845	2.125626304	2.701515261	2.307713031	3.492068797	2.425874203	2.205104089	2.819477527	3.150329208	2.54106625	2.355766598	2.763058837	2.227464189	2.767267998	3.902710356	1.972898007	2.351426188	1.577183449	1.977790565	1.931283245	2.369489319	3.096944504	2.842055429	2.581210079	2.213407301	2.334615285	2.03748472	2.292047287	2.60695944	2.431561896	2.311595635	2.423506773	2.287711204	2.673546321	1.943307725	2.311355743	2.930765002	2.932887591	2.416346587	2.46460169	3.004249521	2.103199994	2.819768986	2.623591908	2.099193528	2.891475259	2.554661444	2.505753484	2.49543139
ADIPOR1	12.28395911	12.86725357	12.84966415	11.43997218	11.74238048	12.42375427	12.11699714	12.76818357	12.27790899	12.24767446	11.70858507	12.14911525	11.77832832	11.70563679	12.37500774	12.08411366	11.96405534	12.06799884	11.79726457	12.130002	11.42246386	10.18372546	11.45962607	11.55586835	11.04985924	11.27169992	11.17092332	11.52841824	11.75231652	11.26902054	11.28184835	11.13257804	11.54739444	11.25044024	11.67851914	11.50383207	11.61608177	12.04463398	11.98520515	11.82731213	11.1592001	11.75148828	11.90565356	11.47363625	11.3029337	11.55142092	11.46037027	11.82458195	11.51636805
ADIPOR2	8.522031881	8.513797856	8.826454773	8.313349621	8.809383328	8.554026132	8.407161321	8.13180082	8.720242212	8.524504375	8.677198534	8.606246632	8.628818876	8.763695802	8.749475923	8.934008434	8.708089342	8.937270252	8.893038301	8.880097109	8.464891819	7.872800653	8.551216002	9.053843195	8.745276495	8.798089951	8.714598161	8.97865556	9.127133113	8.858039885	8.679508365	8.82355138	8.388219555	8.319362876	8.72951565	9.137573813	8.808502061	9.028020099	8.815566276	8.852492346	8.99308346	8.956547004	9.103906373	8.404247526	8.853213082	8.76250467	9.023512749	8.85949687	9.048861365
ADK	10.49820324	9.997193689	10.53664313	10.55800359	10.62041232	9.919932995	10.40713763	10.3993619	9.950572517	10.55834032	10.06233975	9.996239708	9.635025726	9.868918664	9.839342467	9.881692339	10.04662183	10.34442134	9.719529428	11.14630874	10.78347632	11.44475925	10.05358178	10.19722021	10.09955033	9.801602851	9.944206482	10.63038605	11.09992763	10.07156959	10.35080519	10.85067868	9.974226098	10.40671052	9.771914283	10.56540099	9.705099312	10.60271922	9.789299517	9.79054947	10.52351681	9.857615164	9.897716703	10.30021218	10.12160543	9.975394241	10.05821473	9.601075579	9.857602003
ADM	9.979932784	11.01762244	10.4615179	9.366682237	8.772341132	8.267461737	9.156941495	9.389702188	8.62523768	8.720840984	8.925420594	9.94784284	9.427830238	9.546633834	10.30981695	9.090428019	9.360164632	9.095946086	9.219062223	11.17689006	9.754518193	10.43384984	11.820972	12.32583132	10.72664833	11.35972111	10.98010274	10.31559896	10.65752531	9.400187281	10.23745776	10.89424865	9.69862677	10.85253084	10.28005363	9.912216239	9.153563671	11.22151565	9.784635154	10.77468767	11.77457983	10.11206692	11.64702846	11.20901062	9.63785886	11.13246999	9.755562139	11.49533622	10.67294834
ADM2	3.123261351	1.392106606	2.700863233	2.705232217	2.796008083	1.229369105	1.754705909	2.935321778	3.167379806	2.999282388	1.332466334	1.64294924	2.575604573	2.234047181	3.043610891	1.681798123	1.213993235	1.351993455	2.193545574	1.747601907	2.117426121	2.645934219	1.662328061	1.49474021	2.87027482	1.858164051	1.257200684	2.640386422	1.239035471	3.272441834	2.943383291	1.325180268	2.778633559	2.849281161	1.135874294	2.843236863	2.895987597	1.677491948	2.6915573	2.675458979	1.243365471	1.791855775	2.933104358	2.757801196	1.582631616	2.667568729	1.687699904	3.000824602	1.139666512
ADNP	11.31188185	10.77709912	11.07424408	11.13076657	11.28821656	11.52985297	11.51974727	11.41330646	11.46183729	11.6229355	11.62161331	11.30345819	11.17149929	11.32169083	11.25231193	11.37718935	11.44047756	11.4089752	11.30436313	11.1667339	11.23893787	11.5890313	10.92733161	10.68210835	11.00557813	11.07319762	11.06196367	10.89755388	11.07300554	11.06899356	11.20104566	11.19585903	11.26322237	11.21474967	11.16052665	11.32596406	11.31431132	11.26477377	11.44213641	11.23932821	11.12272007	11.16036408	11.10977373	11.00322485	11.21940161	11.17351346	11.31654267	11.23038983	11.12956527
ADNP2	8.834380033	8.624546403	8.519443153	9.002559983	8.42234737	8.966030905	8.860039696	9.255502703	8.529524615	8.39045623	8.623283789	8.456259919	8.514339114	8.660747888	8.64718269	8.563423346	8.426529964	8.518273227	8.563317645	8.483227981	9.333868621	8.539895174	8.962285985	9.636232152	9.298728352	9.078199164	9.169400242	8.181948135	8.526306329	8.586580118	8.784484277	8.520431733	8.532281752	9.207590877	8.338874466	8.467919682	8.40952302	8.456593355	8.922347464	8.203298536	8.299961866	8.315234294	8.238719083	8.920053565	8.521790272	8.54851857	8.361151133	8.414420317	8.343248502
ADO	7.248231832	7.67297967	7.429173694	7.301594913	6.891178498	6.475556557	7.39274248	7.136600678	7.053509476	7.283459769	6.856085198	7.198535356	8.040570451	6.549243247	7.115332842	7.669870056	6.79847213	7.064751226	7.539241699	6.309464922	7.438103481	8.651839204	7.645661432	7.351510846	7.394543481	7.697935706	7.291253485	7.552352738	7.462819469	7.786668083	7.321263866	7.333904031	7.674721794	6.584380101	7.659661435	7.075163266	7.10073472	6.796012311	6.280459377	7.525005502	7.533924556	6.968907341	7.365885367	6.500406249	7.171350367	6.973911902	6.397013301	6.638605361	7.326697207
ADORA1	4.337860716	3.929308084	3.572307496	3.518219445	4.141838211	3.827908257	3.202134965	5.400138694	3.243631063	4.463251706	3.230946109	4.412931166	2.929775159	2.954291403	4.319341759	3.987372492	3.412315171	2.657414838	3.255723342	4.134215332	3.906711585	1.595751806	4.391594131	2.97372037	2.448500886	2.594744148	2.481650502	3.391982285	3.186432281	3.879048158	4.357420451	4.956817652	6.086988851	4.270881071	2.733337028	4.0262336	3.668426268	2.88605456	5.265598689	3.288961177	4.38352726	3.373922395	4.171861266	3.771742485	4.024160957	2.903852504	3.604366151	2.475307154	3.715369025
ADORA2A	10.22244619	9.92980406	9.929297105	10.21268713	10.48530732	10.63160706	10.13011552	10.67661695	10.65303921	10.32559548	10.01958424	9.785050631	9.790823848	10.06156249	9.611389207	9.793539471	10.0195176	10.57700836	10.41067838	8.727666748	10.01484276	7.786701422	9.639799327	8.224307279	9.780715783	9.098051549	9.001836804	9.310323944	9.897755699	10.26341374	9.866107003	9.664695312	9.875052162	9.51675542	9.412346971	9.966700193	10.16129545	9.297813729	9.855457107	9.849085528	9.606916086	9.854665073	9.43797667	9.8343808	10.42725518	10.18943155	10.08055757	9.910412798	9.871849225
ADORA2B	8.145552254	8.664010771	8.324863202	7.764137497	7.572745062	8.15213968	7.423285345	7.765126258	8.58245198	7.998899592	8.049117633	8.341018328	7.945538794	7.498117433	8.360160119	7.927942017	7.868927426	7.835447528	8.41054141	7.961635223	7.828266418	8.248357785	8.148688904	8.010588363	8.161270365	8.655367834	8.282454786	7.9554972	9.239660252	8.139738755	9.132556635	8.574625719	9.125443645	8.30879395	8.27074005	7.810273246	8.526171004	9.101068212	7.651932854	8.428187472	8.061720355	8.544217879	9.072818494	6.931623853	7.621590116	8.197240492	8.2927284	8.604772955	8.017157379
ADORA3	5.40821373	4.938459867	5.782195761	4.760526543	5.563057289	5.510110741	5.17041048	4.677347093	5.372533273	5.701301025	5.624411117	6.352879876	5.167769043	5.505787726	5.228246707	5.295496645	5.709272422	5.538560039	5.567436631	6.063993862	5.35680984	6.191141724	5.207764072	4.881919487	4.636922111	5.833990014	5.378260436	7.39684391	5.964239809	5.495162873	5.542182088	5.991773831	5.61490883	5.446897363	5.479212012	5.61126214	6.482920588	5.842271683	5.468514462	5.850707213	5.853468052	7.283637101	7.656934857	3.792305434	5.080144236	5.456451887	5.820165495	5.978736082	5.494500134
ADPGK	11.03660336	11.25410714	11.21566274	10.98778519	11.39408122	11.59432934	11.81038567	11.24468153	11.34345328	11.53270568	11.7771511	11.57970194	11.57008411	11.38731988	11.45430002	11.33264361	11.52448605	11.33447612	11.32948872	11.44992155	11.2545736	10.37248313	11.28305599	11.13126007	10.79068098	10.98315128	10.67823834	11.79673136	11.55253369	11.48809975	11.40825671	11.37071662	11.34832834	10.77441534	11.70884113	11.57772507	11.59194389	11.55301045	11.57275436	11.9040073	11.51395161	11.67345583	11.93105633	11.23775831	11.04377781	11.4139204	11.43879952	11.44201552	11.47647508
ADPRH	6.452870566	6.321309186	6.702171507	5.279332607	5.798634174	6.354415656	6.098749164	5.727513349	5.944121637	6.445940424	6.073240354	7.020151107	6.432475503	6.631549393	6.435020057	6.455070796	5.991031025	6.536665367	6.200199383	7.074115513	5.914575686	5.582640846	6.597939603	6.501850309	6.006738745	6.507630058	6.53788921	6.784958824	7.491898709	6.582163681	6.46167314	6.967339184	6.75751516	6.374310513	6.73236595	6.370088982	6.607830511	7.175162102	6.254830544	6.340799773	6.630500979	6.547457688	7.025670311	5.99091091	5.819317832	6.64796879	7.05453659	7.051651078	6.742346537
ADPRHL1	5.552934132	3.962487391	5.121862429	4.221213172	4.762026814	5.416376028	5.346874705	5.649305491	4.694740596	4.41406254	4.908074537	5.093060026	5.41075988	5.368564135	4.965166849	4.895737153	4.585532064	5.435474275	4.838081622	6.200961916	5.856951019	4.87641028	5.277629357	5.756755053	5.306751229	5.421498604	5.740513452	4.823361253	4.90686244	5.141196991	5.078047323	5.610417372	5.072570701	4.364381802	4.759330383	5.4449823	3.963992702	4.961711367	5.312954933	5.212286902	6.380020905	5.136447862	5.414293595	4.527301916	5.253037003	5.426245896	5.154825562	5.27463025	5.134644696
ADPRHL2	10.21059409	10.31551473	10.2038364	10.30756455	10.53040559	10.27553237	9.838687535	9.640144968	10.35431709	10.49755483	10.1508205	10.2701282	10.55438202	10.54038436	9.990185151	10.18509086	10.29350938	10.41668025	10.33350377	10.66257937	9.575357213	8.685907124	10.21460573	9.660528481	10.05438108	10.28730326	9.770842114	10.16932595	10.60370054	10.44860403	10.41350651	10.16465154	10.30584229	10.59434363	10.08281992	10.35073859	10.43972012	9.915523934	10.55943521	10.27136423	10.63502014	10.33510365	10.47994149	9.981243507	10.42538023	10.49871359	10.49180012	10.7932904	10.54321308
ADRA1A	1.165063503	1.112662295	2.208253284	2.840074481	1.444760781	1.066698041	0.961670555	1.183253603	0.942269411	1.047434831	1.031573333	1.868915526	2.346402017	2.408083743	1.641521844	0.976103723	1.880330058	1.205832294	2.753680365	1.281722223	1.005371728	0.964281097	2.406792335	1.338568153	0.951423645	2.622247386	1.290631392	2.01059557	2.598532408	0.935721974	0.937905971	1.401642048	1.511373004	1.506986116	0.940529294	1.943769654	0.946567808	2.300937429	0.996659727	2.758361665	2.64145059	2.48293459	1.91606167	0.659750995	2.164225294	0.808813007	1.005340901	2.755434008	2.224375696
ADRA1B	2.605721854	1.297879923	1.21056128	1.928934047	3.382094576	1.209987886	3.138915165	2.144727338	2.234809687	1.790769507	1.213028596	1.200320463	1.44204127	1.614766412	2.421144594	1.153470461	1.157985579	1.270748451	2.161132623	1.514125188	1.296073932	1.429246983	1.635429402	4.309699931	1.195141797	1.738574554	1.231610063	1.71519827	1.883502446	1.358891657	1.557364564	1.25947943	2.298915291	1.48877094	1.211364588	1.240496305	2.201373607	1.834389421	2.138604247	1.544253368	1.20614806	1.146253981	1.666342379	2.095686493	1.374054401	1.928137125	1.199462658	1.243365496	1.177938669
ADRA1D	7.201755899	7.957813178	7.745181267	7.884565069	7.37955811	6.432793948	6.60580851	6.472602101	6.931149501	7.009814399	7.516948849	7.36769355	7.830380226	6.921722108	7.269660623	6.991264311	7.625107456	7.047966389	7.11165979	7.435099126	5.804301873	7.502674602	7.372198865	7.114501158	7.355961255	7.426647452	6.777688186	7.803413181	6.882484719	6.628475476	6.606436816	6.065062543	6.765484753	6.750941509	7.326795927	6.629185465	6.746440572	7.003747846	6.085759625	7.790412189	7.131497343	6.940948129	6.772695326	6.678751736	6.951583112	6.464104414	6.71459431	6.97526366	6.972493758
ADRA2A	7.13264448	6.236171159	6.579464506	6.489222838	7.375568414	7.069050337	6.960574503	8.725093858	8.189388037	7.036881944	5.753648683	7.210095165	5.927107348	6.378013614	6.100862764	7.27545786	7.341740737	7.279113537	8.38277965	7.326855012	6.546328878	5.084680247	6.071533489	7.057864337	6.701599196	6.321141142	7.891698156	6.470560872	7.333414311	4.961692442	5.369533851	3.734322439	6.75418768	6.69173815	4.710649469	5.95013208	6.02372901	7.802494324	7.424793366	7.203129153	3.878750362	7.800420136	5.72967675	6.166705401	6.211138766	5.364776505	6.0709717	5.608266732	5.425794612
ADRA2B	4.162583429	1.999270102	1.233369542	1.067734626	4.211089875	1.344944677	1.955112219	3.389354736	4.302490239	3.431688164	1.348104527	1.307013749	1.125785752	2.117349768	3.335446316	1.288176974	1.246184736	1.409166384	1.915203067	1.815665688	1.427150917	2.311789724	1.239369865	1.507945755	1.265034066	1.177967621	2.276483388	2.932923381	1.297194391	1.427071113	1.987916469	1.398983809	3.079858739	1.770213522	1.212424654	2.083503553	4.016706218	2.564720008	4.122408796	2.313870446	2.430401362	1.28897688	2.251965259	3.386286756	1.579729136	3.042951576	3.128919832	2.459771941	2.061280535
ADRA2C	4.631970191	4.076788557	3.379051214	3.846992162	4.382218727	2.968229312	3.907698147	4.309129054	4.550530383	4.240843796	3.706810627	3.862453932	3.920221487	3.814758726	4.137996375	3.086388692	3.783302014	3.718807228	3.608564712	4.113577077	3.019941226	5.430426382	4.027925071	4.219558059	4.188015543	4.3924732	4.151684397	4.419594787	4.176845671	4.384029044	8.781247997	4.090330685	4.171075939	4.503100508	4.067582103	4.044973503	3.729807091	4.124544074	4.417873244	4.338440382	4.366840124	4.643632795	4.158772705	4.40760998	3.691945342	4.24920705	3.865386279	4.288780049	4.21181717
ADRB1	4.212916909	2.997751544	1.228085697	0.98848391	4.159201452	1.317661121	1.966065475	3.492286091	3.993434564	4.12516144	1.350639584	1.641764729	2.809412873	3.20915068	3.216513145	2.014612206	1.201549011	1.405348464	2.391685897	2.034989171	1.429384672	1.988439266	1.183375135	4.398414906	3.414565825	2.299918851	2.357172107	3.58938936	2.628498189	3.23971057	4.067887497	3.887975714	3.681566857	2.002397022	3.854128119	3.725923438	4.201186354	2.425137345	4.355030812	2.131771174	3.794465771	2.72387675	3.623708335	3.689685806	2.141246223	3.484552665	1.829450203	3.057022053	3.951947407
ADRB2	12.74981071	12.66531081	12.72792235	13.21755183	13.4785443	12.48082528	12.2390017	11.44909201	12.85794355	13.0052535	12.39325933	11.77307219	12.80570867	12.97471804	12.34378977	13.25275248	12.04448878	13.32673683	13.13268516	11.59245674	12.52043109	13.26148928	11.5150606	12.17714003	12.70109846	13.33047462	13.21487397	12.833756	12.15364739	12.76059183	12.1219822	12.50349122	12.24977444	12.12359622	13.16271328	13.19016444	12.54710163	11.99377122	13.40663614	12.43715706	13.54152924	12.72589089	12.60486497	11.45488857	12.9044818	12.82031703	12.15323756	12.80935714	12.68169119
ADRB3	4.048106906	5.27948803	5.476091368	5.009756835	4.253329642	5.789250722	4.43202212	4.639580171	4.356111504	5.669865641	4.483810036	4.766769776	5.055120442	4.792587382	4.44987577	4.297935589	5.074813818	4.513104114	4.791003081	5.399952793	4.755824372	5.36789524	5.889657077	4.844355377	4.476426795	4.673934114	4.769991765	4.736387562	4.716425242	4.737212991	3.989698301	3.971508084	4.521462417	5.171227294	4.661354128	4.396605608	4.708449082	5.119391494	5.506912464	4.621122606	4.685210803	4.698901697	4.372068611	4.441851133	5.19842516	4.722679247	4.873591635	5.391005101	4.728591949
ADRBK1	10.87678334	10.94749534	11.05409935	11.00847216	11.05199403	10.80950361	11.69204944	11.35027529	11.05406853	10.89059851	10.88874917	11.43118274	11.24034657	11.328166	11.39875457	10.90389706	11.18919663	11.02609991	10.85274859	12.55181614	11.44669741	10.80544678	11.5130209	12.18155829	11.60165279	11.24524993	11.29663014	11.59908467	11.72665708	11.16751554	11.5479863	11.63780953	11.02991418	11.80054572	11.35231143	11.59851826	11.14101786	11.69296329	11.85914562	10.45811098	11.53002454	11.67045293	12.04667592	12.65915091	11.22729987	11.70629644	11.63252406	11.83378699	11.6454022
ADRBK2	9.360029681	9.37335552	9.430931652	9.010374799	8.74053803	8.506892341	9.040347017	8.689944053	8.914679722	9.255141074	9.110500609	9.515632296	9.296803088	9.593911186	9.618541809	9.531512616	9.440143178	9.153650572	9.334431682	9.978002332	8.805412971	9.153950639	9.734036305	9.965219479	9.117797061	9.436173472	9.551371788	9.513291659	10.11653434	9.594851952	9.535820201	9.951404302	9.494213851	9.539974026	9.581226762	9.125478684	9.377406913	9.315647134	8.738407285	9.65129725	9.615037846	9.49041065	9.799172437	9.272971923	8.606027937	9.412050072	9.588728842	9.713620427	9.640271867
ADRM1	10.5676405	10.51292215	10.56653206	10.54410957	10.64572346	10.50595279	10.35541369	10.42563262	10.64567119	10.75305728	10.54988693	10.36626309	10.52722976	10.84320841	10.27390669	10.28180946	10.33579407	10.64428793	10.62784457	11.05044025	10.16999529	9.253081938	10.67337979	10.71791901	10.83604	10.79300394	10.57366739	10.58159176	10.94015998	10.78190368	10.70051321	10.67529855	10.24701309	10.84591312	10.3571706	10.75876986	10.69373646	10.59754265	10.62902762	10.6463557	10.89167172	10.73529598	10.76045322	10.86100522	11.02152036	11.05550349	10.94888356	11.29477265	10.8011577
ADSL	10.64655739	10.41099065	10.46303529	10.32261218	10.64732525	11.16345346	10.93093727	11.20659454	10.79191846	10.69769939	10.56949106	10.6517804	10.55523381	10.68332594	10.79114144	10.77302742	10.91108051	10.67412897	10.70968126	10.47597863	11.42742611	10.92079815	10.56012938	10.47920651	10.55153984	10.22711573	10.10863976	10.54769149	10.88383687	11.12917482	11.32085834	10.88700209	10.88572401	10.59886394	10.65672106	10.95703208	10.9952245	10.81090143	10.69467712	10.67189516	10.71576199	10.73069592	10.93019761	10.86357495	10.84550858	11.01556509	10.80100053	10.73247345	10.72284841
ADSS	10.73709983	10.4104622	10.0592286	10.32497639	10.13463011	10.33556338	10.27848474	10.30562419	10.5947743	10.14588038	10.93169528	10.24857822	10.21159023	10.86600387	10.73316192	10.86305104	10.31022183	10.35072695	10.33004013	10.59309712	10.45513155	10.65215088	10.23771353	10.88505039	10.58463845	10.6298165	10.78617328	9.890684657	10.66519657	10.45353688	10.59373472	10.50525145	10.42557911	10.70273924	10.48558144	10.42415845	10.0760005	10.30958305	10.73559158	10.59418239	10.66301207	10.44863637	10.56656985	10.1355215	10.06442411	10.04694269	10.83001708	10.86705999	11.21176318
ADSSL1	7.876358937	7.119000725	7.971657176	7.970090529	8.01385955	8.301916404	8.001880604	7.6743311	7.921983245	7.815129949	8.242845334	8.666142248	7.897513594	7.945873224	8.514836864	7.920930133	8.511619306	8.382314465	8.004809372	8.891378379	7.605241372	7.675135504	8.436971737	8.109945309	7.965199111	6.600118575	8.002014878	8.010471917	7.908672996	8.133974591	8.291532688	7.922802491	7.944586873	8.75870186	7.737868528	8.266285655	8.343962872	7.794196652	8.226162008	7.895524664	7.897463128	8.247674469	8.374968972	8.88878004	7.773028582	8.526602614	7.977500918	8.390142803	8.015331221
AEBP1	8.135943412	7.34160723	6.599081075	8.405380971	8.515129509	7.927660084	7.58609229	8.207664246	8.781908381	8.071819051	7.477686007	7.212240991	7.536437284	8.285166586	7.916436715	7.488121246	8.214225319	7.065301082	7.464330576	7.10214473	6.946489826	4.571405051	7.264878775	6.0065333	6.753243289	5.656245457	7.016096785	7.093264971	7.095448563	7.70898281	7.29615332	6.292572032	7.896835404	6.921084673	6.082230987	7.448800083	7.863142637	6.898739931	6.891689437	6.94034226	7.486799001	6.873561074	6.128634161	8.008833239	7.663666778	7.04573047	7.895311098	7.463584476	7.540257843
AEBP2	9.813290621	9.877178247	9.822769153	9.898798057	9.532142427	9.512055025	9.801094986	9.91298247	9.823920971	9.719657279	9.794936958	9.658904868	9.531272904	9.621704508	10.01642092	9.95836139	9.489755025	9.698981126	9.705281125	9.333790449	9.883881096	10.72536929	9.789059037	9.991758914	9.949886328	10.01578497	10.13099209	9.751995788	9.395699681	9.545938546	9.652816212	9.840305265	9.777212982	9.509745439	10.01703033	9.545511883	9.711537498	9.826902534	9.396638984	9.650376419	9.631277554	9.571947797	9.441908723	9.754897854	9.903231396	9.523610826	9.800327196	9.500630907	9.595182362
AEN	8.27273238	8.780151508	8.127685154	8.338059455	8.482621037	8.645914293	8.541473733	8.787407382	8.056038089	8.06790491	8.090179493	8.006237409	8.130240868	7.818451755	7.990670241	8.255858163	7.969717182	8.418865809	8.360742629	7.469445894	9.146396359	7.69248428	8.458600123	7.702688278	8.637553457	7.776050695	7.636074457	8.274820886	8.061267623	8.404525006	8.476007206	8.016087402	8.344336796	8.00379891	9.031154929	8.553842163	8.712379237	8.156269771	8.033844744	8.094804777	8.325910218	8.343080475	8.35971538	8.986946042	8.551787953	9.29110637	8.244260803	8.036599689	7.910340226
AES	12.2251418	12.23904447	11.89592598	12.39694927	12.75359344	12.5771971	12.50424807	12.51756983	11.91922467	12.0539774	12.19549235	11.683763	11.65770637	12.24384399	12.05134315	12.1704724	12.23737832	12.30850525	12.21393885	11.26123755	12.56802174	11.34114246	12.0884678	11.71646817	12.44435776	11.92009533	11.7051035	12.06969353	11.93494946	12.49748994	12.33366403	12.15349283	12.15426412	11.68927899	12.38284078	12.73460802	12.30166813	11.92647826	12.64575029	12.12093057	12.34721387	12.19699298	11.9684969	12.46999309	12.64675681	12.59317062	12.46512989	12.35014442	12.45188914
AFAP1	6.724810831	6.26028652	6.347431066	6.046984989	6.401041731	6.793014793	6.43936675	8.046359324	6.983409057	6.92547536	6.30944645	7.144702585	5.874818467	6.670738482	6.307327248	6.302406435	6.729164463	6.312915602	6.93857292	6.235745689	7.065095468	7.054722364	7.008260191	6.344966284	6.752143957	5.924250206	6.842814072	6.137976884	6.628859058	5.64566822	6.256560389	4.892632543	6.249042241	6.383087951	5.787115958	6.10323823	5.516362249	6.996173503	6.594167873	6.333430852	5.208146111	6.311365268	6.153084039	6.378975245	5.719485661	5.979668579	6.23560958	5.359298946	6.454863726
AFAP1-AS1	3.359243655	2.069182402	1.338029378	2.284894889	3.40642335	1.465869986	1.858797389	1.862618237	2.298138315	2.363906292	2.104660655	1.991212585	2.088705535	3.392394022	3.56748519	1.560785385	1.677777266	1.662961863	1.372033572	1.649180147	1.63592736	3.148714376	3.235571582	1.368018689	1.187950112	2.066610342	1.15516036	2.777506042	3.434070958	1.690720879	1.746155808	1.191611841	3.603367666	1.768689108	2.478795444	2.389994718	3.281524245	2.360822609	2.456331868	2.622529808	1.159927467	2.458985577	3.18322116	2.586055059	1.531342629	2.259682794	1.955920916	2.063860921	1.9918541
AFAP1L1	3.613805481	3.194853763	1.217398828	2.712037306	4.002161055	3.51729914	2.1535024	3.309579469	4.203378449	3.290547007	2.946467255	2.234072859	3.009628639	2.858441979	3.335532704	3.261365995	2.437099349	2.597073128	2.555327076	1.994062247	1.719885016	4.365378075	2.777685742	2.353546712	1.893861283	2.194966559	2.025593982	2.64695393	1.94716974	2.3260196	2.770643522	1.910168901	3.424506092	2.5612252	2.374774778	1.573515045	3.056199025	2.95022836	3.59611523	2.898544965	2.472557834	3.233580844	3.055297041	3.452685388	3.089247628	3.233025019	3.078893515	2.862152138	2.484716935
AFAP1L2	5.577274236	5.708067471	5.91451247	4.817435473	5.269870971	6.245374026	5.638245927	6.077932718	5.839015316	4.840589626	4.725127598	5.569817558	5.05594772	5.97216465	5.630755319	5.029952043	4.820119595	6.042539164	5.860804665	5.281336674	5.847943038	4.932012285	4.399244414	4.026409435	4.94710875	4.875509113	5.263153934	5.252063401	5.120724121	5.053134983	4.691175047	4.326093399	5.024370542	5.92482383	4.785078102	5.186314345	4.879062053	4.971418994	5.776642121	5.196847575	3.940683838	5.198789968	4.840379688	4.661385158	4.544976844	4.940076412	4.882150452	4.482007676	4.73546999
AFF1	7.283572912	7.623910242	7.135294356	7.258282345	7.079301088	7.234809314	7.12694656	7.478753565	7.271564389	7.22196787	7.16913644	7.146732299	7.204731969	7.137729441	7.104220883	7.231171561	7.022956315	7.136487855	7.292231751	7.538276877	7.409055742	7.284262383	7.037839047	7.572624246	7.12999666	7.437968043	7.390556034	7.287778229	7.195394839	7.196065733	7.027646376	7.396522004	7.197323919	7.680222528	7.098965952	7.092833976	7.031854605	7.062358806	7.364490396	7.162354244	6.961327265	7.394621494	7.238427303	7.426919066	7.236811475	6.944143448	7.198509809	7.326121392	7.134807252
AFF2	0.74375054	1.428774896	1.270894136	1.165510754	0.832383605	1.369332536	1.315038809	1.057889449	2.018670707	1.399786741	2.733688706	1.396747745	1.916856674	1.257089977	0.833431415	1.243662303	1.356098509	1.442335606	1.227199995	1.580147133	1.453092348	1.522495249	1.298632131	1.4681306	1.310546977	1.222962099	1.395154649	1.029759705	1.343515276	1.428122189	1.396757212	1.439150608	0.805123221	1.587215241	1.332899682	1.359782562	1.097882869	1.333338088	1.37510988	1.366824411	1.284544319	1.335035764	1.244199243	0.966645624	1.504369283	1.206649112	2.525233383	1.427895046	1.308826565
AFF3	6.89735533	6.233689613	5.965021938	6.773369869	8.70538213	5.458557609	5.02916442	5.006024388	6.546696278	6.866165389	6.172497714	6.497384145	5.802560011	6.847127558	6.135884162	6.065067873	6.577366131	5.532458007	5.947153309	6.176584809	4.329954123	6.34766104	5.363642107	4.32038143	4.606310452	4.774066325	5.10953719	5.033470633	5.440357123	5.242022605	5.672158737	5.854460652	6.078773956	5.37491863	4.957201737	5.315456191	6.010732505	5.295640466	4.689231233	5.627089995	5.383433135	5.480422607	5.098239168	6.317395244	4.973385985	4.395202029	6.441138453	5.138858637	6.033528565
AFF4	6.578005171	6.451142753	6.104224039	6.283478292	6.29581992	6.133241098	6.108856837	6.044627624	6.040414548	6.240362329	6.535193868	6.011681855	6.052673397	6.620689658	6.324641794	6.443954966	6.5914873	6.523083759	6.629813777	6.693604535	6.42339404	5.422302934	6.20332589	6.388212589	6.165020572	6.491732374	6.571689	6.374633712	6.251468053	6.398282542	6.554801601	6.57833357	6.366521557	6.353177655	6.660956374	6.328706705	6.435394615	5.97334148	6.164595735	6.361362041	6.577711945	6.312508332	6.347777472	6.080564718	6.288104064	6.343621355	6.693700987	6.376809106	6.5752724
AFG3L1P	11.5517147	11.35485079	11.20471577	11.09507527	11.73476934	11.52047835	12.05986	11.8890973	11.64895485	11.59322198	11.62528063	11.34951055	11.17276068	11.6923687	11.31783557	10.9659428	11.43991215	11.46604246	11.20251101	11.28744041	11.77520657	9.715788765	10.94563686	10.65937518	10.7716712	10.86193504	10.97850911	11.56952175	10.85474647	10.84196075	10.57884291	11.43887108	11.08054636	11.37303645	11.45610102	11.81818409	11.80704708	11.21790085	12.27984815	11.53738299	11.3106242	11.46549944	11.363206	11.03397031	11.34137663	11.50999739	11.68195127	11.36896989	11.87873433
AFG3L2	9.001735859	8.585923196	8.977381281	8.740838208	9.504972601	9.908241182	9.387425469	9.110470823	9.419320609	9.401830007	9.40518336	9.288339345	9.299067549	9.322206462	9.436978978	9.520360412	9.815553264	9.665339024	9.278776438	9.140053214	9.42870258	7.073846825	8.656036741	8.236909886	8.318917935	8.205283198	7.816862594	9.497720982	9.305959992	9.548770504	9.451769332	9.507423381	9.486869544	8.597519928	9.68870166	9.708616983	9.44335695	9.309746637	9.743843987	9.358392284	9.305423893	9.515714391	9.530180102	9.14958329	9.311275712	9.340828651	9.459478369	9.554799589	9.588953704
AFM	0.687123306	1.04046581	1.043903128	0.893324739	0.610053046	1.025191027	0.955349235	0.751450202	0.812093909	0.969129285	0.985825284	0.952799106	0.929665447	0.921183345	0.583982413	1.001285473	0.965962613	1.026511531	1.052689337	0.82631322	0.965797412	0.770387925	0.985314651	0.910179587	0.943662757	0.875558156	0.916827593	0.849617193	0.946358532	0.864875631	0.886778212	0.953451248	0.50425072	0.846633636	0.981056552	0.936480602	0.685515851	0.974390452	0.927230028	1.006269094	1.040069447	0.955297671	1.95357943	0.708428539	1.052705345	0.827523161	0.995803987	0.962219993	0.983993228
AFMID	5.306366388	4.333680549	5.164911686	5.621113576	4.946821223	5.925434348	5.902444747	6.09896497	5.216784249	5.483665089	5.520296669	5.873546636	5.651037858	5.81806337	5.84799054	5.781429663	5.984205886	5.830892322	5.619640509	6.757460688	6.95645727	5.338615606	6.315197753	5.628527688	5.397805403	5.643622443	5.086236899	5.63144523	6.42628654	5.857872922	5.747178593	6.584450769	6.008913629	5.739076806	5.350025201	5.820830485	5.735761977	5.823846802	6.028463952	5.933915496	5.91816207	5.557967945	6.316525955	5.234806815	6.039389249	6.079133043	5.907693242	6.34402514	6.124423681
AFP	3.380424213	1.231024245	1.095053964	2.133997958	3.310895912	1.125913683	1.024699015	2.758433878	2.711009721	1.17688892	1.105561877	1.718305375	1.922972004	1.501489921	3.195061099	1.093459437	1.434034994	1.166140479	1.042421749	1.294852249	1.18068387	1.200879066	1.069118039	1.195189004	1.079959436	0.990119482	1.085852142	1.377899889	1.096063364	1.129226341	1.720897347	1.129372132	3.111901832	1.299008621	1.075602477	1.048267083	2.326975462	1.095907772	2.859467737	2.534713817	1.083257241	1.067749441	2.749587181	3.056583576	1.280850089	0.966727014	1.110446427	1.135272663	1.07380624
AFTPH	11.77591442	11.65704756	11.65991094	11.51876658	11.56711667	11.90142915	11.82106149	11.61815038	11.85415016	11.99229945	11.74142874	11.96285025	11.8584023	11.83351778	12.03655212	12.02264443	11.98994198	11.87648851	11.80925876	11.85337999	11.61596219	11.76047798	11.71799321	11.45878555	11.4411142	11.51439662	11.66138699	11.74970828	11.88790475	11.94164923	11.97284243	12.00087419	12.14382267	11.82421186	11.93131237	11.73022044	11.84652203	11.77972771	11.59534039	11.89110088	11.7864001	11.79847532	11.85901784	11.6429502	11.75350701	11.65803745	11.75656321	11.70656021	11.85589191
AGA	10.28251583	10.49906556	10.70601842	10.73233424	10.50517568	10.72682524	10.50181314	10.7454626	10.53148888	10.54005858	10.08868787	10.45761174	10.40611572	10.33458243	10.09161641	10.70994855	10.56130461	10.61121892	9.901455042	10.11435451	10.83035454	10.79679511	10.7418677	10.95499134	11.21939767	10.71136103	11.00105881	10.4757599	10.63661373	10.33298075	10.33142692	10.37845191	10.31870365	10.46284242	10.11393108	10.56037924	10.41616727	10.30193177	10.74314738	10.3567348	10.29480074	10.52825614	10.48947833	10.61539065	10.37230935	10.78105699	10.6784681	10.62440027	10.45874438
AGAP1	8.140050086	7.376256216	8.334115101	8.088688273	8.643741903	7.572189131	9.156944958	8.043601568	8.659457453	8.557602834	8.803267609	8.064299385	8.272322513	8.423109835	8.70952965	8.789412623	8.138092691	8.966970257	7.787202271	7.024191163	9.075838052	8.682817933	7.813050942	9.077090916	8.792688067	9.189976469	8.650992793	8.62073656	7.353421945	8.295442861	7.950406562	8.366479841	7.919943593	7.542390186	9.3394338	9.261419374	7.741363923	8.792710443	8.944880069	8.563365714	8.842990991	8.662274002	8.499346415	8.681899606	8.020993432	8.324444462	8.370006537	8.075384696	8.336514431
AGAP10	9.385797517	9.397481225	9.201752534	9.319577617	9.264195615	7.771825736	9.605723782	8.762287334	9.255105816	9.217359506	9.368447465	9.157318929	8.851040281	9.202887326	9.177235896	9.167894147	9.274797221	9.324585746	8.85377071	9.18297417	9.291879963	9.958238468	9.228659871	10.12360566	9.623697129	9.916714153	10.17041063	8.965377765	8.467077692	8.708444772	8.669512159	9.304229906	9.018347722	9.373021261	9.686533845	9.387947159	8.903414674	8.840263465	9.077538486	9.335942926	9.147676727	9.311106447	8.692962183	9.021508528	8.868328313	9.331545729	9.178778449	8.647483315	9.04865481
AGAP2	10.92332317	11.30503438	11.27511304	11.32572683	11.59605099	11.65143114	11.07190589	12.22431425	11.19313448	10.87770342	11.07878114	11.00060619	10.83030497	10.94566948	10.99943905	11.00663424	10.79826182	11.31871042	10.93862569	10.26774604	12.30249362	12.65568886	10.85108828	10.4339114	11.61600736	11.0101565	10.7589646	10.77815145	10.71388733	11.12441065	11.30948851	10.83888969	10.96362313	10.88188539	10.94300078	11.48795564	10.91325352	11.26125155	11.60106421	10.76138519	11.08808499	10.90327695	10.81121007	11.41683424	11.70692593	11.48895674	11.09222838	11.19170389	11.11283269
AGAP3	11.24145655	11.96991453	11.56013458	12.27032788	11.79975699	10.40587743	10.98996011	10.0619967	11.54210612	11.64996825	11.67777977	11.75181655	11.96599337	11.78644817	11.72220659	11.70535266	11.41151196	11.11735203	11.56319281	12.32605047	10.12600135	10.00190021	12.39216227	11.10826503	12.14911247	12.05782618	11.3508682	12.1929872	11.6933539	11.33268582	11.28054269	11.1647676	11.6350882	11.66060744	12.17379615	11.51490341	11.37136403	12.1498661	11.02536781	12.12712562	12.05425934	12.26717212	12.22619932	11.98066516	11.83502508	11.62748844	11.46403234	11.7133993	12.13988225
AGAP7	8.007383352	9.071788601	8.804882532	8.84787414	8.81199428	7.389960088	9.717270283	8.228674244	8.86848157	8.64855977	8.811414926	8.625376942	9.091032774	7.669581139	8.598367613	8.686329803	8.640981739	7.859967977	8.3850481	7.760106165	7.877833382	7.956674427	8.392975867	7.711313585	8.135776592	8.105536884	7.421755127	9.311678402	7.352681773	7.371013663	7.053804156	7.756460947	8.611969358	7.817462721	9.12456517	8.358295677	7.663391562	8.244341812	8.56497806	9.23964879	8.567063194	8.76373478	8.288618843	8.386967132	8.015847273	7.335816858	7.700085418	7.117367529	8.728402128
AGAP8	9.242361303	9.115251029	9.304617	9.030715253	9.521100797	9.731192801	10.0768306	10.01661354	9.706674306	9.703994598	9.419680917	9.227053406	9.12296359	9.342311713	9.061903508	8.92359832	9.229678975	9.243511904	9.154304423	9.211095249	9.681814174	7.806070954	8.548501608	7.448840525	8.084640953	8.014276256	7.931861007	9.391238848	8.430607046	8.533251373	8.31506815	9.055446663	9.146040572	9.018828129	9.120213114	9.569457127	9.776485447	8.755751281	10.05423749	9.237662867	9.038054565	9.276477546	8.846988048	8.962140448	9.010643661	9.252915443	9.342984338	9.146639949	9.413689917
AGBL2	8.125647061	7.674457865	7.772093899	8.277696556	7.696903402	7.908270978	7.883017069	7.90561594	6.805237476	7.076024544	7.549917463	7.477120647	7.200855829	7.463675812	7.077853645	7.257945614	7.40642451	7.177358881	7.266185869	6.470637481	8.302374986	9.009340339	7.216393635	7.221065648	7.520168584	7.106544129	7.662308537	6.634986069	6.520179663	7.060477796	6.981247154	6.702126688	7.122264799	7.458033675	6.653464068	7.405293069	7.490406642	6.810053878	7.777543798	7.126065865	6.924021652	6.789200411	6.550774488	7.971110574	7.442017408	6.879733158	7.050938019	6.752648747	7.134381166
AGBL3	5.293342787	5.04944606	4.494135175	5.896818255	5.26965924	4.238886204	4.754902985	4.503776591	5.389879357	4.319728096	4.340342873	4.37102373	5.33871207	4.73237953	5.120066157	5.016402248	4.754806581	4.304167991	4.958204638	4.650159565	3.366654854	4.159330325	5.261414519	3.886620259	4.795399231	4.628642119	4.605909385	5.430156992	4.251314796	4.564207487	3.878958309	4.00923305	5.302921979	4.466209208	5.156213731	4.691335233	4.610924491	4.757815843	4.188595675	5.147204613	4.422429397	4.703127317	5.352484147	5.537442058	4.575397147	4.819198602	4.038733767	4.131188152	5.108582328
AGBL4	2.055666478	1.194803986	1.142212162	1.303543766	2.308004473	1.136207982	1.63262085	2.225736077	1.349920785	1.147050255	1.153392374	2.183935149	0.998850166	1.032041174	0.858800958	1.068787594	1.079477494	1.165891251	1.054193532	4.389104751	1.167619393	1.18548239	1.085547654	1.209801464	1.488551862	0.993601017	1.106030991	1.155487607	1.101112765	1.145161882	1.440736147	1.959963867	2.297444823	1.235640358	1.065274566	1.07183057	1.693901987	1.951990942	1.092902324	1.040442803	1.878710566	1.194155189	1.888980431	1.445361657	1.273280099	0.960115365	1.116524067	1.146808745	1.074141375
AGBL5	7.448048081	7.509949077	7.268770944	7.534574096	7.7630967	7.833951073	7.38699231	8.101279444	8.056837506	7.578649385	7.372387787	7.921206105	7.574560898	7.393029112	7.574245489	7.799796787	7.781860758	7.755532264	7.968681939	7.811711728	7.894143159	7.347670706	7.583900059	7.031084954	7.610715371	7.160755695	7.233233162	7.255783312	7.829223533	7.567804866	7.737478206	7.257463338	7.74619797	7.637279289	7.415339177	7.598876046	7.501688702	7.799379917	7.609967272	7.744480255	7.193963722	7.909291289	7.710060672	7.907508368	7.744003796	7.590349264	7.606557067	7.687600054	7.487418617
AGER	11.37984317	11.08751642	11.15178745	11.35950411	11.3770652	10.74780921	11.0729396	11.27914888	10.8084321	10.73215396	10.35891398	11.3480737	10.65229659	10.88814314	10.72933516	10.38028676	10.68291569	10.45121732	10.72346172	11.37013139	11.05567083	10.09756708	11.04482429	11.15712097	11.20817106	10.74147488	11.147613	10.8141852	10.50422345	10.48851797	10.54180776	10.66226557	10.69747736	11.89316353	10.20320313	11.08951926	11.32461987	10.76872116	11.40417772	10.96835917	10.74359804	11.11385218	11.00488015	11.4138091	10.9345995	11.04686847	10.82078887	10.83044063	10.79520241
AGFG1	11.37926827	11.57709228	11.5621821	11.28773985	11.16697257	11.07476398	11.45290793	11.2334979	11.23119566	11.40349181	11.52539178	11.55903137	11.38692671	11.26277552	11.37843832	11.41087732	11.49567441	11.4144431	11.59391662	11.69713777	11.09831467	11.62235347	11.67465152	11.69333219	11.45640457	12.0056216	11.58946419	11.85781008	11.89817718	11.53726661	11.62245582	11.74669275	11.48607177	11.48129765	11.5164509	11.29223342	11.67622972	11.70916592	11.23995773	11.88896095	11.75111297	12.05901924	12.51573819	11.05127463	11.34130519	11.44178996	11.45498675	11.70622891	11.30180569
AGFG2	6.514179704	6.530464617	6.491154969	6.550082888	6.812556831	6.893930183	6.586430062	6.795624802	6.794489292	6.642737992	6.560866022	6.411464712	6.438073646	6.331825209	6.106008689	6.513094671	6.098943859	6.750723436	6.654676167	5.14203773	7.390044489	6.061615988	5.894833292	5.885677906	6.830673495	6.640107968	6.586665922	6.056446803	5.823539026	6.513837738	6.582399655	6.705608338	6.461384749	6.698286821	6.815322004	7.066976609	6.57692189	6.458486463	6.857012503	6.298574464	6.448450139	6.174819072	6.048339663	6.594623054	7.558660269	7.295835095	6.756743894	7.104086656	6.481796346
AGGF1	8.768207956	8.639251118	8.47576901	8.405579853	8.225422012	8.432348953	7.875433663	7.643439017	8.737360924	8.796573556	8.829218446	8.740615182	8.759047163	8.792404103	8.913014506	8.973059206	8.768760552	8.811520084	8.707791538	8.277819969	7.428685469	8.082527722	8.362013688	8.802983392	8.522116759	8.657753115	8.74812708	8.534629414	8.885499766	8.899356241	9.065754147	8.893455696	8.820177867	8.755638003	8.774985048	8.396587558	8.661446897	8.541545808	8.180118684	8.648490244	8.600925323	8.516875059	8.589270869	7.980616481	8.383700937	8.406851607	8.740844961	8.704073899	8.610137738
AGK	4.865328391	5.267108716	5.54233142	5.254394499	4.370206688	6.170521373	6.322433876	4.877639891	5.594813739	5.129499454	6.203076708	5.582561847	5.363152974	5.894971052	5.916951722	5.972760168	5.729319329	5.693333556	5.523220025	4.679502996	5.861826684	4.545369234	5.63585326	5.87215055	6.064316104	5.702192862	6.227155094	5.971402134	5.309273418	6.02031414	5.891641529	6.272720296	5.320000302	5.237658393	6.083893489	6.391953803	5.501376415	5.808246502	5.901313219	6.055827486	6.004724112	6.391014521	5.617225261	5.717754798	5.740937979	6.08077135	6.363865255	5.965651156	5.895181083
AGL	10.00470209	9.779375284	9.82092456	10.11559943	9.694454759	9.974510947	10.53898599	10.47057071	10.32020579	10.23650402	10.10024784	10.06313407	10.26751166	9.934106647	10.12098517	10.1395262	10.0545772	9.951268993	10.06938184	8.828412094	10.09644082	11.21937875	10.01710298	9.49170275	10.10399121	9.861930423	10.07466613	9.974339247	9.088509769	10.12656011	10.05723257	10.05368041	9.925122287	9.637526209	9.994849451	10.03448591	9.975735556	10.02134601	9.391361728	9.739926539	9.833060671	9.73974728	9.255490944	10.09018687	10.03488963	9.907291377	10.02860806	9.26790305	9.799875932
AGMAT	7.47320431	6.942609187	6.561067785	7.620420135	6.99291015	7.722240273	7.040060496	7.547446608	6.751758419	6.89388148	7.095407817	6.880446974	6.83950349	7.768097858	6.976131042	6.882421498	7.74378051	7.350691301	7.560503841	6.14492532	7.488213889	8.322171635	8.029778314	6.932126313	7.984443095	6.954310068	7.19160325	6.759345174	7.463047667	8.038379152	8.268701312	7.22349629	7.54682428	7.603837145	6.710168242	7.239217718	7.64706673	6.577794518	6.475925465	6.931185803	7.031635166	6.862669597	6.55425693	6.955407056	7.858331442	7.715265307	7.469007142	7.470574063	7.153776506
AGMO	0.637551807	1.25761808	2.099605031	1.083705198	0.867259623	1.189385726	1.161143695	0.933415438	1.125116173	1.187298268	1.208734938	1.20964721	1.135040531	1.185835957	0.759581371	1.181705293	1.174337992	1.236973403	1.173957806	1.299761042	1.312470489	2.660968124	1.185463458	1.428919344	1.213673713	1.136879515	1.241381157	0.985168829	1.190332347	1.344834361	1.266404818	1.295422911	0.731707975	1.292715749	1.252544156	1.188210443	0.957454431	1.203576557	1.153180642	1.008254917	1.182651719	1.561829952	1.054413436	0.824809644	1.267254219	1.116353627	1.225662294	1.228067503	1.190512659
AGPAT1	11.9885932	11.41677829	11.66414322	11.73537166	12.45144644	12.39085284	11.86468226	12.62856021	13.28370118	12.07749723	11.78693427	12.699322	11.68394658	11.79160153	12.14197687	12.00728279	12.25842747	12.23005155	12.48597375	12.23097812	12.40510352	11.89866862	11.98841125	12.04749389	12.38673161	11.80769229	12.47273026	11.9216273	12.33213266	11.45309933	11.56865742	11.58012375	12.52094771	12.25937006	11.45069877	11.94942854	11.9202188	12.7722504	12.31466479	12.08977879	11.39308599	12.22264571	11.68860133	12.15486143	11.93717557	11.85928765	11.98138603	11.83621984	11.67723441
AGPAT2	8.370811598	7.942253555	8.311191089	7.941269035	8.288496014	8.258815302	7.75619156	7.908837076	8.258858914	8.359580126	8.125018309	8.410686711	8.15722064	8.855380571	8.088990816	8.121921897	8.467271805	8.580425026	8.625731035	9.865403423	7.978660742	5.839528292	8.893254708	7.90184167	8.442401547	8.481601186	8.244358446	8.592083705	9.180628799	9.021597655	8.891357573	9.210507438	8.670962152	9.065063329	8.590327037	8.734733302	8.777120935	8.471635334	9.096568361	8.342837924	8.814496625	9.1038335	9.425640896	7.995046002	8.507001784	9.268773693	9.136707627	9.719029931	8.962968267
AGPAT3	9.885359632	10.23659464	10.04390715	9.738614888	9.774116268	9.59815267	9.759409411	9.643017538	9.966172079	9.930794108	9.681394023	10.11444427	10.43915038	10.04694648	10.02066168	10.04619514	9.818078245	9.925505512	10.06268654	10.39197693	9.782688166	9.507146203	10.43311518	10.50378611	10.26088714	10.17882608	10.15007109	10.07796838	10.43392963	10.29158862	10.10595464	10.35976048	10.22042656	10.4084931	10.14516848	10.18393079	10.40328968	10.33132047	10.0173574	9.979917792	10.08229677	10.07979361	10.48673825	10.18753982	10.07457034	10.55142327	10.01725111	10.21894546	10.01343086
AGPAT4	9.54454956	9.19785926	9.10842896	9.505097956	9.839768732	9.203405913	10.11473156	9.694923873	10.38253592	9.60039777	9.533325452	10.08568919	9.688240014	10.05475687	9.673747422	9.697255827	9.531000916	9.933704607	9.494011131	10.47107644	9.845057791	10.2098727	9.443144537	10.04463453	9.637670597	10.30572041	10.61918779	9.877346569	9.729714444	9.556707373	9.1246116	9.862883365	10.01962232	10.027219	9.699906067	10.27346586	10.09835849	9.531663648	10.64263306	10.04787345	10.16927945	10.38921052	9.989227063	10.32189683	9.916108502	9.946027844	10.32500005	10.30779148	10.24708775
AGPAT4-IT1	9.231051547	8.860425206	8.925468936	9.182431244	9.61593205	8.957594734	10.25781428	9.586857151	10.76677192	10.16839251	9.955423383	10.2893258	9.670919893	9.982200223	9.865085892	9.650689032	7.979329192	9.724516519	9.130615472	10.16193258	9.285643022	8.52407709	9.101842894	9.112868706	8.893068975	9.739106864	10.12582114	9.873119238	9.119526251	9.096723358	8.394180163	9.906996199	10.47622253	9.915959629	9.895755226	10.00341254	10.17126711	9.52654006	10.16782867	10.19843879	10.06084055	10.43770642	9.966826418	9.382279013	9.637545206	9.692090952	10.22292189	9.775800802	9.923959843
AGPAT5	8.893361102	8.574026316	8.595394965	8.641842552	8.342446214	8.950757512	8.623073639	8.698471002	8.385664585	8.870449126	8.587381802	8.782315824	8.838109871	8.894371653	8.533364661	8.671025876	8.720020994	8.457211083	8.510064119	8.568995836	8.756985807	9.453634881	8.828657518	9.059138198	8.762273297	8.592653627	8.828501144	8.079101448	8.572626102	8.82026237	9.084070232	8.532656068	8.837231948	8.789253626	8.384310932	8.407206678	8.40883315	8.377215511	8.200591682	8.348396549	8.182480268	8.305099693	8.132086508	8.557439013	8.492234981	8.499227447	8.513572081	8.235329971	8.392516551
AGPAT6	9.901847111	9.62040878	9.480319413	9.624623372	10.14611421	10.14388768	9.851765042	9.699741706	10.14392476	10.1453488	9.832931665	10.04765638	9.894039324	10.23750337	10.00517555	9.988030796	10.14158099	10.21949651	10.01362841	10.3192154	9.916011282	7.959446016	9.678090803	8.860716529	9.154432171	9.194321277	8.718952049	10.42772111	10.18145746	10.48622555	10.2602833	10.4499591	10.2181845	9.58050335	10.30873992	10.56771704	10.44569927	9.842964369	10.47787272	10.11049864	10.21794825	10.42598311	10.52289694	9.701803093	10.21559073	10.291408	10.34363446	10.57918407	10.38871162
AGPAT9	10.50685999	10.2704985	10.85074119	9.946284314	10.0049671	10.17412862	10.66087919	10.58877109	10.13984595	10.62409218	10.58224473	10.85984671	11.1738064	10.51186639	10.66991525	10.69418853	11.00628479	10.52787142	11.09554272	10.82078528	10.62142606	11.15356175	10.67063057	10.56545379	10.42432737	10.58582611	10.32486052	10.33752046	11.12390584	10.79575816	10.49607388	10.84740685	10.85790657	10.7258518	10.4964433	10.07860495	11.03239155	10.83356717	10.61076861	10.85471197	10.29491969	10.62333635	11.06863242	9.86745815	9.697198356	10.22247699	10.50641601	10.58264982	10.22355348
AGPHD1	6.267616416	6.011994368	5.094707541	6.632121654	5.519237464	7.13228217	6.377460243	6.134081772	5.817547676	6.086920061	6.067113288	6.06906308	5.661585102	6.2156343	5.96776761	6.017694112	6.371286697	6.167865682	6.230337846	4.373535677	5.805419853	6.799274614	6.321813598	6.035533675	6.439080072	5.18087477	5.396011119	4.149612765	5.56812663	6.624471098	6.550346056	5.31023565	6.344012916	5.627087327	5.476544577	6.083854277	6.779060983	5.731551955	5.289393039	5.469148519	5.56611551	5.451806882	4.845464282	6.775187306	6.885405154	6.153187627	6.152522634	5.972326079	5.908329706
AGPS	8.903140195	8.757661163	8.962741451	9.201104356	8.921468761	8.982380741	8.989553274	9.038637268	8.511926858	8.923325084	8.926741983	9.233126066	9.154495492	8.937864453	9.012533064	9.036966299	8.971315155	8.887118934	8.938178986	9.550964698	9.118549076	9.720810489	9.349499842	9.316544033	9.17526847	9.486604036	9.282559753	9.02207005	9.40487404	9.290737692	9.443199828	9.206847505	9.040694497	9.603594865	8.937189478	8.780348304	8.864371341	9.396441958	9.163548085	8.956938151	9.057886617	9.241881931	9.293839774	9.091819714	9.024003679	9.028511974	8.935576293	9.039773674	8.757276043
AGR2	2.28952163	2.026286846	2.088287581	2.976364805	2.327116473	3.185615654	4.806506235	1.33762687	2.743908855	1.995630608	1.39754147	2.723261246	0.964283721	2.80858978	3.121115646	2.688452345	2.65193934	1.17113104	3.518660469	2.229348203	2.424461929	2.678984396	3.396227405	3.568527978	1.285801333	2.488643287	2.722033214	2.647345366	3.062332742	2.64777077	1.204050896	1.639744167	2.556695044	3.036792823	1.665223512	2.567533232	1.635601478	3.704175443	1.976074432	2.67523885	3.053446697	3.014422741	2.625407031	2.714784588	3.148976536	2.337535119	2.570942119	3.806372913	3.050106838
AGR3	2.599960208	1.228238007	1.118862743	0.99571268	1.719695811	1.139070875	1.077850622	0.868093789	1.063897436	1.171566616	1.135322305	1.40474206	1.087431988	1.075350327	1.775304043	1.073931563	1.123810883	1.169839299	1.077545911	1.165307508	1.17925242	1.123190483	1.11214904	1.158800776	1.106741626	1.023862393	1.105258865	1.325501211	1.107688639	1.097308716	1.104345353	1.143434407	2.428998582	1.1825419	1.107320323	1.067865953	2.060005755	1.142902161	1.115403477	0.97733137	1.130064588	1.116951013	1.030144315	1.299555396	1.250235041	0.980835033	1.139747626	1.130477866	1.105382672
AGRN	4.992752429	6.499569843	5.073603875	5.070557256	5.113721109	5.04098402	5.031869683	4.62058806	4.489577286	5.105905983	4.379959672	4.179743453	5.344043193	5.359761523	5.464939296	4.50695684	5.125291319	5.044758473	5.035442605	5.698269805	4.637128231	4.839106057	5.165344751	5.061711851	4.60329125	5.250270881	4.330701387	4.616271689	6.387850238	5.25287984	4.725652724	4.724932347	4.732565194	5.746517964	5.218986469	5.470579151	5.247493716	4.877799368	5.292483572	5.579863109	6.330078768	4.63753347	4.958365578	4.774869799	4.81061258	5.447603122	4.679909461	5.192031856	5.072475565
AGRP	6.421178776	5.653629825	5.130943123	5.241821247	5.835380787	4.963564455	4.471768635	5.093807998	6.434173108	5.766481469	4.843768228	5.182993571	5.46134115	5.004424573	6.213298008	5.17373799	4.918301052	5.010073246	5.236729225	6.368118619	4.472772602	5.798556788	5.657401084	6.341698214	5.278560375	6.272669035	6.527891375	5.376948619	6.161509892	6.163200263	6.146208346	5.408203931	6.202534235	6.169066156	5.479816985	5.401001146	6.296135232	5.96169974	6.16445813	5.574780884	5.879294506	5.579403811	6.103308758	5.615015217	5.154162833	5.884734417	5.39362736	5.821534727	5.538297181
AGSK1	8.933743753	7.499499225	8.395524821	8.353714844	9.022341021	9.509986128	8.82275642	8.945526707	8.729937636	7.948949761	7.989096384	8.145562241	8.146061243	8.246276981	8.247338517	8.608917041	8.709574766	8.475516993	8.459561351	7.160218969	10.10526126	7.038538184	8.374157725	7.491218199	8.629695333	9.132093415	8.047116146	8.022977553	7.301756817	7.938165259	8.09833754	7.952596289	8.074451804	7.894782383	8.528634621	8.647582439	8.893207976	8.171297272	9.160627696	7.412149467	8.054463249	8.01396276	7.580044945	8.782273144	8.69901195	8.563780147	8.457587476	8.418714589	8.305967751
AGT	1.726991521	1.251024902	1.290277298	1.088689177	0.736256245	1.189801725	1.249391594	1.07971601	1.123652827	1.196359826	1.207934132	1.178892773	1.227201254	1.118658191	0.840786283	1.379983655	1.233292673	1.275715356	1.191479573	1.268843513	1.312770255	1.796008675	1.164769697	1.275593319	1.38056829	1.160804162	1.208519334	1.063083484	1.227807533	1.331882991	1.372129109	1.261561061	1.078637045	1.267107823	1.322207091	1.155775563	1.17469432	1.188460225	1.149987537	1.157322263	1.179463995	1.161317759	1.360802969	1.038187268	1.288768616	1.122288613	1.199598263	1.266868572	1.223007108
AGTPBP1	6.64340719	6.51897927	7.294050811	7.609149695	6.16465492	7.725537952	7.442637415	6.053119471	6.212974167	6.237552161	7.28229886	7.755991644	7.469408621	6.911802074	7.355959668	8.535848715	7.567275602	7.524360216	7.225073305	8.29480817	7.638257089	9.455883039	7.560656318	7.651777999	7.495079859	7.87894331	7.924690539	7.796917384	7.643132882	7.709562177	8.134699584	7.706433352	7.87877556	8.088115719	7.947786596	7.319064995	7.243477536	8.698830008	7.769322458	7.719780054	7.272692132	7.843643312	7.674012217	7.177939219	7.122951466	6.597212912	7.430758162	6.846619655	7.422801429
AGTR1	3.108691135	3.420989785	3.382798542	4.418185196	9.707992802	2.730835968	2.138030426	2.650755381	2.447769588	2.614678597	2.967352782	3.268978524	3.689703566	2.848298448	3.101599503	2.974415725	3.029262696	2.756134511	3.51877319	3.001665322	2.693472198	4.064376031	3.436191583	3.233422285	3.819222109	3.574090274	3.60458917	2.771037267	3.88886653	3.95957075	3.442969032	3.035286714	2.585909488	3.128122686	2.707956609	3.301958581	3.40906637	3.334243887	2.28524792	3.137357715	3.056689898	3.213110438	3.884061992	4.0569398	3.478423016	3.067458961	2.732837404	3.147362905	2.86401292
AGTR2	1.525059727	1.565391846	1.331457436	1.282980463	0.959769443	1.532591022	1.38350558	1.181201888	1.385858979	1.55395781	1.425511371	1.468953184	1.365984447	1.406866522	2.033581284	1.348019956	1.411347677	1.534087327	1.360417941	1.86771016	1.571789128	1.688514617	1.420219469	1.538480972	1.449016096	1.346762184	1.476077193	1.175262761	1.859945542	1.417481274	1.491310783	1.505378645	1.112507912	1.790661055	1.436697977	1.435682269	1.197423031	1.475875241	1.484721372	1.136060392	1.40486877	1.439242884	1.291448184	1.03899563	1.612963118	1.328459813	1.458178248	1.444733281	1.452073295
AGTRAP	9.401866048	9.035605464	9.560375744	8.943425341	9.155968595	8.677909468	9.162092697	8.240342148	9.327438378	9.547383919	9.135763947	9.502007653	9.55728829	9.904253891	9.438254122	9.362217389	9.208925516	9.190352495	9.368986513	10.23416169	8.113070842	8.120322949	10.11860951	9.847801198	9.759201456	10.08231746	9.656574166	9.959700313	10.05279895	9.808859686	9.634206265	9.659929236	9.316030397	9.387405051	9.656680654	9.652648268	10.07267458	9.835022018	9.47967028	9.899070321	10.00348206	10.09729173	10.39175065	9.10468671	9.418802804	9.885988062	9.924557969	10.23659968	10.03225749
AGXT	1.575652548	2.110969084	1.152116886	1.218433746	1.714004604	1.750264229	1.850182956	1.522712694	1.219124057	1.55092255	1.210699774	1.17277635	1.940956804	1.366085976	1.169219939	1.124643341	1.308974974	1.513960855	1.665743152	1.402445741	1.287236937	1.5636229	1.861984218	2.024922208	1.657081155	1.595414364	1.241315884	1.506710843	2.101612037	1.794950758	1.233838762	1.28081937	1.295462155	1.394670642	1.241249153	2.058788192	1.643970977	1.773371394	1.586196108	0.946638255	1.650667832	1.162721508	1.454393226	1.116091542	1.579822153	1.522833199	1.192284012	1.210234712	1.530171105
AGXT2	1.7852164	1.186570662	1.161128895	0.982822315	1.821448686	1.14993016	1.123559701	1.429746539	1.635262063	1.13786676	1.188271201	1.122519568	1.049154552	1.064743732	0.897447123	1.103789522	1.102131769	1.179356799	1.093689972	1.204511589	1.217005238	1.194926712	1.111998797	1.251487301	1.105472229	1.377430893	1.14667557	0.881656391	1.12471645	1.193764757	1.146172919	1.181970308	1.489753615	1.185978329	1.102646565	1.124467629	1.917342126	1.146613363	1.086960507	1.028436794	1.17754355	1.127985335	1.039094272	1.434797356	1.243912063	1.757441651	1.157457987	1.171794545	1.098734978
AGXT2L1	1.848344425	1.5161681	1.887101102	1.226282064	0.898089088	2.34896791	1.32928324	1.110892147	1.373337547	1.484557212	1.391787074	1.415810701	1.611097723	1.345192044	0.923413472	1.305995377	1.354506607	1.489794371	1.331625456	1.84091511	1.521830656	1.679902993	2.159476899	1.559132803	1.995314875	1.306790348	1.439892795	1.429345571	1.379574524	1.458436254	2.644082461	2.155393843	0.801946457	1.778537976	1.399599937	1.3814978	1.351226095	2.23178719	1.433541563	1.466103921	1.357785728	1.381887768	2.567078002	0.968128088	1.596137989	1.274597396	1.40100393	2.035013693	2.073622411
AGXT2L2	11.26642696	10.94487976	10.78408303	11.00064908	11.30103997	11.24053332	11.30277034	11.48803537	11.72449023	11.1366726	11.02586117	11.32754732	11.18341029	11.35515973	11.05108467	11.19061059	11.26031576	11.01005099	10.95969612	11.40036788	11.27706595	9.785409164	11.20721177	10.99469718	10.90538886	10.67914865	10.88645161	11.304857	11.26175092	11.12243989	11.05407102	11.25552657	11.20778067	11.59693731	11.27949125	11.30686244	11.42904797	10.9831585	11.3728022	11.24222571	11.24251134	11.28919394	11.37146976	11.22848174	11.25231523	11.51135131	11.40648066	11.10032849	11.26736162
AHCTF1	10.17667004	9.95385156	9.501141378	9.742461221	9.552024754	9.672289433	9.788561983	9.833349013	9.868234996	10.04012653	10.23000467	9.628402892	9.522925979	10.31491042	10.09705587	10.223102	9.916768088	10.19428208	10.0960048	9.360562638	8.856112449	9.91599765	9.238020485	8.928598325	9.32800549	9.332321696	9.754676022	9.661613454	9.792358058	9.808587219	9.91384556	9.834405484	9.713160875	9.908941477	9.637808868	9.595968929	9.795440117	9.229550756	9.629340802	9.743645472	9.79195992	9.620322287	9.204198336	9.26115103	9.743946708	9.385342798	10.10122388	9.875116129	9.793259594
AHCY	10.69652884	9.991261114	10.31955053	10.18438033	10.72420038	10.98213178	10.26280289	10.21789881	10.69703084	10.89006391	10.71544022	10.82205679	10.70308623	10.84663716	10.64286313	10.68342966	11.1289873	10.73463352	10.52782832	11.33046872	10.35125621	9.307453908	10.5371796	10.10956878	10.34749432	10.08857951	10.03152858	10.7572605	10.88317494	11.20299933	11.49762192	11.16167942	10.97781515	10.71842555	10.69727318	10.88264844	10.87731558	10.69704277	10.88440621	10.55537399	10.68805488	10.81090583	11.05219067	10.74233084	10.98406169	10.98331125	11.05422767	11.17185735	10.67199242
AHCYL1	11.2783331	10.96815973	11.44090112	11.19587749	11.43994073	11.54985947	11.3991852	11.26547782	11.12131661	11.31459632	11.39180497	11.43165965	11.23650788	11.32188767	11.35887346	11.31194091	11.53851757	11.44233551	11.29264389	11.54254427	11.68577137	10.45323461	11.14929984	11.39298955	10.98038498	11.20854026	11.03413676	11.30555586	11.47359822	11.28897991	11.09356967	11.30529055	11.16233334	11.13386331	11.36312968	11.4211398	11.38994886	11.40436442	11.61955037	11.37378259	11.24545676	11.38960817	11.48386871	10.94692268	11.01489535	11.26701354	11.43044229	11.4971255	11.44024605
AHCYL2	8.345945126	8.223459177	8.124770167	8.382774924	8.360306452	8.368027076	8.128260208	8.296512398	7.939893748	8.304600766	8.370585303	8.553109654	8.368292607	8.193560338	8.175099468	8.120627253	8.449299731	8.050410945	8.368648432	8.397528314	8.362331582	9.199740487	8.726390317	8.37210671	8.365079833	8.480946781	8.401569583	8.297906727	8.364401916	8.093318328	8.241372143	8.623964852	8.638497561	8.473688217	8.37915172	8.19220999	8.636917601	8.358252828	8.624121521	8.451975718	8.374395972	8.303465793	8.673045191	7.902249668	8.502556447	8.583246135	8.298320951	8.495477746	8.203860286
AHDC1	6.547461879	6.044346209	5.684278844	5.636321838	6.733344374	4.660702713	5.113640387	6.094645049	6.349502375	6.225073763	5.839936721	5.485831437	5.472376503	6.074735134	5.785316637	5.733183864	4.757735859	5.333276956	5.78755301	5.195175045	4.794993972	5.248151549	5.293209129	5.089893355	5.952480374	5.398962354	5.908833194	5.887174244	5.595622849	5.850658047	5.715701388	5.593163247	5.725526293	5.888737932	5.522632796	6.175604331	6.442030211	6.091035585	6.167334929	5.72023792	6.085367217	5.12665353	5.566703145	6.155162453	5.90566646	6.275782953	6.251419039	5.819550098	6.012341409
AHI1	5.304786826	5.699094718	6.243623505	5.707441182	5.624854092	5.273352002	5.463766567	6.060404465	6.419395947	5.756982129	5.99161775	6.009120965	5.692227585	6.441188083	5.867120462	5.881051439	6.08888484	5.569614083	5.84560517	6.342629165	5.911016585	6.255741958	5.092095486	5.415803365	5.672258826	6.383396943	6.460208686	6.339616076	5.131646866	6.281082848	6.581092723	6.590592493	6.477227163	6.068697599	6.096083813	6.289360673	6.081898087	5.906306095	5.667656701	6.266644761	5.261485239	5.555179146	4.980313275	5.799452563	5.280667178	5.705701409	5.962105536	4.640761733	6.179050933
AHNAK	11.60753457	11.31698992	11.20916297	11.22260881	11.30340437	10.89683829	10.93968435	10.47611292	11.93279058	11.82842034	11.76730151	11.7258058	11.34011225	11.80376338	11.82269926	12.0653823	11.51027079	11.79177808	11.77360923	11.78023602	10.34301628	10.86767204	11.04576612	11.31541156	11.19055332	11.30156534	11.55066572	11.68236428	11.72177397	11.76915825	11.53727383	12.00722192	11.92882595	11.43620096	11.84645569	11.82564293	11.48749605	11.45982958	11.36853973	11.71024321	11.68085331	11.84393042	11.6343689	11.38216877	11.32830902	11.28276597	12.24047045	11.98428653	12.09858476
AHNAK2	2.22357535	3.841255184	1.368799015	1.432001537	2.207399304	1.100336659	1.434095465	1.804058977	1.123293933	1.101327562	1.737560953	1.403486485	1.552608542	0.975187351	1.979366318	4.07458005	1.23505444	1.181260698	1.048253633	1.166427957	1.354435291	1.416789883	1.04127057	1.113769719	2.442577524	1.501271825	1.5931881	1.863327621	1.70463536	1.04881782	1.17391377	1.768136506	1.483999785	1.168032387	1.77004096	1.021412139	2.314545673	1.477996378	1.045545423	1.754161585	1.112079442	1.267243606	0.964754525	2.111595026	1.243353299	0.94001549	1.389846892	1.226993346	1.501038368
AHR	10.54691004	10.60895672	11.00179715	10.68133683	10.12610533	10.86134483	10.88676245	11.31626785	10.98013375	10.60025573	11.27094589	11.53635708	11.23051936	10.39001785	10.72767447	11.31264223	11.03623817	10.49468831	10.81302662	11.57132429	11.63184244	12.17219858	11.13515759	11.08206697	10.68451739	11.53342646	11.36994667	11.30547844	10.90606211	11.36118821	11.27871955	11.31492143	11.6234411	11.08190095	11.39241722	10.2853991	10.92842258	10.81075703	10.36077316	11.26803844	10.99906686	11.31704396	11.22278448	10.55293691	10.48788768	10.21649808	11.27502697	10.99616903	10.95159114
AHRR	1.635472257	2.079776235	2.357237145	3.108945907	1.49981027	2.343357287	3.4634188	2.75708217	1.250776293	1.812491897	4.437538599	1.909725649	2.586489774	2.4411278	3.858925291	3.016489386	2.507523625	2.628323231	3.219963065	1.861376473	3.952100877	6.775442892	2.365063013	2.691955811	3.903205212	3.462845613	3.255420583	6.098144217	3.672183769	6.049644402	2.728090687	2.397679939	1.924562138	3.551229058	3.146640913	2.446011039	2.456175021	2.896496262	2.884919427	2.315417941	2.716589005	3.171478084	2.707414986	1.925152952	1.603648907	2.914261058	1.996282124	2.942498415	2.432739932
AHSA1	11.86806342	11.68949135	11.71087822	11.4804876	11.87141507	12.20011792	11.52626601	12.03021929	11.8966471	12.00260642	11.83691825	11.74480462	11.53890888	11.92206589	11.59385983	11.68877402	11.83619523	11.94943778	11.91092155	11.5479868	12.12768773	11.35480168	11.33744855	11.44202119	11.47583244	11.42053555	11.40842794	11.62680484	11.71102059	11.71168338	11.6236894	11.89471363	11.67515489	11.39914758	11.55100061	11.9107472	11.90099003	11.89089824	11.9742013	11.47628509	11.77669627	11.44685569	11.68724276	11.35288369	11.89761415	11.75237395	11.85464748	11.84686887	11.6444014
AHSA2	12.82063064	12.71417027	13.50147196	12.86844774	13.3963254	12.60796633	13.27227238	13.209314	12.93802637	13.07392351	12.86032013	12.81284003	12.93498056	12.90103704	12.7544811	12.62446688	12.68880498	12.82281092	12.83427221	12.6864443	13.2898492	13.38662836	12.37778388	13.10940752	12.87454883	12.67182468	13.05077372	12.96797859	11.98416037	12.5719943	12.49445649	12.67684785	12.84665566	12.85977993	12.89887554	13.40128394	13.17442888	12.49206476	13.84656982	13.18231452	12.68555689	12.90010958	12.68089079	13.00943787	12.55555731	12.95453832	13.14028506	12.58159785	12.76743279
AHSG	2.706151806	4.615572246	4.256575807	4.729102105	3.715766345	4.19399505	4.194827596	3.705966295	3.580013979	3.233952347	4.003112195	3.290743522	4.322385609	4.070802778	3.547598508	2.66473609	4.138660213	4.061770718	3.983814762	4.349885957	2.102772598	4.946321928	4.223821589	4.354432304	3.182727463	3.203253075	3.773624241	3.941596566	3.401367576	2.453245973	1.384359184	2.145072263	3.43598297	3.747023257	4.011632424	2.252477078	2.44491798	4.655289545	3.094459898	4.212570079	4.386673106	4.150189177	4.038655508	3.989265399	3.223254169	4.184685138	4.113672403	4.43103322	3.967486818
AHSP	9.28588087	11.28045589	9.841399891	8.591661392	6.545865795	7.888401618	7.907708271	10.3400682	8.325172815	8.751578477	5.799713181	7.438245968	7.536161691	7.634969484	8.130903261	9.545163121	5.873422483	8.523860414	6.194494665	10.31618718	4.403229771	3.673987599	4.839642697	11.11984757	4.49919652	5.71722613	6.928871856	5.205132349	5.611677426	4.981452709	6.862404727	4.810783538	5.829079008	10.19809913	9.411957609	4.512627752	6.327936452	6.193654031	4.569166877	6.574082693	5.251451833	5.842668196	5.185638095	5.340994109	4.258061324	6.80922764	4.854239633	8.990382094	4.980585287
AICDA	3.674850966	4.138609174	5.507944399	4.101173001	2.199841344	4.556795669	4.342285152	4.774571018	3.317045776	3.588031808	4.010124803	4.40680925	4.54851258	5.81685652	3.663619257	3.518923327	4.492766737	3.917187609	3.437525534	3.948181199	5.374037915	6.893316405	3.714330713	3.961690821	5.358609465	5.550945376	5.875636553	4.783183497	5.039945688	5.723341314	2.868054865	4.401631966	5.809712168	4.248640871	3.977077969	4.979610247	5.148912209	3.828851904	4.276952297	3.741817302	3.683759948	4.882347954	5.722788238	1.780594373	5.99385203	4.540490872	3.391367198	3.563820507	4.180935782
AIDA	7.977608093	8.548223078	7.866964448	8.425698837	8.204070085	8.210950257	8.004126492	8.676501156	7.849064703	7.6546131	7.571002081	7.526116452	7.76155803	7.567888391	7.625676525	7.782155495	7.770940057	7.615691931	7.910671168	6.989246922	8.675771937	7.927144312	7.824340359	8.293140851	7.990706994	8.129977268	7.893746586	7.547467586	7.501965559	7.771142189	7.709856373	7.496752637	7.744380678	7.720997144	7.795376833	7.772125397	7.489778532	7.663781425	8.176873243	7.421896028	7.369598656	7.528832042	7.518582209	7.722118275	7.616215698	7.512033962	7.36959573	7.249148245	7.647766641
AIF1	15.8873136	15.59942593	15.88289436	15.68390422	15.53904303	15.71624995	15.91073914	15.42829546	15.44801599	15.71597053	15.59454058	16.03713226	16.14193963	15.92544433	16.04174349	15.75984886	16.03537493	15.7407381	15.73089476	16.50242411	15.65931564	16.28600837	16.24916568	16.50569536	15.89439654	16.12907971	16.2298834	15.98134687	16.55457777	16.22480875	16.13445612	16.28235722	15.97209365	16.24081293	15.79569187	15.80120987	15.85410094	16.20144232	16.02946025	15.99393067	16.24597116	16.14409348	16.50806708	15.8703798	15.52810203	16.22519514	15.778733	16.10723585	15.8346931
AIF1L	2.867076842	2.401036692	3.542876569	3.370978793	3.264337289	3.531810303	3.758292569	3.232655797	4.842054816	1.670287879	2.686238063	3.069184013	2.799284715	3.229145814	2.850100263	4.515646264	3.155809318	3.162539075	3.53371089	1.755497031	3.128712257	3.128559093	2.659867815	3.888377967	3.906179749	1.369375052	2.757748843	1.832590849	3.769157379	5.452351629	5.130184039	3.802514429	3.701164538	2.667445903	3.651379395	3.403854144	3.302429221	3.410310392	2.557515379	2.816985791	3.428736856	2.611307535	3.229389294	3.834065987	3.168612289	3.868434203	2.079261285	3.334977938	2.982404174
AIFM1	11.92772007	12.11697285	11.97326729	12.17165295	11.88752426	11.93027311	12.10060284	11.9583785	11.90087726	11.89991028	11.95586798	12.06675682	12.19210332	11.80464646	12.25735256	12.18416078	12.02821175	11.88550039	11.86333496	11.58109714	12.24170625	12.4118084	12.02439121	12.43953061	12.23122215	12.08055626	12.18748356	12.17154342	11.89581405	12.25796325	12.17524224	12.19060457	12.51956333	11.84899328	12.3189847	11.98908182	11.95770444	12.0203502	11.67387763	12.08385752	11.95074813	11.99661267	12.13707374	11.96441159	12.03065901	12.05019214	11.83001437	11.74409396	11.9990315
AIFM2	8.309283222	8.512098746	8.487577313	8.157088008	8.703092769	8.273127671	8.571039026	8.719947671	8.741241853	8.141069136	8.24380636	8.194292397	8.223824989	8.620438472	8.211537527	7.950522867	8.124775286	8.325039935	7.834609455	8.170783449	8.621215785	8.550686267	8.069292557	8.33465449	8.558447933	8.327646511	8.511361877	8.156878621	7.704599228	8.019673799	7.905334382	8.033038122	7.98143243	8.777685243	8.306298213	8.639285934	8.201411251	8.174974236	8.372012344	8.003209462	8.578615364	8.288327173	7.772959632	8.432682565	8.705400973	8.536429394	8.246631548	8.201149556	8.27681529
AIFM3	9.039639402	7.21943454	8.891480767	8.031250504	8.458541054	8.388466047	8.611077061	7.195153047	5.482954277	8.181642883	8.12706153	8.487028476	8.721269397	8.675573999	8.865405375	7.92197752	8.69349604	8.131680261	7.90183203	10.02528179	8.556090342	6.231029722	8.697098782	9.121947733	8.159569251	8.237847462	8.224093087	9.032202251	8.4005749	9.232912558	8.410773795	8.607687953	9.246887132	9.102972614	8.506693389	8.615074543	8.825807255	8.80526544	8.688815782	8.19840787	8.73974156	8.730542035	8.994374948	8.431615415	7.959117273	9.251909175	8.835043424	9.125237079	7.861913827
AIG1	9.461796307	8.82233396	9.351942348	9.404219325	9.103013353	9.744639348	9.587646073	10.71533044	9.826371704	9.298298432	9.303864653	9.731211728	9.041985576	9.020875808	9.606596291	9.44633404	9.709217258	9.610531238	9.232525155	9.487640548	9.928812009	10.66750419	9.593661737	9.825439233	9.666986634	8.885238295	9.402348581	8.811782536	9.634976452	9.482167519	9.511229594	9.408028114	9.338529318	9.714628172	8.598749435	9.220590607	8.991825406	9.601690345	9.389647753	9.174161255	8.960185862	9.170381408	8.785742223	9.758594602	9.252039677	9.48148942	9.084580489	9.138541113	8.863409694
AIM1	10.63609755	10.80973474	10.84897539	10.9063194	10.82095897	10.67452203	11.18060972	10.81793132	10.78695656	10.86228081	10.94411605	10.73429414	10.9181349	10.58872535	10.33322638	10.33999732	10.66002124	10.71876734	11.04108254	10.6673703	10.74956485	11.23035719	10.53697749	10.12676486	10.39628997	10.6432588	10.38468579	10.70985361	10.68528968	10.09882781	10.20709856	10.46619888	10.58725607	10.88967354	10.51841403	10.46574803	10.80749525	10.71015835	11.04171185	10.63204654	10.36707296	10.81232177	10.54998418	10.56313629	10.71316235	10.37971623	10.73729118	10.71414604	10.82688754
AIM1L	5.920573792	6.023087522	5.242539589	5.546560212	6.715647828	5.18232377	5.563784744	6.156194204	6.062234335	5.846371177	4.667016342	4.880838983	5.049222463	5.518364715	5.411272334	5.145335175	3.689594708	5.833216315	5.386757486	4.553948553	6.339395179	5.823867968	4.78794417	5.363604014	5.278137031	5.337023289	4.530306033	5.355779088	5.10686752	5.480760088	5.504047739	5.423298975	5.476704967	5.989162776	6.792449779	6.070896822	6.008431957	5.274474067	6.380415331	5.412049932	6.818541737	5.173278886	5.292681056	5.611387529	6.533213039	6.177546003	5.53499007	5.645567959	5.155725847
AIM2	11.07208748	10.09100686	9.847076538	9.846076296	9.450937757	9.798805868	9.542272371	9.793333245	9.826818563	9.945995275	9.735707794	9.994864731	11.40374562	10.80631866	9.860783938	9.920916747	9.796017237	9.690746609	9.855240301	9.979754111	9.653964158	10.52033223	10.61728583	11.40184074	10.0620719	10.24332604	9.979018014	9.634321709	9.872339903	9.693412214	9.591051008	9.342692928	9.862849072	10.24786758	9.182741636	9.799111497	9.260393148	9.730886113	9.583399183	9.623046087	9.959226192	9.768401087	10.20365882	9.635478699	10.53860543	9.676599269	8.65931496	9.162171346	9.797541857
AIMP1	12.77320942	12.65062423	12.54830865	12.62200467	12.77781987	13.25781325	12.88912652	13.05794964	12.81014636	12.80057741	12.716682	12.97884911	12.69629446	12.50101698	12.88489189	12.65805642	12.86419072	12.844672	12.6169349	12.43548708	13.12647788	13.59603169	12.59406341	11.78743966	12.35834401	12.14707828	12.48025929	12.7898426	13.10569085	12.76421662	12.89205146	12.72819906	12.7744336	12.60273343	12.96813881	12.66899218	12.67925759	12.63419033	12.65569914	12.92226226	12.93219251	12.86407516	12.87915056	12.82129194	12.9942333	12.36672638	12.76904387	12.81226389	12.55162146
AIMP2	9.89273208	10.11497892	10.25769602	9.941162899	10.23356235	10.36699843	10.29345146	9.916473457	10.27531997	10.3993863	10.60878069	10.34845875	10.45887579	10.21043348	10.39500677	10.53976858	10.56107284	10.41476647	10.22987185	10.76901327	10.20213857	10.62432017	10.08089087	10.24278703	10.12064587	9.943469386	9.894273891	10.53297057	10.67884458	10.54929597	10.47985994	10.68259158	10.55497871	10.51276609	10.61213558	10.33463371	10.38814234	10.4081574	10.51046056	10.4525256	10.50099516	10.38044705	10.60624228	9.922018602	10.28771822	10.44147074	10.31583773	10.4690064	10.20897018
AIP	12.69843828	12.57754186	12.63690571	12.72164506	12.82678793	12.85377782	12.36996494	12.55793112	12.59635499	12.59462343	12.50392562	12.38625603	12.39764524	12.69371591	12.3039371	12.3026685	12.44989294	12.63256662	12.54196456	12.70969728	12.72395363	11.74203684	12.58753041	12.37266496	12.7439844	12.63932519	12.48194915	12.31654372	12.34469054	12.53547802	12.50655907	12.39751905	12.31943751	12.75922217	12.31482235	12.73224017	12.53273968	12.41886192	12.70014725	12.34033803	12.46983904	12.37735809	12.39703524	12.53047333	12.8981639	12.66879017	12.58585719	12.67247935	12.57112773
AIPL1	0.526964518	1.103640502	1.107206023	0.927039781	0.631457828	1.076513217	1.01803013	0.780436803	0.946641422	1.019511726	1.056909068	1.008846225	1.003128606	0.96611631	0.615118849	1.041826653	1.008941307	1.097547689	1.093505756	1.036641926	1.048066001	0.965496158	1.036374471	1.065328284	1.019352347	0.949085369	1.020114309	0.867300417	1.018299619	1.751304293	0.991312007	1.042884597	0.533650803	3.4545821	1.052712413	1.016307159	0.762387684	1.041923591	2.161567531	1.003428731	1.088338858	1.014838679	0.930496121	0.708425009	3.787303322	0.887822029	1.050533642	1.029481203	1.056074844
AIRE	6.086810565	5.752836273	5.553429378	5.950288589	5.770358031	4.524112039	4.711467926	5.472106895	6.13129697	5.879068592	5.259062337	5.287646433	5.7279178	5.294109449	5.275068268	4.944342653	4.354204862	5.159181726	5.382623927	4.57486826	4.89087785	5.640578226	5.718984417	5.746221912	5.968052434	5.217157356	4.875001076	5.430141187	5.231701103	4.873901797	5.397255716	5.792366354	5.005988869	6.334533558	5.043352395	5.396497785	5.481172001	5.482790787	6.298199284	5.387718297	5.485715791	5.092849648	5.401369589	6.291311007	5.664458112	5.328291219	5.581666676	5.656084274	4.970890433
AJAP1	4.875415009	1.339393635	4.471997777	3.341246843	2.705046513	6.111316291	3.89318429	5.566268951	5.435863386	4.152764615	5.593903644	4.959626235	4.903580664	1.294356663	3.823927485	4.916782758	5.894920883	3.957573234	2.915359092	3.068306217	3.56205575	4.440809901	2.432029733	3.093667528	3.206418617	1.331811174	3.817509685	3.329515638	4.693262741	3.384174106	4.981340928	3.198699386	5.129945693	2.01991597	4.011818434	2.944104124	1.453808262	3.094765838	3.176852176	3.53499858	4.003797109	3.857966872	4.361822285	3.433335936	2.273534355	3.666887891	2.730680162	3.214099218	3.482574055
AJUBA	4.421093371	4.895392597	4.905852425	4.82779163	3.716996269	5.555944942	5.131292937	5.988318107	5.895311674	4.830611218	5.310526774	5.079766068	4.562804401	4.678177464	4.732716795	5.01739343	4.939120281	5.556227076	5.377624519	2.375608495	5.524631936	5.758025988	4.576750372	4.132963309	5.415321338	4.982133757	4.433065887	3.572679052	4.311629577	5.182239843	5.373664263	4.64231528	5.160392374	3.963400931	4.593356135	5.317469698	4.324639626	4.295311254	4.477973277	3.922917757	4.56392012	4.768751036	4.040964024	3.29705713	5.843886702	5.181986031	4.974886093	4.387666525	4.827801413
AK1	9.137937209	9.14940029	9.068742156	9.300236377	9.62240577	9.507765684	9.46634098	9.832067852	9.657814161	9.06871397	8.821159323	9.153578506	8.818603314	9.263169707	9.048660059	8.792453921	8.89425404	9.085255227	8.933815496	8.743712612	8.877165269	8.303807675	8.348390356	8.552934265	9.192199802	8.571125152	8.800905358	9.200049797	8.052343542	8.861512942	8.49303681	8.835259612	8.960141341	9.440270167	8.998025465	9.243951877	9.448159176	9.112525396	9.380384379	9.047595232	8.603171799	9.074301467	8.783473501	9.252486709	9.591899396	9.912523336	9.306894551	9.522994408	8.949810665
AK2	10.24698617	10.31671231	10.50047663	10.24484617	10.20016076	10.2492776	9.860172657	10.16591474	10.13532617	10.00860767	10.22417002	10.01781841	10.16852147	9.869555631	10.07700515	9.992051781	10.14854991	9.896161821	10.04911176	10.14933892	10.24796933	10.62728403	10.10546887	10.56754286	10.49683938	10.28275201	10.3728809	9.97015224	10.50709113	10.29040834	10.51326294	10.13910719	10.15378723	10.06242325	10.03260689	10.09039532	10.05390566	10.48807595	9.755823326	9.957602416	10.05123002	10.03258594	10.47277706	9.996373992	10.099931	10.21664818	10.09055581	9.876590293	10.09230687
AK3	7.271653716	6.95549325	6.710250877	6.79515621	6.421863471	7.149591229	7.518636603	7.948364287	6.894902651	6.64723418	7.255228827	6.832313255	6.671405237	6.879959885	6.879481997	6.991442751	7.216759526	7.031277097	7.225542863	6.073642554	7.69348031	8.303252916	7.452937742	7.606856637	7.807733163	7.737193898	8.018607172	6.938297631	7.02084347	6.806752768	6.656019446	6.584839621	6.525206381	6.711789529	6.794133653	6.683742395	7.029314563	6.925019603	6.7817066	6.560157452	6.404720267	6.780269136	6.474765802	7.047271876	6.829937324	6.390011537	6.632670959	6.32777851	6.917071085
AK4	5.560770165	6.310933124	6.886796573	5.888375027	5.222824469	6.141724585	5.640642488	5.16650243	4.101581736	5.444844181	6.06792979	6.270106381	6.260128973	5.841409122	5.91826702	6.425918428	5.752225288	5.742722832	6.568616392	6.759741201	6.930295865	4.820372487	6.414553268	7.734817884	6.205152924	6.873301954	5.598623051	6.097763833	6.815608564	6.194611143	6.914152472	6.92323861	5.819696821	4.745888806	6.599761757	5.889291633	6.166429162	7.142856096	5.740307407	6.14900763	5.29231219	6.40815867	6.076369122	4.698176546	5.949945967	5.713667495	5.932076212	6.720093815	6.012749834
AK5	6.640465038	6.334857624	6.908350973	7.583352578	5.789114572	7.906458742	7.497613378	7.335483517	5.85777159	7.143224853	7.114539315	6.773455105	7.371807515	6.611462296	7.720690065	7.319282004	7.608398968	7.204597266	7.336298763	5.532435112	7.870850831	6.682301937	6.978207116	6.689950691	7.145941967	6.858767742	7.007202978	7.521749116	5.472831283	7.444362638	6.70342623	6.100606781	7.152003623	5.782325493	6.910090101	8.076668966	7.27155995	6.650074549	5.678581678	6.083463993	7.711771704	5.882545074	5.898108384	7.329619236	6.68848474	6.638694763	6.501159963	6.507888437	6.742609858
AK7	1.778327479	1.471037196	1.377858191	2.376918425	1.57635991	1.348023975	1.342909941	2.377761744	1.472109982	1.461132096	1.745220109	1.428967761	1.2091657	1.302960725	2.460973318	2.15096135	3.17476366	1.484105209	1.217218593	1.754702812	1.51621794	1.677203373	2.24467418	1.610627977	1.355739181	1.8908765	1.418374722	1.003121679	2.746486604	1.502622853	2.811218342	1.534696053	0.765117425	1.764008464	1.32107298	1.368623675	2.0880228	1.818991256	1.399138389	1.599077415	1.662980919	1.39709297	1.250543502	0.969908339	1.588265811	1.253977969	1.400228945	1.500518559	1.306458278
AK8	3.91213781	4.992202267	5.201509783	5.217463227	3.690405835	4.487746555	4.441910524	4.951508469	4.087917035	4.58318005	4.855042128	4.52184629	5.15972319	4.334740879	4.428924412	4.43920587	4.588179907	4.841640197	4.213393471	5.119650195	5.364493912	4.086657257	4.706888542	4.632536376	5.0361327	5.084390294	4.803906042	4.282441049	4.955896293	4.37654138	4.97076488	5.015575998	4.17638935	4.815388916	4.351123398	5.825958125	4.689288899	4.350365244	3.56794125	4.360702463	4.577076415	4.678440452	4.358033078	4.908893919	5.627193109	4.111036384	5.108100602	4.980210194	4.295705964
AKAP1	11.78741486	11.67883738	11.78797954	12.05577002	11.84725095	11.90360992	11.80778221	12.07215606	11.58363511	11.60791922	11.80300077	11.76776884	11.45401109	11.52767226	11.37016698	11.62192448	11.828978	11.65387098	11.77766715	11.30112688	11.94921176	12.50486676	11.53682769	12.05379661	11.85529524	11.66435056	11.85302449	11.24726953	11.2023187	11.45350612	11.3209966	11.17611459	11.49545531	11.74558833	11.21288263	11.55391729	11.49305037	11.49109797	11.61873992	11.52662243	11.33582518	11.43001471	11.30868758	11.8087572	11.85444411	11.5183881	11.4835173	11.22180024	11.40991045
AKAP10	9.780926193	9.480171978	9.755988567	9.179919794	9.601988448	9.719013902	9.785746193	9.441500072	9.280939228	9.998091258	9.876893705	9.558901138	8.705192391	9.659379618	9.453535968	8.912571887	9.089093138	9.389649971	9.429848679	10.20518113	9.505100435	8.993792278	9.198535026	9.802922298	9.485504668	9.232888408	9.246741671	9.869772046	9.282393031	9.368510226	9.650560435	9.906334644	9.631581341	10.02645372	9.706484333	9.656820449	9.72373329	9.853811036	10.35852189	9.911713921	9.81346289	9.977536123	9.697004555	9.525568638	9.255928468	9.476025729	9.680798178	9.838627368	9.355787366
AKAP11	9.184521248	8.936728903	9.003962904	9.18383781	8.99037583	9.242542139	9.683231456	9.406729152	9.630646722	9.667439775	9.60112393	9.264178096	9.183599303	9.438780062	9.301267226	9.092178938	9.114593629	9.219713972	9.01358481	8.971124775	9.120223124	8.974272952	9.144426308	8.192078281	8.764342138	8.6719033	8.931385228	9.188796226	8.552711642	8.855929853	8.728308856	9.595465184	9.113407374	9.4148197	9.185030062	8.977152281	9.522277218	8.894204607	9.165996603	9.00525331	8.834307829	9.217976035	8.824568947	9.220322652	9.245644806	9.130721317	9.415914232	8.417820126	8.809582355
AKAP12	5.803114978	6.034897264	6.711233528	4.374204375	5.769553858	5.685273773	4.06757248	7.185516931	4.736066885	6.209312454	6.369654055	5.697646653	5.238591071	4.798215459	6.117365436	5.538243478	5.417650173	5.720458049	5.301496268	4.051383688	2.447112731	2.012322098	1.482836714	3.861816693	3.619972379	3.097278941	2.04655477	3.388852162	4.14381544	4.997047453	4.197604169	4.73530804	4.331691749	3.450819882	4.50994052	3.765646136	4.17441476	3.955169745	4.149772417	4.326262682	2.704520417	2.721239367	5.151212456	3.125186883	1.943115771	3.317557329	4.584135962	5.647527483	4.156950043
AKAP13	11.63722156	11.5308471	11.50003453	11.07289129	11.34870914	11.08572753	11.18628066	10.76784568	11.46809212	11.50176575	11.59701736	11.45811691	11.34363506	11.68877242	11.79496849	11.77831148	11.58800716	11.71755468	11.79132858	11.72814036	10.85755076	10.06228525	10.94122536	11.37263065	11.2249908	11.25170316	11.45540964	11.64782681	11.55172302	11.52048809	11.16144387	11.85011908	11.30923687	11.44675709	11.62371605	11.61229654	11.49397168	11.36276609	11.51461754	11.68844301	11.66157871	11.64351737	11.5886698	11.19761492	11.40220312	11.38734903	11.72349761	11.56990479	11.62639837
AKAP14	2.360698124	1.174515219	1.068491432	0.938426422	2.052922264	1.090587293	1.006266759	0.800021654	0.989654378	1.110514082	1.07213317	1.071616847	1.818582711	1.020191769	0.612790324	1.678150031	1.062062309	1.125818818	1.64494117	1.155442315	1.131521759	2.279900658	1.107635902	1.136336729	1.051621333	2.563466094	1.522473368	1.080201892	1.058065904	1.07158861	2.417288484	1.093596606	0.557774398	6.176748866	1.063243347	1.018439283	2.227268518	1.80740131	1.063909341	0.967146124	1.058828849	2.105659062	2.801595056	1.924462202	1.197093774	1.304792987	1.082848943	2.617768669	1.05113027
AKAP17A	14.48519349	14.46823463	14.44224311	14.63168514	14.24227011	13.79854081	14.5354428	14.27537955	14.03126967	14.06113699	14.09899022	14.09491732	14.15973607	14.11253224	14.1782617	13.80171305	14.19027248	13.58676516	14.01727128	13.989336	14.78667442	14.2622892	14.15944837	14.56964664	14.28291583	14.31541076	14.45636933	14.09484458	13.63474508	13.98342809	13.88252872	14.11993124	14.24369831	14.24648363	14.37596184	14.38328908	14.15376796	13.97289306	14.72886423	13.95942618	14.22516791	14.30339067	14.21014526	14.43193817	14.11987807	14.32720824	14.28373405	13.79758618	14.25493909
AKAP2	6.421834795	7.199367446	6.092448201	6.651178406	6.040097136	6.049937361	5.784923439	6.950280451	5.216512134	5.404107726	5.446423145	5.347996793	5.679906133	6.005891975	5.057567686	5.099655237	5.684607503	5.415067367	5.567447207	5.36346622	6.785140676	3.662209469	5.303306414	5.296427581	5.387254232	5.819742113	5.616041199	4.76303112	5.066456499	5.776531049	5.39061359	4.899548041	4.971102723	5.707288565	5.58663948	5.718330334	5.177503475	4.592050554	5.912004969	4.541675689	5.235940653	5.160543364	4.558694726	5.468861583	5.883634235	4.456425067	5.545317046	4.669327525	5.166777005
AKAP3	2.76300707	1.426451975	2.230031838	2.240696704	3.615629161	3.665019377	3.774711798	3.236874573	1.770936406	3.295170782	3.432721766	1.241461303	2.437870696	3.356070583	3.361796326	3.291234439	3.78633136	3.620652006	3.087350599	2.667630576	4.010290282	2.723414416	2.814103404	1.511771328	2.537596787	1.050810851	1.752753935	2.916428123	2.455546593	3.203831186	4.189453355	3.553604871	2.809197196	1.878596082	2.821889969	3.865633365	4.110860425	3.175590501	2.313213846	2.617828807	1.883028378	2.893239082	1.922392221	3.00316804	7.192338541	3.122992779	3.172002185	1.310271505	3.467690385
AKAP4	2.252649754	1.090697792	1.07234191	0.902507965	2.518200795	1.06866417	0.993523644	1.445860072	0.921190026	1.015097082	1.030577174	0.971556625	0.958425692	0.923176916	1.069037196	1.009939373	0.974483548	1.064324076	1.057027998	0.984906145	1.009620208	0.895968724	1.007831264	0.97434829	0.973076976	0.897552022	0.967342006	0.833996298	0.988048359	0.933800568	0.944328013	1.000276405	0.522835473	0.986208708	0.980139878	0.983639484	2.21798374	1.008841759	0.964074258	1.015180847	1.082525987	1.002728983	0.932651824	2.316016008	1.137068945	1.562136066	1.023136853	1.003469509	1.001823908
AKAP5	2.440752202	1.383383432	1.282334242	1.067546147	2.567408942	2.434912346	1.916678347	0.926052853	1.675474236	1.305828581	2.368462686	1.560520552	2.392782361	2.855949309	3.076661379	2.668629391	1.835708845	1.361242178	2.150779558	1.757930939	1.35633486	1.584415509	2.00366226	1.509562974	2.271726679	2.942570718	2.863307264	2.300127512	1.258427047	1.436192908	3.326969271	1.316089544	0.64089295	1.716017931	2.795950601	3.27774029	1.468387513	3.33877343	1.274454601	2.632249724	3.519216876	2.043455061	2.132953836	2.612805174	1.51554527	2.985151135	2.699474478	1.339164928	3.365025019
AKAP6	2.885031147	2.932001628	2.999363511	2.912536174	2.783866973	2.965128118	3.014498574	2.814332837	2.295003108	2.635974671	3.048525768	2.922371534	2.848543225	2.791491567	2.565591512	2.696916002	3.002628265	2.884899287	2.71121514	3.15791543	2.561235347	3.161856047	2.775146833	2.917948431	2.785933444	2.745679341	2.582925474	2.687910095	2.720703026	2.731460017	2.491157224	2.516017663	2.304473507	2.865911391	2.819084358	2.414226273	2.418437828	2.941525425	2.558126427	2.854818363	2.865479132	2.74705707	2.421515351	2.34631575	2.768338621	2.498364294	2.770344125	2.766643015	2.864973356
AKAP7	10.5796918	10.39348957	10.7455757	10.99474791	10.6996959	11.76430075	11.05653523	11.25065989	10.83060048	10.79882878	10.75286351	10.80418457	10.63789596	10.65437065	11.02082849	10.70198461	11.37221684	11.13211268	10.87057148	10.59372246	11.23208119	11.42461654	10.79243304	10.3989532	10.87854608	10.22482296	10.52116972	10.60687071	10.79644129	11.14995548	11.47191687	10.55230339	10.8945005	11.04133395	10.29610232	10.67561997	10.75991931	10.73050792	10.75373288	10.60092118	10.68475433	10.38268766	10.35325916	11.41665443	10.8731021	10.84586298	10.92626414	10.87771029	10.72875697
AKAP8	11.33600249	11.47967166	11.41721493	11.40090662	11.42098158	11.229526	11.26961944	11.43268335	11.10644344	11.00447019	11.22502285	11.27199856	11.47677732	11.26481051	11.07810771	11.15696392	11.11311634	11.23810563	11.02227392	11.40662295	11.59034562	11.42201589	11.26233997	11.4019627	11.362218	11.29183834	11.26434844	11.25571468	11.29972201	11.08923674	11.16998092	11.28789901	11.13454315	11.57289893	10.87882744	11.39079129	11.29168327	11.27027043	11.61820551	11.29511101	11.34680089	11.28525955	11.30793256	11.55057523	11.43737287	11.49557392	11.22471161	11.28676407	11.35071178
AKAP8L	10.69479934	10.53345203	10.38127379	10.67629139	10.5005824	9.649452112	9.53648096	8.99803202	9.777685149	10.054001	9.991000227	9.984158934	9.770710618	10.15082863	9.843721936	9.56932342	9.697747703	9.90483785	9.968884154	11.20903889	9.033806345	7.638532261	10.42112015	10.51196325	10.28993027	10.1558241	10.39966058	10.10838832	9.734740594	9.224058583	9.540028196	9.911301675	9.751251586	10.84200558	10.10931311	10.05371005	10.52658621	9.915825669	10.28404944	10.13401184	9.808835071	10.05095045	10.03481633	10.72916424	9.902846336	10.24603812	10.20112546	9.823403545	9.999083932
AKAP9	7.08589347	6.610172051	6.939755017	7.07002715	5.987427472	7.089924409	7.526170988	6.784603874	7.008172636	6.082351927	7.473711781	6.454343242	6.748237636	7.169902072	6.775769942	7.055908601	6.132212444	7.186688446	6.909241176	6.486751204	5.865095694	5.51465601	6.73505291	7.009959072	6.788988063	7.155444442	7.128080576	7.110034075	5.440168758	6.291572182	6.7645352	6.436137234	6.89020613	6.618805846	6.89972959	6.868233873	6.872167536	6.535898863	6.511583583	6.610154919	5.920104993	6.233380751	6.405877737	6.965352823	5.98048769	6.296175879	6.615444633	6.389835195	6.777542526
AKD1	6.692671898	6.238737085	6.634873389	6.545852709	6.367087377	6.909823384	7.044220887	7.103532711	6.326982999	6.493687997	6.677648102	6.406254292	6.109606811	6.130890088	6.60772632	6.590749168	6.373259045	6.601524439	6.194208426	6.211210524	7.006105938	6.588023947	6.193715788	6.47889615	6.422994654	6.359341931	6.510195473	6.480457581	5.906716417	6.483304316	6.289650384	6.420521675	6.446644751	6.164603558	6.442976395	6.468837684	6.385003954	6.101414969	6.640676596	5.878000147	6.320100654	6.329367354	6.0053064	6.635578769	6.116651559	6.214780034	6.43656381	5.980276053	5.977093333
AKIP1	9.299081117	9.981713833	9.99609904	10.00149855	9.966404209	10.14387015	9.95553646	10.42094574	10.46039449	9.963139808	9.776821985	10.06055258	10.21549755	9.950294872	9.767363435	9.594814957	10.13844307	9.952342699	9.984381091	10.30904933	10.57641935	10.72386029	10.28666486	10.38450144	10.36776633	10.34047573	9.914211369	9.846860907	10.15858055	10.17654835	10.3552286	9.960366301	10.05767069	10.18465069	10.20396929	10.06488933	9.814949989	9.949047152	10.15218683	9.897419574	9.995184691	10.00496771	10.13012243	10.12580563	10.40632472	10.12004228	9.842907705	10.25718749	9.904282848
AKIRIN1	9.000419612	9.167083309	9.162644752	8.671327056	8.487527763	9.488601322	9.029637224	8.602941139	8.882795811	9.171700076	9.383721354	9.165822494	8.886848729	9.277929912	9.462230712	9.342389642	9.010476053	9.751352271	9.60109284	9.045317484	8.49374819	8.232592174	8.724199247	8.853470133	8.892603146	8.610629462	8.841896145	9.017788718	9.080909392	9.061077654	9.18977053	9.422064838	9.331171798	8.58877982	9.17838747	9.021451871	8.966299087	9.273498371	8.685562581	9.034301468	8.820121599	8.785851418	8.939455474	8.851265142	8.881005065	9.011174143	9.456203219	9.211552727	9.013160473
AKIRIN2	11.02230897	11.16635487	11.0069208	10.79201641	10.71291835	10.88728593	10.77867505	10.68998166	10.97947357	10.77720969	10.90599237	11.26689775	11.12743862	10.78432263	11.05030681	11.07775157	10.90649024	10.91185775	11.06850899	11.48756364	10.60793377	10.90214189	10.9967424	11.13344271	10.90731047	11.19691817	11.02234894	10.97471434	11.44668556	10.90946903	10.73842142	10.83628018	11.02596408	11.16032463	10.85602791	10.81528662	11.15050798	11.41991695	11.09935905	11.21775203	11.08185532	11.10607435	11.37153234	10.99206804	10.88264574	10.92862509	10.97765507	11.10398834	11.14298797
AKIRIN2-AS1	7.97317137	8.742723929	8.626184308	8.417241452	7.779537976	7.841260937	7.598362164	6.949687562	7.52294037	7.997396256	8.138480176	8.714787208	8.819432181	8.18909563	8.48873842	8.329394504	8.147672412	7.561837661	8.240436143	9.956135714	7.079753031	7.230039492	8.613372733	9.084287132	8.187091403	8.901186785	8.900194234	9.219319952	8.782261882	8.526910518	8.924137476	9.279200579	8.808450083	8.78559389	8.61362955	8.462215932	8.395301053	8.81140753	7.653207744	9.562158183	8.811028446	9.370196311	9.042495934	9.057201961	8.797502975	8.606772361	8.114686491	8.14377469	8.07985968
AKNA	9.112859786	8.539859137	9.414364555	8.459681122	9.082027976	8.885259158	8.83246203	8.319645732	8.907844736	8.848412224	8.616695533	8.66425584	8.604792246	9.089244979	8.925354245	8.569889657	8.447344786	9.033761786	8.576257098	8.907354491	8.726015356	5.56060013	9.127710431	8.046632336	8.769473795	8.625771812	8.329372886	9.434048431	8.541360436	8.605337705	8.175419134	9.449712059	8.833555988	9.049393281	9.578446344	9.599728245	9.163499049	8.667115637	9.956957918	9.029415842	9.280578628	9.176625949	9.068542137	8.599605915	9.223731858	9.478369112	9.503962328	9.299804354	9.528029472
AKNAD1	1.74334339	1.135315147	1.109159313	1.349508007	1.549693081	1.367043877	1.621315923	0.798715883	0.980303856	1.050097455	1.072059611	1.008956243	0.995472897	0.953590539	1.44110963	1.617028463	1.007299553	1.104395769	1.076461464	1.072142987	1.062276897	0.983983398	1.949241657	1.037263755	1.015912768	0.939275777	1.020270889	1.568736768	1.037361908	1.001376974	1.000956915	1.051938125	2.293457996	1.076019007	1.021237543	1.023452419	0.774985324	1.384574241	1.005174261	2.033611985	1.106114862	1.040732332	0.993804547	1.593283864	1.183527982	1.757125966	1.765790214	1.042935763	1.042645639
AKR1A1	10.61902468	10.55501324	10.66516151	10.58916558	10.81480873	10.6502272	10.79699949	10.30798402	10.69541558	10.76483022	10.62894329	10.92891773	11.22284103	10.78293156	10.69100094	10.67252916	10.86723153	10.68624289	10.72928115	11.59685463	10.38892982	9.885688165	11.19803063	11.17780267	10.82581393	10.92460518	10.78615142	11.00843688	11.18848671	11.23227484	11.25571814	11.05136197	10.79044759	10.94292213	10.8176357	10.98655141	11.01449435	11.05608087	10.86581518	10.82228631	11.0010171	10.9919383	11.28387001	10.73112428	10.89673054	11.21873897	11.07020572	11.28151832	10.90212356
AKR1B1	11.61006621	11.24221347	11.47738575	11.70705645	12.03725739	12.12329731	11.49853378	11.22414869	11.69698129	11.84074095	11.81939433	11.71072714	11.32381509	11.72125403	11.50233846	11.59085642	11.95741566	12.15364041	11.82601744	11.43422367	11.34341692	10.83102093	11.14466401	11.26189304	11.57752819	11.49056931	11.10919651	11.74017306	11.21976026	11.66140165	11.83670774	11.37556681	11.56019264	11.03963311	11.7276775	12.08543159	11.67038553	11.41386102	11.89185746	11.27171386	11.42589619	11.45141783	11.51690271	11.66129622	12.02053556	11.75944969	11.96402112	11.84418869	11.83806498
AKR1B10	1.813481539	2.076912843	1.163284299	1.728386907	2.000454812	2.750303362	1.911893425	2.243829783	2.087329635	2.039793978	2.091548627	3.783518211	1.488723758	1.231982642	2.490716754	2.283158102	1.834434876	3.23657985	3.609473566	1.529008589	2.762290096	1.424027371	1.093203367	1.312109239	1.458997583	1.664956174	1.82861601	1.798694985	3.604394621	1.209206106	1.998912061	1.164631088	2.522488333	2.036354891	1.278082758	1.532693251	0.846922183	3.069418809	2.211163286	1.683788791	1.127956539	1.797564138	1.478176627	2.052851798	1.681782164	1.598908428	1.119156436	1.182061676	1.75336444
AKR1C1	3.253865019	5.532848455	5.362605778	4.892134484	5.272612628	4.723110087	5.197935528	5.402000533	4.019272255	5.472917374	5.770934424	4.24483001	5.048078376	4.260986588	4.793525727	4.937068069	4.001367474	5.183282775	5.306475735	3.714130557	4.353802381	5.21214822	5.223460091	4.621533373	4.824697247	3.962834327	3.706510504	5.467067715	3.591928923	4.981833117	4.056092682	2.890193736	4.666774767	4.275656219	5.150114205	4.879155049	4.665102049	5.318734488	3.97423819	5.873922118	5.037838673	4.277243954	3.671297128	4.466982719	3.363120678	5.27737021	3.322774209	5.111725235	4.51069702
AKR1C3	10.83276078	11.06835794	11.09327386	11.03905973	11.53966533	10.44698857	10.11558843	9.83789891	11.20028114	11.22224737	11.7989037	10.07635113	11.14634444	11.46846641	12.15624561	11.43272764	10.9223534	11.38126255	10.5824425	10.684691	10.67091319	11.76658434	10.31239602	10.30866025	11.43409959	10.85952128	11.48925808	12.12805515	10.57111583	11.01762354	10.40331675	9.31304341	9.485605705	10.84076025	11.06261567	12.63522185	10.31178691	12.37168056	10.43140173	11.0873711	12.66880241	10.82161117	11.1318282	11.60201248	9.701942453	11.34747097	11.5651983	10.40711221	11.08856016
AKR1C4	2.421505952	1.347167322	1.233554994	1.09773169	2.609179047	2.70036784	1.858518579	0.968986676	1.255606392	1.326550766	1.327752143	1.282969492	1.335235734	1.198110077	1.859612645	1.350097603	1.250471602	1.361912337	1.128398968	1.536912898	1.383559813	1.457300775	1.252284214	1.43490456	1.267740791	1.219471615	1.506026445	1.478540301	1.274194675	1.357348143	1.339905083	2.265169638	2.556548978	1.487782513	1.256444706	1.267988667	1.264658717	1.527961809	1.278870368	1.476064085	2.089081517	1.268495684	1.173261814	1.322319296	1.411727308	1.489446873	1.420358793	1.327494751	1.23382629
AKR1D1	1.69746153	1.132044633	1.834010812	0.96281827	1.261059174	1.098676903	1.064456385	0.962154175	1.01339262	1.068835058	1.11017527	1.073583629	1.026371657	1.041204621	0.671796658	1.752580255	1.058576924	2.14250865	1.093709889	1.074423458	1.126489813	1.080192074	1.073794853	1.197504841	1.068632278	1.266093805	1.086166829	0.893150577	1.071331984	1.134723987	1.078481837	1.119435956	1.559956918	1.064231818	1.096475812	1.063274891	0.82942288	1.088832169	1.028719982	1.009156221	1.120168151	1.052956205	0.981375315	0.755501061	1.153027864	1.04513615	1.103272493	1.102624244	1.073468848
AKR1E2	3.477651075	4.742270712	3.946966567	4.180835469	4.335073267	4.58530512	4.382047096	4.778369236	3.988291061	4.76871566	2.906866793	3.875341257	3.63605864	3.998832958	3.781725844	4.453061508	3.15395598	4.119046188	4.423495249	4.353730986	4.775935142	5.462525638	5.030699911	4.585854665	4.621750781	3.329567115	3.842341615	4.110988244	4.40917245	4.862858172	4.331153086	3.345514079	5.169199039	4.803404229	3.864820124	4.724177557	4.628857882	4.072491127	4.348312606	4.03019481	4.7111646	4.470927848	2.758033179	4.294591793	3.840478167	4.961395592	2.682097242	4.755347934	4.02741214
AKR7A2	12.57355623	12.30282492	12.60813488	12.65537552	12.7146389	12.63746558	12.21523562	12.33945385	12.70704596	12.62689646	12.49372091	12.73019909	12.63543281	12.52884513	12.52341571	12.654186	12.66446979	12.64966622	12.70599815	12.67542373	11.81615314	11.21521355	12.67509323	12.58342521	12.67398122	12.60929878	12.48348572	12.53243437	12.57103272	12.86482506	12.77251771	12.46773319	12.68018737	12.71369793	12.66289431	12.82534302	12.48031851	12.7451617	12.34252673	12.52755876	12.47316309	12.76432409	12.65588196	12.72490827	12.56872437	12.64497207	12.65287581	12.54642331	12.46406742
AKR7A2P1	8.209933959	8.017229882	8.085735488	8.422907497	8.437035541	7.810163903	7.843337554	7.693959621	8.385164484	8.364349413	8.126778971	8.374902105	8.431518422	7.996159382	7.963979315	8.100547391	8.120158238	8.20768543	8.434033064	8.402355772	6.90448161	6.60197096	8.485555937	8.153323816	8.471340401	8.195476009	7.947896005	8.390183087	8.21200186	7.928061657	7.68942557	7.482780276	8.040405301	8.459227461	8.140168041	8.310916214	7.877016491	8.258577634	7.980041373	8.288277728	8.178656574	8.463288484	8.405577195	8.533219292	8.32462009	8.032919371	8.218405582	8.265327175	8.343164482
AKR7A3	10.24661161	9.857119597	10.03020627	10.15489406	10.26560648	10.20460519	9.629810051	9.977245876	10.40535352	10.2265706	9.965196213	10.28333526	10.17468093	10.24325867	9.842340915	9.991425045	10.02553186	10.36486359	10.35354318	10.6029451	9.377614566	8.237706575	10.20678042	9.700222099	10.20169889	9.904222499	9.816978314	10.10859173	10.23847803	10.05370234	10.11518438	9.952277223	10.13501979	10.46332395	10.09321406	10.4337685	10.27389948	10.1305288	10.06006608	10.06376224	10.02067854	10.23343438	10.21106469	10.28414835	10.2551722	10.33325106	10.50493008	10.57662478	10.20886795
AKR7L	11.67427032	11.33234351	11.76372408	11.83851188	11.8446567	12.06703428	11.27768088	11.65784159	11.83898492	11.81215602	11.59029002	11.93187336	11.67603732	11.8133431	11.58646719	11.64483152	11.81377777	11.91527063	11.94219029	12.12685136	11.04117932	10.36320838	11.71353047	11.40037809	11.71258587	11.60394518	11.58066704	11.427613	11.80031519	11.78342964	11.86972012	11.53661448	11.68173375	12.11445049	11.58673339	11.92344502	11.73596126	11.7917599	11.6688027	11.53319859	11.5687965	11.81934618	11.83968069	11.93458495	11.8164489	11.89178892	11.91511606	11.99317795	11.60193066
AKT1	7.487153633	7.323158019	7.604292584	7.368536089	7.782810202	8.162007718	7.65258782	7.668734153	7.745859225	7.757831292	7.576211638	7.555672187	7.35409655	7.740762165	7.412905503	7.405638189	7.722425953	7.843166486	7.667480787	8.392732006	7.920369894	5.383064633	7.412040083	6.494939434	7.305969658	7.012661149	6.588970238	7.740580151	8.086352915	7.914703381	7.85511981	7.912208937	7.740042095	7.722764931	7.869306861	8.014977221	7.638654615	7.67937258	8.532187451	7.451821679	7.832475713	7.857178774	7.977322663	7.650387918	8.071004104	8.143972336	7.915901917	8.289048059	8.06577756
AKT1S1	6.954233138	6.515667724	6.990670852	6.652657508	6.880558827	6.946593283	7.095268657	6.845381708	7.312177134	7.321320378	6.808490487	7.545637874	7.262178643	7.553793833	7.249887706	7.217864013	7.355693344	7.367279773	7.244478898	8.193544772	7.095320202	5.507311982	7.343347245	6.304326104	6.91193667	6.654739265	6.480233782	7.388569345	7.548304715	7.326295077	7.322465627	7.409366039	7.265515652	7.061560038	7.398955578	7.56211101	7.473586877	7.591901951	7.122103649	7.36841534	7.564193118	7.498344041	7.702546819	7.457134344	7.53431852	7.676822588	7.463095885	8.013929101	7.709143074
AKT2	9.955548704	9.923087683	9.485399453	9.916807029	10.5005204	9.727969735	9.648434261	10.14144875	9.565386957	9.902204924	9.701759982	9.257601419	9.31201364	10.48970615	9.915829103	9.867125963	10.12470058	10.35881789	10.18037066	10.55122014	10.95829342	9.275886011	10.60563781	10.38623374	10.78354466	10.55660259	10.58591679	10.42886473	10.62549844	10.61817632	10.41646848	10.4500315	10.02723217	10.28828935	10.27881917	10.85242671	10.31908261	10.07118405	10.88350348	9.989706326	10.80026017	10.57019134	10.76108957	9.885108999	10.59579092	10.92461334	10.69849828	10.97293755	10.80087728
AKT3	7.494448322	7.410479645	7.122469657	6.890255363	7.272711031	7.269684359	7.025989243	7.640722368	7.692274487	7.422163939	7.41380018	6.855441655	6.937331662	7.298572517	7.555085042	7.873911092	7.004356215	7.650983042	7.454871072	5.8049514	7.461096072	7.477470313	6.346883106	5.828279657	7.025634739	6.622819916	6.811099201	6.849318311	6.816611653	7.263155363	7.365580992	7.675259579	7.163091768	6.300972381	7.496442353	7.74016558	7.149449789	6.865729817	7.016734913	7.157290205	7.283543079	7.086447362	6.167103513	7.084158534	7.332145457	7.412193832	7.596327988	6.953616662	7.360969947
AKTIP	8.573367993	8.489641197	8.734830629	8.90987252	8.796223164	9.003676671	8.758330229	8.990036713	8.374590409	8.25181244	8.617814797	8.216799452	8.178199475	8.378919461	8.324921855	8.306985812	8.460615649	8.530063721	8.628278355	7.038285952	8.763611704	8.697773625	8.494582103	8.733315205	8.963956796	9.060906826	8.471190709	8.294229066	8.04957278	8.265459807	8.32358618	8.189779945	7.936993128	7.783815569	8.311588678	8.808833938	8.449153026	8.234078954	8.347228409	8.197878025	7.93001477	8.108331316	8.051333208	8.215076452	8.63475136	8.387283089	8.264075014	8.204065724	8.385295804
ALAD	9.223398082	8.817085909	8.532256378	8.447437224	8.506439512	8.289943611	8.293145527	8.481010185	8.537416781	8.607953606	8.500104847	8.469975814	8.422908372	8.846976368	8.825278432	8.782706532	8.852598787	8.692504261	8.665586012	8.376428045	8.159239723	7.248212351	8.792213273	8.767294953	8.62435836	8.737785366	8.307144228	9.141104261	9.015079709	8.719667279	8.564337857	9.120283654	8.564250405	8.684288286	8.927858149	8.872251734	8.93979626	8.763391663	8.441419147	8.820997742	8.892794964	8.842930378	9.153928042	8.136734623	8.594595781	8.955583926	9.125148171	9.008813733	9.150712406
ALAS1	8.645563045	8.578166473	8.681788915	8.182678166	8.561839296	8.709689819	8.21682205	8.373282939	8.339186981	8.834815526	8.285256722	8.34701839	8.831769374	8.729747459	8.594442548	8.632719986	8.581728475	8.848030776	9.01183603	8.191255984	8.575078283	7.775385001	8.463731436	8.026877719	7.85512054	8.115919513	7.604235306	8.616144073	9.2298213	9.122631382	8.649523158	8.786086689	8.597658454	8.157458293	8.721012038	8.869653666	9.169542071	8.165198448	8.541288805	8.842360225	8.801315664	8.641661323	9.270299881	7.516365104	8.77876144	9.160125579	8.643075616	9.094889235	8.822667722
ALAS2	14.85211315	16.91654023	15.26463344	14.6283869	11.96754097	12.75692323	13.3900887	14.88301209	12.70024815	13.94882143	11.76502059	12.6966086	13.34936503	12.22548167	14.1317337	14.86081315	11.75182761	13.73762133	11.15941899	15.52015933	8.488460912	7.102873376	9.88342881	15.57699196	8.666574748	9.867861538	11.45040839	8.728889518	9.486899325	10.0336747	11.71044801	8.670203116	10.3826776	13.95626954	14.66917161	8.418153385	11.31159216	10.18331354	8.836320731	12.20271614	9.858082165	10.59324775	9.167273707	8.969827687	8.098951561	11.2043966	8.072573791	14.41055894	9.440340586
ALB	2.442604833	1.419727736	3.426780051	3.097026051	2.254039449	4.057639605	4.584920993	4.820418569	1.490091667	3.119534431	4.065415801	2.008507249	2.123430196	3.567101083	2.628231025	3.099584529	3.719816961	2.738842246	5.446312592	1.523199462	3.416344521	1.212760283	2.517107365	1.088113418	1.89744923	1.942952546	3.267161757	3.014973651	1.790224217	3.472156389	3.823291633	2.141050677	1.935468136	1.541401761	0.882039438	2.933504434	3.584790463	1.603239827	3.064328295	2.706365356	2.408501856	2.758907851	0.871949335	2.768495429	1.479282248	2.899686846	2.956724581	1.100418932	2.547573009
ALCAM	6.444858237	5.532620188	5.859711272	5.612833072	5.404889482	5.340661488	4.953520573	5.591200068	5.352353715	5.473178945	5.561061147	5.386650863	5.13588609	5.76152739	5.325512935	5.462160712	5.256307671	5.242072765	5.570909234	6.014135468	5.058054665	6.020922985	5.5416782	6.60603755	5.585548937	5.905031008	6.555047821	5.879898835	6.006564604	5.984362855	6.289257059	6.147865507	5.818003311	5.911646512	5.432516006	5.459046611	5.661405223	5.676502815	5.88434376	5.380222175	5.516489125	5.642830953	5.997297496	5.761216933	5.538134763	5.606087143	5.778016945	6.279307642	5.397755075
ALDH16A1	11.43385874	11.10985296	10.96433905	11.77646618	11.62524652	11.38007753	11.07062979	11.44947204	11.41898115	11.2604728	11.0700805	10.96660626	11.14819812	11.41405307	11.08326003	10.97846047	11.02399951	11.14905143	11.07322641	12.22427881	10.80162672	9.170015361	11.58970834	11.57552048	11.48887298	11.32358957	11.71702964	11.30374621	11.1803335	11.5692724	11.36268289	11.39041548	11.10419952	12.13237165	11.0082486	11.28776091	11.47625776	11.02177814	11.51754337	11.07918212	11.26914735	11.16223744	11.17429796	11.67103467	11.42884802	11.59468431	11.52733478	11.5040081	11.40840762
ALDH18A1	10.39341929	9.975040993	10.04247396	10.05752121	10.61564673	11.13699898	10.62560012	11.20824649	10.28319722	10.41874982	10.47580334	9.772117841	9.891755583	10.2577779	10.12797636	10.00757415	10.44835383	10.47568475	10.23167667	9.123738863	11.19768925	10.56184115	9.761386099	9.423654898	10.25271097	9.736398863	9.801874071	9.881629652	9.64620128	9.901654576	10.06223808	10.06137404	10.0757389	9.919645298	10.24955477	10.81557	10.23247542	10.18159104	10.92108957	9.893293106	10.17116234	10.05076299	9.69957549	10.4329523	10.69651696	10.43010547	10.26555012	10.18072784	10.45239513
ALDH1A1	9.889138787	9.279554659	10.53501762	9.863176903	10.37374799	11.00456738	10.98377308	10.87632664	9.907204438	10.47711455	10.68355446	10.76694642	11.43840276	11.15185606	10.74385966	10.71678441	10.98684865	10.65335378	11.25805796	11.50490101	10.44834271	10.88375661	10.3172054	11.41554235	9.843889803	10.13912169	9.996019442	10.25273248	10.58279375	11.25672715	10.61721442	9.133043985	10.67048536	8.165714606	11.27686105	10.4314917	10.07098151	10.91787783	11.21857753	10.32128275	10.77749236	11.03917616	11.11252381	9.131627533	9.811904196	10.44857142	10.80639982	10.29165885	11.19016172
ALDH1A2	1.12002891	1.146597774	1.12967065	0.964231643	2.039671588	1.109843279	1.551037417	1.55248815	1.149093874	1.058557723	1.231898306	1.049264044	1.041954296	1.007667462	1.402138732	1.075433015	1.042383812	1.636722999	1.126896156	1.136596463	1.102065934	1.060420421	1.49141703	1.15047115	1.062304451	0.991225923	1.066975269	0.903710564	1.061894168	1.104768045	1.226284202	1.517003335	0.928483648	1.124188806	1.098552178	1.051560334	1.537133005	1.075383984	1.026886417	1.186318003	1.106366725	1.199709574	1.627157475	1.897922748	1.180954842	0.935253273	1.086350169	1.077795216	1.076961429
ALDH1A3	1.222799424	1.130811939	1.075027177	1.089961389	0.872809818	1.076647211	1.025449953	0.806875818	0.934829434	1.05984936	1.060614269	1.053387148	1.000245175	1.026433928	0.648820394	1.05683998	1.057295046	1.101354226	1.067995867	1.139027752	1.094292009	0.984344072	1.05392987	1.096201113	1.049625016	0.979963995	1.039914111	0.891993697	1.108210248	1.038633095	1.024548693	1.073516721	0.597042088	1.006523141	1.086345039	1.798147309	0.796645042	1.063525019	1.021867545	3.555585458	1.06668316	1.202843738	1.356841835	0.731865581	1.11285989	1.096753187	1.080155556	1.054925298	1.440320624
ALDH1B1	6.267679937	6.390441905	6.443736868	6.592054862	6.442750808	6.966229433	6.23249187	5.980551269	6.491228347	6.336786178	6.421997497	6.199827751	6.173318087	6.3962988	6.177455437	6.275313347	6.254663925	6.542013307	6.432023571	6.184392749	6.613555689	6.387688469	5.987327748	5.766880664	6.103060267	6.049067034	5.831583909	6.221259359	6.206013786	6.509695565	6.362221418	6.486169055	6.163263112	6.440866633	6.423056532	6.673924611	6.197328678	6.343218289	6.639439257	5.99329608	6.347874391	5.84673926	6.279998344	6.182614279	6.760637303	6.716518578	6.321491936	6.50524127	6.195435008
ALDH1L1	3.115052062	2.340267098	2.474519871	2.381740683	3.362654953	2.21935228	2.385836487	2.917055157	2.898436458	2.399801182	1.407678835	2.067702756	2.349570266	2.42471788	2.549519387	1.955111048	2.228023052	2.173483866	2.344220747	1.809164259	2.493576227	2.792885274	2.360956118	2.372677111	2.480914626	2.536598005	2.359737683	2.694920965	2.215356617	2.437424083	2.438931592	2.533653201	3.058816912	1.886210493	2.347936866	2.174848557	3.244731038	2.561187239	2.001713069	2.834077911	2.457271468	2.422138293	2.84672491	2.841136567	2.351036582	2.912029132	2.418464212	1.835291916	2.264295328
ALDH1L2	2.703804998	2.557220696	1.622125056	1.533197651	2.697646377	1.837266163	1.370042575	3.03711565	3.025240304	2.702721846	1.992744886	2.098989861	2.303870869	2.347091306	2.697157803	2.081819806	2.323864125	1.624028158	1.612159138	2.241938488	2.480073509	2.017582523	2.439771536	2.212288601	1.928764062	2.375252578	2.254680917	2.275514778	1.947466702	2.61330094	2.750573127	2.602959201	2.433211825	3.056330653	2.098177202	2.399753411	2.733070917	1.968508157	2.97226403	2.916591432	2.338438318	2.361808802	2.42583605	2.491558098	2.073685794	2.465001603	2.14354915	2.313109748	1.95482391
ALDH2	12.98838015	12.71828983	13.30378832	12.87435244	12.96189462	12.94936797	13.4322441	12.90125447	12.95333053	13.23808416	13.39220675	13.92815792	13.94190727	13.249574	13.22698896	13.68066179	13.88070324	13.34039107	13.67984083	14.07728049	13.26362098	13.70886718	13.84960524	14.14478927	13.46041009	13.85355507	13.77153883	13.7512131	13.6628718	14.20553952	13.94546583	13.52018127	13.60605035	13.26397023	13.72624357	13.11846292	13.68973103	13.79299706	13.55943185	13.85140879	13.69397762	14.01970617	14.37091366	13.05830155	12.78451989	13.39437712	13.6004169	13.96829787	13.98339927
ALDH3A1	3.3134832	1.417017014	1.335855573	1.116612158	2.914367411	1.29260206	1.279124248	2.753749287	2.833592008	2.131721322	1.416038773	1.362865785	1.154114434	1.250602339	2.134812133	1.236377028	1.321853996	1.41606451	1.180510782	1.694029704	1.452050943	1.627106333	1.29081098	1.56799194	1.297364524	1.194545591	1.365728177	1.410913786	2.08861025	1.465958068	2.273435009	1.426755986	3.099227314	1.694712791	1.259469253	1.304930778	3.216099667	1.357409673	2.702272662	1.029546222	1.306182194	1.339555958	1.196203926	0.923158261	1.542840562	3.107008494	2.835767057	1.442295581	1.246030651
ALDH3A2	8.88324076	8.065311016	8.514783424	8.1397728	8.452186669	8.800067521	8.33087433	8.253438412	8.647358416	8.756688382	8.684014126	8.682554635	8.249669804	9.020544361	8.943493801	8.906655246	8.780221586	8.727365685	9.034935426	8.674463148	8.448029053	8.425738951	8.438100013	8.487663582	8.11639319	8.291096605	8.664773665	8.998349626	9.260718106	8.827451995	8.702479395	8.8138659	8.460927382	7.891024271	8.826942563	8.597229651	8.683198162	8.517507493	8.462763601	8.684001981	8.597662755	8.441800319	8.786412286	7.983088037	7.99787555	8.342506327	9.443226535	9.16403522	9.068055961
ALDH3B1	10.17143123	9.830716576	9.813005981	9.806467113	9.446044862	9.017770284	9.70390365	8.24414543	9.886145312	10.24740644	10.08117772	10.59425839	10.40529526	10.05471723	10.16951172	10.28132327	10.51853939	10.37802555	10.08776966	11.4686429	9.042201912	7.815107156	10.86093461	10.70137225	10.37645486	10.12022117	10.12783047	10.6832068	11.29664929	10.81095406	10.62734951	10.80139429	10.46185688	10.95429373	10.20825239	9.808261034	10.37134872	9.853541161	10.06884618	10.66454361	10.53610815	10.60700528	10.92528927	9.729062344	9.528476746	10.32844643	10.57139101	10.8873674	10.47781233
ALDH3B2	3.272926541	4.376112969	3.974053084	4.540014707	3.791313566	3.153762737	3.578844858	3.246623755	3.400106314	3.25916324	3.128551267	3.80942727	4.156656366	3.960893441	3.476494963	3.228910189	4.072382703	3.641070204	4.474418539	4.656073229	1.307245709	6.348108553	4.164735713	4.410326963	3.749094086	3.865088082	4.037993152	3.916698581	3.974773349	3.564195672	3.828797221	2.320560222	3.446200795	4.268338051	4.004763659	3.567457442	2.525631794	4.062139037	3.446895638	4.077126261	3.777536646	3.933962782	3.834268301	3.827454956	3.521280084	3.962887882	3.343891934	3.870680811	3.49591259
ALDH4A1	6.796537612	6.62525167	6.652676626	6.628374547	7.061714157	6.748818125	6.533713598	6.403193404	6.273998083	6.435919909	6.672055835	6.719060448	6.631823176	6.931798143	6.626912428	6.798704661	7.172914687	6.718819876	7.002156192	7.999159507	7.37736281	6.784407219	7.155270397	7.599003814	7.546678003	7.459850972	7.314580412	7.436258877	7.71178827	7.686759275	7.74534864	7.754367936	7.2325684	7.578529057	7.29886035	7.029307077	6.820499493	7.089454775	7.36458912	7.371797388	7.58055218	7.817013095	8.079279159	7.042729882	7.571808847	7.404770036	7.506623292	7.913181082	7.174538461
ALDH5A1	7.478029408	6.943691283	6.717144081	6.933000377	6.825807433	7.701412986	6.660850597	6.778430937	6.972382426	7.28764347	7.406537282	6.792951059	6.769088126	7.527461186	7.151454378	7.15866758	7.401159849	7.282524723	7.026579341	5.688931503	6.524960052	5.894905697	5.934753429	5.750227937	6.214759668	5.597635916	5.810167179	5.99731994	6.426565895	6.853652318	7.139524713	6.111667318	6.750879401	6.72205155	6.716936488	6.59411891	7.035775745	6.254186776	6.410131747	6.343966304	6.488330644	6.342343672	5.814536614	6.359752918	6.898889752	6.35663014	7.038998003	6.680861626	6.577377933
ALDH6A1	8.319624904	7.97049357	8.578349012	8.280119361	8.595631297	8.327441979	7.761804349	7.599657992	8.523247972	8.231949996	8.330911877	8.377594585	8.533571633	8.515833173	8.559238274	8.465934103	8.817320669	8.340598855	8.680193538	8.344930436	8.321245848	9.132576927	8.554726186	8.603599113	8.495724323	8.406986631	8.172260137	8.168097017	8.372274523	8.696652476	8.560539591	8.28684664	8.35069314	8.556510281	8.722695066	8.580740945	8.432715582	8.424531359	8.20256915	8.578005888	8.285912735	8.340572521	8.437019098	8.477384705	8.38788398	8.44106858	8.433639306	8.338432583	8.333534144
ALDH7A1	6.260879044	6.794309138	4.94623187	5.84183544	4.942023262	7.100126829	5.841106546	6.604047801	6.188693128	5.677170386	6.278084987	5.665323429	5.614059201	5.915960341	5.72174461	6.869005619	6.576955178	5.72665823	6.043333559	6.25072602	6.025227567	6.370337946	5.411146523	5.976780333	5.092232712	4.938324669	5.039633241	5.106315683	5.525267578	6.475769272	5.69143419	6.302627005	6.061126156	6.662796847	6.267515192	6.207990713	6.362716122	6.377332261	5.735607405	5.244770287	5.221926654	5.546125332	5.986510796	5.845158957	5.649853206	5.903505498	5.852706637	5.633029272	5.568175497
ALDH8A1	4.124488133	4.528308211	3.16665858	3.889966949	3.256173775	3.990867075	5.324542294	4.814939593	5.120792436	4.656476392	2.691809084	4.458495468	3.325952932	4.55442422	2.835793909	3.46975676	3.630097446	4.302528783	4.213519136	5.45460775	4.345768274	3.856502233	4.274547097	4.063989221	2.314279364	3.438644214	3.941920502	3.185264278	3.741943266	4.394676854	3.981973297	4.658786738	4.236865123	4.110731741	4.327455575	4.590319338	4.055331687	4.488977507	4.70312032	4.586217673	5.688503656	4.360782837	3.969754006	4.052496987	4.223618497	4.311020351	5.238352274	3.867034463	3.607356604
ALDH9A1	10.02138897	10.12633961	9.838182432	10.00324839	9.349560242	9.335789694	9.874667214	9.443308485	10.13333574	10.37503524	10.11394473	10.01959823	10.17082097	9.703776873	10.15035106	10.32966961	9.824127119	10.12462335	10.08566023	9.86441383	9.453387767	9.723552692	9.936753396	9.701682744	10.20819842	9.743008106	9.545817916	10.28580118	10.07103211	9.995463536	10.05357827	10.02088429	9.482735898	9.863184429	10.18364068	10.00477165	9.838498115	9.892391496	9.87572386	10.3622709	10.00632106	9.429304756	9.888943298	9.546890059	10.05835696	9.518925186	9.834875169	9.92962981	10.12851968
ALDOA	14.06368963	15.15422655	14.99169753	15.1474462	14.75774267	13.2090982	13.34552004	12.15158277	14.81214648	14.89740787	14.77182109	14.89412118	15.03650368	14.73272118	14.43970402	14.45678445	14.76348892	14.30653353	14.69211302	15.17459703	11.42748092	11.83438809	15.05299387	13.49834003	14.82639848	14.99796716	13.875193	15.03038746	14.45340258	13.85568724	13.7496589	13.61512052	14.18302038	14.85986739	14.78042007	14.13530348	14.30824355	15.12212717	13.64508282	15.32856889	14.85003083	15.24186378	15.0041043	14.71757841	14.83825985	14.41921482	14.210795	14.57510692	14.76282292
ALDOAP2	11.5493757	11.563469	11.64370986	11.42408705	11.49272207	10.92825911	11.23537718	10.15677978	11.74665286	11.79812267	11.58035316	12.13790741	12.02948202	11.62799983	11.63612832	11.60597085	11.77043668	11.75849019	11.93924722	12.31039941	10.04704008	7.932843992	12.00724846	11.38493459	11.65767832	11.58630363	11.47834308	12.05254758	12.30451362	11.67764839	11.4471011	11.464381	11.67104774	12.00421861	11.60693745	11.59205201	11.81817949	12.11488908	11.42777167	12.24267843	11.95334784	12.09933378	12.22551442	11.86785112	11.83943129	11.70321555	11.84142056	12.28047034	11.92279291
ALDOB	2.234193674	2.17587911	2.454632133	2.213556534	2.294356438	2.171568761	2.513855853	1.856634141	2.787994049	2.184386281	2.604423026	2.091325543	2.069630399	2.311215963	1.545305767	2.150628656	2.149319428	2.418000828	2.4578231	1.639660733	2.30570938	1.940357927	2.471860499	1.840221055	2.023607511	2.240113851	2.025662688	1.941142611	2.041929388	2.040933157	1.800842923	1.662478105	1.407720249	1.469651861	1.900700577	2.328804251	1.993646837	2.711102383	2.284340344	2.2522591	2.086802509	2.578658269	2.354192682	2.126934791	2.400941629	2.137394154	2.28558204	2.711285356	2.202759551
ALDOC	8.960050726	7.942703885	8.575882927	8.400137868	8.812729368	9.106049246	8.501616707	8.67680063	8.623329483	8.910585274	8.706921311	8.189313289	8.515911678	8.871340395	8.345395045	8.567293781	8.683888355	8.997181519	8.404905432	8.166138454	8.700713746	7.615613958	8.58885612	8.113573073	8.859051464	8.439211725	8.486351059	8.213101316	8.64611221	9.028168784	8.654406437	8.459929266	8.48880235	8.377624256	8.36582774	9.144952206	9.049110024	8.599715728	8.353381306	8.543475273	8.744521384	8.268358393	8.416848493	9.1938116	9.244480177	9.124211441	9.010842452	9.141560293	8.898620548
ALG1	8.208762986	9.301991887	9.190335874	9.272797118	8.950813315	8.845100023	8.473073553	8.105999926	8.705889242	8.598724914	9.015712851	8.9289605	9.06347987	8.691896766	8.718694947	8.931979937	8.719253714	8.802776441	8.567002909	8.565793978	8.537818092	8.923969064	8.863462059	8.500725648	9.235484476	9.037357243	8.395902999	8.988918654	8.841794539	8.631355042	8.786501312	8.794028473	9.147392697	8.715366464	8.946780008	8.719147715	8.169664095	9.319945955	8.735929149	9.076178914	9.233885036	8.700418717	9.254844573	8.735802133	9.110186277	8.896932064	8.670954909	8.568747726	9.006381795
ALG10	6.568319887	6.654366073	6.390475627	6.25728577	6.327270138	6.924484674	6.767350427	6.60876646	6.816233592	6.903735277	6.595009716	6.601166606	6.762235284	6.754013786	6.81064882	7.194504691	6.708162822	7.0445292	6.871271757	6.868770238	6.713297401	7.283524817	6.280114355	6.195792442	6.999770043	6.689514624	7.005245289	6.666053335	6.821516076	6.97223155	6.963704707	6.996043447	6.954183827	7.006955975	6.716138601	6.826388529	6.84009418	6.313138647	6.247439923	6.686266808	6.863662512	6.62538038	6.710071701	5.985976146	6.814934418	6.509503165	6.446727683	6.508383154	6.48599361
ALG10B	5.574517139	5.286474748	5.533408187	4.896117672	5.169273984	6.466892274	5.561399131	5.932197419	5.431929202	5.808724135	5.483520016	5.463677927	5.668871868	6.101860892	5.533241741	5.997964793	5.590767492	6.143092356	5.630889492	5.561300461	6.042430284	5.887770977	5.137173114	5.090696294	5.845981436	5.749289811	5.86924462	5.343735212	5.872445609	5.882589953	5.658238672	5.857612115	5.841458136	5.956132608	5.560446434	5.784453072	5.862077702	5.37374066	5.730036992	5.26207795	5.724058731	5.574624095	5.416183196	4.765432686	5.693577054	5.553761331	5.620333809	5.687957698	5.547018942
ALG11	8.755181044	9.132782574	8.943714196	9.094927888	8.953847876	9.416620374	9.335596118	9.11995569	8.981763748	8.977016022	9.138129107	8.935442213	9.042015861	8.875747345	9.120761619	8.87727156	9.324084351	9.114880153	8.93647795	8.934074602	9.163549908	9.989139281	9.159696124	8.916958646	9.152836616	8.99966942	8.834653995	8.981183998	9.118349522	9.166600569	9.433264309	9.178233342	9.062463948	9.21089155	9.333227759	8.965611302	9.030965333	8.962586864	8.998759501	9.16250758	9.140526946	8.924701367	8.925876182	9.526423392	9.239694196	8.916088206	9.202365057	9.09506764	8.933202486
ALG12	7.558469306	7.163672872	7.060061703	7.606065719	7.715322295	7.58562448	7.635250576	7.409830047	7.560803174	7.799136785	7.527907522	7.352532613	7.473048048	7.751392145	7.200201876	7.164977624	7.372641687	7.543402209	7.580754802	8.004589786	7.360576861	6.490873902	7.429525889	7.263738461	7.860729745	7.476970244	7.560462364	7.639756548	7.738860809	7.82308448	7.496886349	7.765469589	7.252351813	8.069147078	7.481107959	7.821424465	7.72638742	7.159561599	7.831033902	7.841595643	7.817414909	7.723253018	7.838126658	7.68773624	8.117393772	8.122148493	8.102859724	8.129013526	7.8563462
ALG13	10.4583081	10.50048928	10.4080111	10.50037466	10.37411105	10.27199792	10.65762896	10.59013731	10.19446804	10.29136403	10.30806055	10.29890766	10.73207597	10.11134475	10.30580749	10.25266476	10.15912043	9.954871679	10.37222099	10.19928224	10.37857968	11.31460181	10.47645409	10.58303449	10.19813516	10.58344423	10.78751917	10.30183876	9.953061657	10.10952682	10.30082545	10.18395997	10.31461507	10.32374542	10.19704381	9.901428966	10.45600693	10.24114586	10.02565874	10.26471168	10.11395086	10.36423589	10.10014716	10.4124793	10.46882512	10.20088165	10.05977162	10.09001092	10.38838146
ALG14	7.694848231	7.562913006	7.918466216	7.601852744	7.402302646	8.110001839	7.909855945	7.968227561	7.84337906	7.745072897	8.114944624	7.845911055	8.183495059	7.619414578	7.679687084	8.03376179	8.013148406	7.875440744	7.702518355	7.965759127	8.216747754	9.180574414	8.148454365	8.30639591	8.341406821	7.873672965	7.867040784	8.085119685	8.296499619	8.368339133	8.77277156	8.182442416	7.937002088	8.083146751	8.047491884	7.982112176	7.71649886	7.982881378	7.550437652	8.002773296	7.961173124	7.865086154	8.097219762	8.151069848	8.181938429	8.188295816	7.712637563	8.069460051	7.704000938
ALG1L	8.656760752	8.581256497	8.794626543	8.595270004	9.088132395	8.911581965	8.639936316	8.534230384	8.888196728	8.993199679	8.894362118	8.85461811	8.743585904	8.86363468	8.750122851	8.702609462	8.820214673	8.978063428	8.782753296	9.000733626	8.593030159	7.864729365	8.599021534	8.347484994	8.815519043	8.488344842	8.354080395	8.900257136	8.938340283	9.035994658	8.903937282	8.949723805	8.775796931	8.658474128	8.877373729	9.262356762	8.976843953	9.020398767	8.959791234	8.698273755	9.136102246	8.973263465	9.119777326	8.884942697	9.284073708	9.164856739	9.086836089	9.041148222	8.96603715
ALG2	9.553537775	9.82013313	9.750826519	9.853411138	9.664592832	9.528999062	9.57804055	9.393805617	9.351360976	9.568034065	9.74537141	9.498131376	9.685192967	9.31434361	9.453828839	9.590345098	9.371902373	9.49562332	9.676895291	8.731946079	9.642367751	10.06887196	9.421527251	9.83852976	9.85018806	10.18822659	9.948455092	9.590073363	9.606587562	9.562988711	9.443384111	9.454397428	9.698798621	9.265832863	9.556873971	9.599329014	9.497580285	9.287680129	9.35590534	9.659852833	9.525600402	9.342708869	9.547133046	9.069407805	9.455126993	9.438671901	9.14916788	9.142506864	9.277863531
ALG3	10.28973346	10.09481164	10.16922233	10.40403778	10.2588091	9.690367211	9.841608851	9.592986696	10.16675784	10.21928805	10.04446121	10.02779542	10.19155833	10.41125052	10.08826036	9.949824085	10.14997962	10.08832034	10.20849644	10.59278212	9.638665503	9.014113774	10.32493508	10.03461306	10.3130997	10.22932376	10.18372683	10.15497308	10.44137993	10.14578839	9.753198857	10.1313394	9.983685641	10.51296874	9.908703834	10.27527203	10.29629396	10.20135995	10.15975665	10.11806053	10.49150379	10.39936142	10.36580605	10.08964154	10.42745703	10.49188506	10.38406457	10.52152476	10.2529271
ALG5	12.63704164	12.46646705	12.57424913	12.53375312	12.52215757	12.66461586	12.76580656	12.78700451	12.68176666	12.67095076	12.77966816	12.6578912	12.76736898	12.51595466	12.82762658	12.84121185	12.71289213	12.58801679	12.42766983	12.38843176	12.75925294	13.82623743	12.77645628	12.50365898	12.86157299	12.60874546	12.62673124	12.65712812	12.64290968	12.91687125	13.02781423	12.8555795	12.61553044	12.72649384	12.82761415	12.77286555	12.60035849	12.67826778	12.36735348	12.67160927	12.70374729	12.58115753	12.63701459	12.85899038	12.71427757	12.64215456	12.70413966	12.4771212	12.56113413
ALG6	10.60475411	10.24176466	10.4887462	10.6237949	10.72313847	10.91931678	11.01333325	10.91169197	10.96240029	10.65410737	10.59509169	10.68069629	10.68585923	10.84264589	10.56813826	10.54585329	10.65547309	10.62041387	10.5728311	10.29694384	10.70037718	11.22839552	10.45446447	9.754167215	10.31681967	10.52043363	10.37080087	10.60433558	10.45993484	10.53256972	10.4490741	10.36148206	10.47604386	10.57426439	10.43695162	10.6950765	10.66277	10.59277466	10.6271217	10.47380244	10.55968264	10.63875082	10.55051889	10.54508647	10.54632377	10.37870323	10.54186246	10.64671644	10.45059676
ALG8	11.45426499	11.18845523	11.26095054	11.50508383	11.31885086	11.14528447	11.15832533	10.93980793	11.27673269	11.39634652	11.33938898	11.44995485	11.27587295	11.52430111	11.18977012	11.25300432	11.53130281	11.44592943	11.11961631	11.37653632	10.88797465	11.08935633	11.35201182	11.48764756	11.55545624	11.3431981	11.45024825	11.09303529	11.2989738	11.27548256	11.24042314	11.61981816	11.41462795	11.61406405	11.10060615	11.46798096	11.27387925	11.33338941	11.09595974	11.06717446	11.3686019	11.31430278	11.21680202	11.26376997	11.38834922	11.34639816	11.11389474	11.38500876	11.17534048
ALG9	8.176801206	7.981649123	8.222156599	8.377839394	8.420783342	8.521767459	8.45400604	8.392020739	8.421603715	8.31130562	8.244853217	8.130765139	8.152574929	8.357787483	8.209575319	8.237955177	8.272923623	8.404951806	8.104028642	8.156725058	8.537310742	8.467211134	7.980774255	8.210533275	8.402048721	8.156423513	8.084002117	8.061381445	8.044873709	8.297472657	8.195732603	8.2331736	8.207295793	8.359166331	8.340328799	8.513868863	8.327183201	8.215573718	8.497780014	8.154398986	8.239189855	8.142912081	8.126089857	8.382978687	8.408378239	8.457520042	8.270183925	8.254419922	8.213510458
ALK	0.714342196	1.2366313	1.21288324	1.063143786	0.724594882	2.174345706	1.159586373	0.896504456	1.117889791	1.147132697	1.203749717	1.174807979	1.159578774	1.148518666	0.749547688	1.180394542	1.162178659	1.243750435	1.206685286	1.323623641	1.250990126	1.292547517	1.174901925	1.378508446	1.202508757	1.133275565	1.223063076	1.000071765	1.180682069	1.314880568	1.216027743	1.245221389	0.70956218	1.287702485	1.252535189	1.173473697	0.930608476	1.20306285	1.123755608	1.053260516	1.183135502	1.125090219	1.028367935	0.791721092	1.240998145	1.07462474	1.202478194	1.201037721	1.188538886
ALKBH1	8.544857267	8.409362836	8.510502794	8.400357844	8.51163071	8.488517673	8.415995978	8.589664654	8.102315388	8.304120003	8.449169356	8.183146117	8.268921597	8.466788966	7.942718174	8.19170824	8.133076181	8.592076583	8.4739123	7.563523035	8.717656363	8.174424296	8.074379571	7.770636768	8.092011317	8.677719105	8.304922734	8.080123882	8.402461496	8.054403043	7.751080565	8.303053654	8.264476461	8.043982999	8.139595207	8.482702649	8.49871816	7.958411417	8.360850321	8.157429917	8.460943086	8.222115482	8.464435423	7.321669844	8.186718982	8.400199878	8.260688297	8.41045392	8.448769215
ALKBH2	9.143155001	8.77355792	9.131330143	9.456404684	9.079416863	9.044418526	8.267123901	8.180280745	8.612914592	8.467719268	8.68532266	8.642740382	8.596259002	9.038449186	8.494648593	8.721717899	8.871335035	9.048347544	8.904438624	8.403740658	8.258685945	7.949947095	8.641324425	8.733248433	8.868792338	8.747651058	8.779379239	8.365764549	8.532654366	8.682898646	8.694297838	8.351493049	8.416030452	8.361448218	8.33092272	8.774207867	8.674679814	8.400673742	8.127244456	8.231126853	8.521391668	8.471271575	8.30002173	8.577742986	8.82526422	8.75946825	8.661769595	8.586198766	8.638900767
ALKBH3	8.710785697	8.407809845	8.697738561	8.669620877	8.994773403	9.14505803	8.924688961	8.601116613	8.881205209	8.790714772	8.667201447	8.793627596	8.940512198	9.125027003	8.749775184	8.71072713	8.903763664	9.162438647	8.661295432	8.909665964	8.66370035	8.476369967	8.807896477	8.456694036	8.706014188	8.314805169	8.186284151	8.604464182	9.022395403	8.977890917	9.087494791	8.865095145	7.944686128	8.82167567	8.670485916	9.171599193	9.040032247	8.962643443	8.913160146	8.518852283	9.00666173	8.690614031	8.948733157	8.813303417	9.098580086	9.178675025	9.085918943	9.270567703	9.085937374
ALKBH4	9.19744195	8.879480952	9.269849366	8.952561561	9.262756665	9.02017218	8.993289618	8.214773853	9.286705331	9.204820212	9.16781065	9.199708514	9.199883393	9.358755303	9.112928825	9.134920732	9.073680462	9.377634303	9.267510188	9.476351456	8.409340851	7.196335309	9.229840086	8.998326303	9.328936107	9.170600689	9.085170372	9.384259947	9.446334284	9.235301906	9.308846448	9.251983214	9.019745328	9.121375047	9.196199528	9.354922878	9.225014101	9.283755248	9.225890437	9.21378734	9.494232749	9.387896066	9.409261091	9.123331971	9.374976904	9.426150309	9.364014648	9.471907268	9.414683562
ALKBH5	9.199655015	8.995939727	8.837778695	9.126229941	9.286667406	9.672382879	9.465139817	9.715793167	9.190249005	9.256060688	9.246236461	9.002504293	8.776972559	9.172926341	9.23341307	9.250580106	9.269769066	9.402775559	9.269787758	8.825207927	9.822982325	8.064395949	8.928110627	9.683018566	9.323004905	9.131074461	9.324425703	9.067256292	9.258726332	9.337029422	9.319010539	9.297144209	9.211645391	8.55650429	9.44406717	9.563659736	9.431869693	9.121525348	9.365930563	9.049544751	8.999519146	9.217838478	9.345391775	8.997960557	9.104112832	9.315158944	9.356941584	9.106096543	9.34177031
ALKBH6	7.879767037	7.707802612	7.637773098	7.749602192	7.746976193	7.608839166	7.72196027	7.653977986	8.011076639	7.828072787	7.743914551	7.709916729	7.571177677	7.983432405	7.726996751	7.691792438	7.716581881	8.001221433	7.743678632	7.885034052	7.695815106	8.57965927	7.97524827	7.778764081	8.203190843	8.039236964	7.761931444	7.700675086	7.643409318	8.08203233	7.986209254	7.913252503	7.380065938	7.969135391	7.609767348	8.206038104	8.046253418	7.729345104	7.802623971	7.641981971	7.844750327	7.721758215	7.706361294	7.697466565	8.055654443	8.301522345	8.100098108	8.071699943	7.839885272
ALKBH7	12.36230747	11.63828422	12.13352126	12.41672672	12.06347285	12.37098598	11.73410407	11.64216804	12.16143322	12.03759498	12.09189198	12.23296984	12.07939965	12.16180377	11.74120604	11.79998453	12.16880318	11.96576856	12.07490995	12.63265789	11.45194447	10.14145791	12.35709828	12.1924936	12.40172356	12.30202465	12.29261383	11.80200716	12.03234374	12.11808042	12.54969276	11.73084529	11.98687079	12.43440686	11.58884456	11.9803791	12.16922878	12.08526526	12.01489164	11.93553854	11.88786096	11.99435193	12.00884641	12.4157431	12.25501122	12.05798602	12.13301064	12.37888973	12.01599412
ALKBH8	7.397870537	7.176015531	7.678606335	6.748687367	6.622640097	7.099933463	6.824508617	6.492556206	6.920074785	6.976740167	7.165651701	6.935214554	6.853999437	7.517113765	7.250916722	7.442735443	7.101451107	7.54904072	7.401384867	6.189733802	6.492702003	6.776637908	6.416546971	6.588434757	6.704150724	6.419294176	6.944762337	6.741008231	6.990028388	7.052090866	7.07973638	6.642266875	6.531323935	6.691916574	6.454185696	6.350868716	6.468294713	6.901797077	6.563834257	6.517430581	6.833941908	6.426207367	6.30126438	6.301980295	6.608563511	6.142215946	7.43004317	7.038391509	6.913701379
ALLC	1.328150008	1.303067634	1.187897965	1.840741982	0.97979127	1.223905566	1.186848117	0.964897682	1.167487896	1.232822918	1.238748449	1.240736599	1.155016974	1.209721852	1.001456104	1.201696362	1.202111862	1.271765164	1.191519367	1.378681334	1.354904421	1.401909771	1.215065735	1.45942819	1.244203464	1.159015781	1.272432078	0.997681867	1.219161948	1.368623716	1.304940751	1.333696137	0.769784377	1.372356942	1.272145549	1.219320015	0.990719884	1.236103676	1.195191785	1.653472024	1.210876587	1.189149455	1.082870351	1.682219989	1.325601289	1.146849256	1.256350606	1.261390843	1.214610067
ALMS1	9.353963629	9.076906641	9.257602613	9.037172055	9.129693228	9.581356544	9.240210192	9.447389917	9.348692783	9.463773629	9.494503236	9.148446062	8.992961717	9.287291689	9.300443477	9.438176486	9.308402035	9.327212315	9.182079446	8.829367016	9.570651597	9.401039834	8.773818625	8.419824473	8.721287048	8.835375832	8.91602457	9.146101982	8.846825086	9.082759864	9.346400618	9.301546491	9.240011149	9.011120481	9.236812079	8.973899542	9.156102063	9.200447389	9.017939427	8.936009726	8.898226298	9.089649044	8.548271884	9.149917683	8.867884031	8.840923016	9.157925424	8.905478724	9.156016657
ALMS1P	7.147097261	7.199408718	7.095208949	7.204749884	7.331403578	6.870941116	7.674621658	7.188655533	7.66164752	7.565709756	7.644849047	7.126094399	7.217271838	6.701627916	7.510371635	7.724365115	7.56296952	7.254849578	7.485056993	6.278991553	7.006102075	6.993106271	7.126270278	6.124021253	6.818840841	6.904941535	6.432132773	7.606370925	6.756480837	6.76229775	6.689922386	6.680560875	7.458969639	6.707713819	7.786145154	6.918556711	6.691742345	7.433186597	6.847541674	7.360056125	7.275347033	7.388487983	6.909538877	7.269758061	6.885021863	5.937379056	6.63534271	6.255397004	7.47136207
ALOX12	9.413059942	9.418382975	9.412238051	9.52390157	10.29281613	10.33765416	9.587302957	11.32598303	11.5440792	9.774221933	8.773158244	10.67560627	9.464867182	9.477776638	9.652095628	9.941439862	10.34561126	10.22912743	10.80585735	9.669796005	9.700959618	8.0344067	9.753817119	9.891519817	9.85364598	9.630385528	10.54673546	9.713734706	10.88354007	8.524614902	8.399675053	5.965709477	9.506589123	8.632374569	7.512859525	8.615877168	8.930462637	10.69251094	10.10706689	10.45516049	6.70295484	10.20489646	9.474212578	9.152941474	8.440476766	8.839474794	9.444624375	8.826332003	8.611092691
ALOX12B	5.019135942	4.780088937	4.770984839	4.831874878	5.576966606	4.658746366	4.708700065	5.044079086	5.01426076	4.926046221	4.471125911	4.731312415	5.031110078	4.777887717	4.750799911	4.431725752	4.604527792	4.522986409	4.891162296	4.867669326	4.492355335	5.466141363	5.020444126	5.204681808	4.914113356	4.774476985	4.755350266	4.913931438	4.529378313	4.740974581	4.608574673	4.332081796	4.434009168	5.179796961	4.41711137	4.76489449	5.048638002	4.932390563	4.890586929	4.869728832	4.846090721	4.515825973	4.788091299	5.153589902	4.921422482	4.825196184	4.769701543	5.067413503	4.791708728
ALOX12P2	3.898871444	3.015490824	3.78823143	2.634835921	3.863344786	4.023312088	2.960866684	3.796265355	4.175843385	4.285458895	2.611477398	3.337621493	2.325738188	4.38002044	3.375031059	3.71439331	2.961478019	4.02622973	3.104795085	2.034879854	3.382817544	1.972755148	0.999018923	1.41402991	3.153281614	3.05596607	4.224634647	3.398920725	3.21306258	3.598929809	2.645208978	3.426296502	3.556784399	2.909857686	2.94422933	4.014499544	3.971929956	4.031711028	4.314434073	2.726146713	4.538821954	2.834858039	2.996208167	2.916570854	3.133914118	4.33948903	4.810904288	4.454647866	2.616541785
ALOX15	3.513240091	3.369042449	3.397678393	2.905935783	3.706059447	2.660653034	3.107139447	3.20790524	4.065174184	3.458198098	3.167237162	2.400188488	3.35094195	2.181556223	3.268363081	2.036912702	2.899019696	3.147461846	3.001752107	3.048473185	1.825485803	3.799985385	3.20418496	2.60267127	2.904508185	2.133185124	2.439710509	3.547908138	2.678878114	2.601985039	3.074467792	1.870500764	3.322453278	3.141858527	2.701207349	2.967434278	3.449230938	2.779315894	3.830747047	3.09291193	2.257276746	2.744889881	3.375071573	3.540873915	2.15458001	3.038650937	2.918290959	2.860275549	2.918581773
ALOX15B	6.634473744	7.369060062	6.683887948	6.513577865	6.895637482	5.980182454	7.398585995	5.696212061	6.161570365	6.964814507	7.569497649	8.57223869	6.885195968	6.056419904	7.529768922	6.89716672	7.132745856	6.517861514	7.165544363	8.177997945	4.849449138	6.846981691	6.637708492	6.237303631	6.674101669	8.167133621	6.9796205	9.721101147	8.003935294	6.427746777	5.884860132	5.866873472	7.134886353	6.423357063	7.502685997	6.33948571	7.563417376	7.53760388	7.329459689	6.634000134	7.215435265	8.751440711	10.26921135	6.847331183	6.545691483	5.807842764	7.122653304	6.51712349	6.882083753
ALOX5	14.49219232	14.53497704	14.63791091	14.36649945	14.07888095	13.39709025	14.30924579	13.47021766	13.7733339	14.21184722	14.11846606	14.66179754	14.82467185	14.36341663	14.50105495	14.36465044	14.47704103	14.19001822	14.27689318	14.97145793	13.84092411	13.50667105	14.77860156	14.9541861	14.16550136	14.51883001	14.51115003	14.87344495	14.82068033	14.74276957	14.29248382	14.66413387	14.6763246	14.38939441	14.63117595	13.81483138	14.43310961	14.35412296	14.2758575	14.57245367	14.69753789	14.77077058	15.04004205	13.89199198	13.63918932	14.2884013	13.9638515	14.39251188	14.42680676
ALOX5AP	13.20624014	13.72020177	13.92430677	13.24433134	13.3934477	13.11068365	12.97578715	13.10181209	12.84479654	13.15229503	13.64107243	13.22048019	13.40747763	13.15598141	13.45957407	12.99595946	13.13509557	13.37765834	13.30054346	12.57435109	12.62105806	12.52550337	12.86231095	13.05701021	13.29569501	13.16883812	12.70498195	13.53786847	13.07554668	13.10517451	13.12146449	13.10061423	12.91881585	12.4356592	13.30129157	12.87937027	13.14792404	13.7240245	12.82257989	13.64078904	13.5346835	13.54858273	13.51308668	13.31026018	13.25633059	13.19350296	13.00380874	12.74964056	13.18758161
ALOXE3	3.900896485	5.026534634	4.449369971	5.265039059	3.625879175	4.2216458	4.406138343	3.142746031	4.555394318	4.001469757	4.201455657	4.4275679	4.743787438	4.587744305	4.47141213	3.787677765	4.55232507	4.598566585	4.325231932	5.034973984	3.245329651	5.612814801	4.798948905	4.612560418	4.327298449	4.719785704	4.221714752	4.487823416	3.674373177	3.280821904	2.538238971	3.99089083	4.298235958	4.517077714	4.445521881	3.629673831	4.266905632	4.702406438	3.522593241	4.647930494	4.686168463	4.326210973	4.443095632	4.32684371	3.745017606	4.159457445	4.009285616	4.492875065	4.535152202
ALPI	3.720058399	4.766441636	4.550118637	4.946570676	3.873699981	4.287159149	3.627684033	3.367419399	3.436640416	4.280007276	3.712404187	4.531199629	4.84644878	3.73859205	3.77413212	4.079143573	4.565177064	3.734725145	3.876702435	4.306234707	4.155185591	4.897093764	3.87550655	4.286869584	4.271690416	4.457657013	4.213548475	4.270299179	4.624646988	4.689361002	4.33831805	4.167331443	4.087754741	3.788985389	4.030986102	4.322529836	4.474928373	4.465365345	3.677620696	4.153797078	4.341754661	4.254476508	4.16425515	3.925858916	4.472160697	4.185569181	3.998383212	4.053682756	4.171167222
ALPK1	10.3252953	11.35884975	10.79604902	10.85979033	10.37973116	9.840868477	11.05264599	10.53540739	10.45705844	10.78887514	10.83525753	10.62923168	11.48527112	10.37276563	10.82821409	10.64805855	10.60630066	9.947296729	10.95391106	10.99466003	10.18872636	10.61621325	11.10472224	11.01540573	10.29479188	10.84892789	10.52397348	11.16509174	10.72677877	10.25894829	10.21914422	10.54054936	10.85821455	10.77005644	11.05308872	10.35020373	10.50682891	10.73071021	10.49160196	11.2882523	10.80886067	11.15861468	11.25677028	10.2819332	10.05762317	10.61675599	10.05354697	10.35604227	10.76003739
ALPK2	1.504576516	1.98278046	4.074971245	3.226552408	1.726626507	3.500068108	5.131999643	3.384182866	2.947299645	2.532457513	2.922432323	3.836392893	2.378389549	2.3052428	2.132420207	3.026908674	3.697381876	6.011500825	2.726073042	2.212489155	4.155438701	5.028091342	2.543370015	1.982030622	4.113972928	4.012019471	3.81172599	3.116158843	1.400719839	1.259156739	3.452463461	4.297081954	1.036138901	5.0880913	2.625351986	2.914867435	3.237265074	3.243772361	4.963753652	2.835323631	2.39776352	3.155592245	2.983741159	1.572062077	4.254620203	2.505871027	1.100332979	2.980471274	3.85230374
ALPK3	1.998453895	1.284418316	1.187334376	1.471329853	2.242286867	1.952184531	2.864730055	0.82817974	1.17609961	1.213831712	2.011362115	1.916376164	1.916573753	2.801379426	1.796384424	1.737655161	1.549031884	2.847243228	3.081442376	1.613230473	1.784634176	2.306836668	3.109083783	1.899944391	1.147162644	2.37405294	1.1818298	2.246252495	2.430201811	2.79350529	1.52058574	1.210577234	1.694300454	1.586168854	1.149618042	2.496082196	1.254415567	2.819729437	1.743058968	2.954598272	2.574264122	3.346033345	0.96408861	2.517634634	2.254469048	2.687445692	2.471495615	2.36338298	2.434059938
ALPL	4.698820034	4.261574004	5.974877513	3.531635	3.458299596	3.060540331	3.228657054	3.662103673	3.717396005	3.565534662	2.690163935	4.052517663	3.852612814	3.318694828	3.967939141	3.587817708	2.392381462	2.609970647	3.218024142	2.571131699	2.093453003	3.206402219	3.493511365	3.108038901	2.962435911	3.053877809	3.057896721	3.229687876	3.32288312	2.232958224	2.404750017	2.286463043	3.660955108	3.151335999	3.202199038	2.708328391	3.631248537	2.983018171	4.430248449	3.792944525	3.012843634	2.774924377	3.053208357	3.643869401	2.427609798	3.20073427	2.945264566	2.895505514	3.179310453
ALPP	6.702600982	7.665187796	7.046309183	7.702320715	6.827040889	5.839042957	6.725101071	6.385319371	7.302164571	7.061711718	6.806621007	6.834352183	7.565785198	6.320832876	6.652932573	6.391675189	6.723917163	6.50994509	6.801818255	7.285772972	5.890094229	7.398513654	7.226954513	7.108303739	6.904483317	7.057053721	6.691025072	7.394973942	6.831348019	6.060675336	5.857650434	5.76582535	6.430278116	6.875888366	6.817114031	6.253770242	6.240597275	6.803422802	6.542978792	7.470152605	6.812815525	6.852344298	6.693204829	7.016623384	7.116355354	6.377284583	6.347500751	7.068517895	6.843054794
ALPPL2	5.360755739	6.061199516	5.939831226	5.997726982	5.987202585	4.555639752	5.184295484	4.883037425	5.791291051	5.147413413	5.271871674	5.224139807	6.308850338	5.074034625	5.570813653	5.096267036	5.43750723	5.122297806	5.804728236	5.360997075	4.132994104	6.049560989	5.627988702	5.281230317	5.789328724	5.681067321	5.337122435	6.076693509	5.633568797	5.431570888	4.650233938	4.22406856	5.407574625	5.169406684	5.830631874	5.210829964	4.836015492	5.855842248	5.409414633	6.13054492	5.914104938	5.721251952	5.807975945	5.829611671	5.33538064	5.082735381	5.671403814	5.307231224	5.650852046
ALS2	4.766870142	4.231837083	5.288161242	4.194268568	4.131505305	4.5655244	5.298885939	4.292197091	4.661869209	4.51709867	4.839370773	4.45528651	4.705987516	4.837308524	5.405370837	5.414208011	4.895488536	5.377118512	5.049907329	4.742306646	5.39960975	5.015967925	4.824474268	4.95044517	5.223116965	5.570716614	5.788988845	5.147372701	5.438404716	4.698842253	5.106724457	5.152667777	5.234301855	4.621711247	5.376129106	5.536624668	4.615462186	4.779054617	4.836676493	5.152702236	5.030645018	4.940351681	5.117122969	4.53894759	4.60641499	4.271832395	4.947621796	4.740847083	5.083999831
ALS2CL	8.102260758	8.471035965	8.06445386	8.779913262	8.576246139	8.437719163	8.110627719	8.62007466	7.984110045	8.090788986	8.248095059	8.010948613	8.743557326	7.959435647	7.94241264	7.64973639	8.268927364	7.742438077	8.013313701	7.422203686	7.950713908	7.439205271	8.069177291	7.610788991	8.186987006	7.482561048	7.00806841	8.121935617	7.520125707	8.108241345	7.958714917	7.717582606	8.238317553	8.493637276	7.528442474	8.225297707	8.33957147	8.231422841	7.857640334	8.219450457	7.694745824	7.809509885	7.899431412	8.580756882	8.096460839	8.204398923	8.396162318	7.968935023	8.019569738
ALS2CR11	3.734053548	2.348302084	1.326150722	3.060793909	11.3918549	4.065263388	1.725832648	3.568592547	3.793502261	3.308589452	3.018869438	2.581859232	1.726787001	2.468729198	3.083648185	2.985098569	3.315521131	1.43177953	2.325423755	1.898285206	2.212774084	1.74252263	2.244797164	1.59514125	2.793480408	1.474220256	2.85059006	2.607060695	1.653235028	2.750662804	3.435257967	1.67252685	3.57333967	1.907093	1.198565186	1.267042193	3.665956065	1.340022107	2.897346518	2.244567956	1.29423199	2.912451802	3.349209967	3.393772693	1.692775208	3.051905224	2.374868921	2.242417734	1.92178398
ALS2CR12	3.981745397	3.739297156	3.471001746	3.19392055	3.238777972	4.215330296	3.756803052	4.066176476	3.66688786	3.564017648	2.42350911	3.077140285	2.465375347	3.138365894	3.384105314	3.514265568	2.950623376	3.121203194	3.399223927	3.825347139	4.45623252	3.901430783	3.909093718	2.933467911	2.843261437	2.966893045	3.153893828	2.863326842	3.25507888	2.630506204	3.373245264	3.219735601	3.50840783	2.218573264	3.313895957	3.52148312	3.366217606	3.313787472	3.827976527	3.674617779	2.836317162	2.633882125	3.384320849	4.059181401	2.938334138	3.319582785	3.369536972	2.740059244	3.404875181
ALS2CR8	4.956214232	4.859890435	4.455935814	4.75521394	4.592153622	5.840846478	5.82015731	5.479716083	5.379130419	5.566391416	5.254042424	5.12402863	5.133219521	5.73580794	5.487833454	5.550610169	5.5310143	5.503405421	5.234125038	4.501160096	5.317418337	5.641458292	5.182556529	4.299807772	5.280186048	4.223729812	5.296789234	5.61214753	5.118661991	5.06672646	5.355752951	5.853905845	5.453507011	5.670212188	5.558246556	5.698026723	5.734364147	4.398803336	5.450008802	5.151708872	5.36777282	5.164240715	5.276713954	4.833755601	5.258372583	5.0883932	5.925213368	4.948424726	5.637575399
ALX1	4.165069883	2.091448242	1.112593994	1.249353537	3.575893714	1.135724079	1.354176621	3.044218746	4.091339317	3.172602063	1.120484279	1.26830333	4.233149131	2.544531061	4.246225711	1.046332146	1.058654343	1.198442807	1.057917885	1.512912369	1.210957438	1.940870773	1.057644389	1.338320448	1.079188728	0.982109037	1.110929159	2.757024423	2.661058742	2.135716116	1.151091778	1.153684599	4.091259594	1.596635522	1.069136917	1.058176847	3.560990562	1.090515054	4.981328006	2.990184117	1.089031032	1.590239643	0.945773047	2.978212314	1.391262885	2.40406657	3.413725503	2.330382929	1.059345329
ALX3	3.783223318	4.035042869	3.958938307	3.925943323	3.376594291	3.694761316	2.723318207	2.128222019	3.392775142	4.107907996	3.913412331	3.923889196	5.124482055	4.080085938	3.227928196	3.905208938	3.734583246	4.249156587	3.980357876	3.939945358	4.140055624	4.698850491	3.949300133	3.785225264	4.090785598	4.243970756	4.083725707	4.014370542	4.121074157	4.412836449	4.025261326	3.755049318	3.58364307	3.456491012	4.035522757	4.037625075	3.7148013	4.064062046	3.556393141	3.759861617	4.084919404	4.086404537	3.60624032	3.698672862	4.230220223	3.704116684	3.683703478	4.182144798	3.689447615
ALX4	2.569903848	3.224846098	3.129846552	3.158041762	3.035464202	3.902135664	3.676700482	2.395176001	4.262717921	1.278158583	3.617816974	4.334435289	3.303237851	3.573770744	2.308062865	2.988550267	4.191619491	3.61516671	3.254358897	4.068408927	3.688984397	3.725970865	3.365399819	3.99153137	2.710200553	3.531600086	3.111343761	3.486170615	3.608378168	3.616501149	2.988121468	0.984274996	1.547377014	3.887041251	3.402182095	3.827708637	2.680046774	3.80454743	2.661134424	3.291848353	3.435000979	3.209857058	3.308482185	3.066673107	3.881660827	3.133930642	3.494079802	3.456875459	3.422269065
AMACR	6.942037151	6.602293861	7.55570145	6.886634745	7.097776028	7.875118215	7.078466431	7.435309559	6.832953014	7.168759084	7.483803973	7.174559448	7.038201385	7.121433069	7.308388334	7.302790295	7.252313249	7.266993692	6.457816663	7.136525809	7.535869483	7.557555009	6.875469745	7.272641752	7.103060151	7.216178969	7.48639789	7.1681797	7.271057336	7.407735461	7.359706501	7.553437529	6.891511025	7.030930949	7.348852767	7.722651285	7.042662645	6.909692637	7.614861342	7.154917102	7.224420322	7.110032708	6.882752402	6.438082771	7.579783894	7.18584714	7.386756371	7.148582073	7.459650383
AMBN	2.748766449	4.515059452	3.678881657	4.951472424	3.412800258	3.459494542	3.85560679	3.013357711	3.380985163	3.892915648	4.449681215	3.989917762	4.683558224	4.000536659	2.969207375	3.632890754	3.928797504	3.900426132	4.478948369	4.856967402	2.98763979	4.808749145	4.577950785	4.419926318	4.402341102	4.472984842	3.9853854	4.251372775	3.788431042	3.156905203	2.591208517	3.479330852	3.215007044	4.453238971	4.080558085	4.14538183	3.243292275	4.586003016	3.954884962	4.128452458	4.016549372	3.945852199	3.925640171	3.983509621	4.797821824	3.886915993	3.76057353	4.506189214	4.459551773
AMBP	3.01554318	1.447169872	1.339394362	3.436341018	3.220958639	1.308242621	2.763175715	3.163343175	2.290246007	2.550192909	1.417608439	1.77647055	1.324590725	2.188953059	1.882242032	1.225084558	1.322555544	1.437479383	2.208813607	1.788574249	1.467686895	2.517008151	2.959265615	3.445247215	1.778758317	1.187143126	2.868320873	1.941203783	1.489671338	1.485529561	1.433262555	1.889246067	1.807129425	2.60801439	1.249679123	2.999321256	2.582428921	2.639593282	2.235890624	0.996046948	1.308497079	2.435832684	2.416200649	2.523270297	1.618385328	2.812678605	1.33573225	1.453897511	1.250391316
AMBRA1	11.02429644	11.1876589	10.91455965	10.99270236	11.0676435	10.8302467	10.57510803	10.7933104	10.87310524	10.96352771	10.92965323	10.6778417	10.91823836	10.988735	11.03030864	11.12542148	10.82836873	11.06319056	10.91159198	10.56053839	10.96450166	10.06235482	10.81164428	11.05526996	11.27309429	10.96073582	11.00301168	11.04792458	10.97390224	11.31518949	11.05434148	11.14093254	11.17534049	10.92485487	11.18024412	11.16846863	10.91026438	10.80122151	10.67479829	10.89291873	11.24400349	10.97591124	10.97013487	10.71564918	11.21864712	11.24587062	10.97236678	10.93511245	11.0193613
AMD1	12.92306583	12.69983312	12.89685549	12.73496681	12.45052234	12.89799353	12.8399884	13.33122696	12.94714402	12.91556769	13.18889721	13.09100487	12.75842387	12.7174565	12.83343353	13.15611892	13.00242864	13.15518582	12.72018164	12.73360049	12.36421534	12.59642651	12.47154179	12.67546298	12.48344731	12.65378509	12.83873451	12.30908649	12.59347503	12.36565044	12.46601563	12.14289606	12.59158137	12.45927394	12.20878618	11.98566577	12.24358498	12.68605013	12.62713424	12.62934361	12.08817466	12.26333488	12.06884622	12.69367009	12.1850881	11.88377793	12.1842502	12.08244987	12.23732155
AMDHD1	7.80461347	7.464131265	7.959421378	7.67378306	6.969013011	7.623504757	8.279074633	7.338682422	7.60306569	7.743031956	7.245269642	7.520966969	6.138864966	6.981669373	7.89249244	7.115003528	6.54781723	7.463171314	5.896346905	6.008205025	7.745930595	8.737276244	7.387503806	7.745377428	7.686967937	7.615401769	7.860737562	6.240734296	6.9597377	6.542172988	8.110461954	8.170220669	8.096127087	8.285832423	7.43055895	7.745110401	7.791970757	8.03914209	7.477212322	7.22979688	8.171445428	7.89244266	7.884274424	6.37243476	6.983549877	7.140234444	6.049816706	7.313709579	6.204650023
AMDHD2	10.05913416	9.491215733	9.572042898	10.21494885	10.02292017	9.652423793	9.523174741	9.005687114	9.795917424	9.83809856	9.547208499	9.654297005	9.492242536	9.660539323	9.748662331	9.470000071	9.845095535	9.744389951	9.621932499	10.29254643	9.14874244	7.841780271	9.791353735	9.512144561	10.09700389	9.631702756	9.9853267	9.549101078	9.544372738	10.00972134	9.951017133	9.882280873	9.509225368	10.28409042	9.761447749	9.727347258	9.516105099	9.28701972	9.970244782	9.646900038	9.814243315	9.714615403	9.784470725	9.797047391	9.933936658	10.08065527	9.947807867	9.694907747	9.680711602
AMELX	2.608400494	1.430215569	2.880963421	2.479635908	1.950764588	2.544920394	1.668535608	2.310264578	2.698029858	1.579800547	1.284038923	2.143877192	2.910908524	2.554436235	3.185548327	1.202575002	2.585571795	1.360974148	1.146600209	1.787178231	1.435853776	2.108603265	2.678607363	2.617540418	1.411921649	3.040728145	1.360924456	1.128140693	2.230579743	2.136528914	1.37494093	1.383067228	2.986537654	1.776856456	2.230288755	2.473104187	2.609516441	1.605025873	1.394977914	2.764729557	1.224754609	2.652938266	3.389733039	2.702893848	1.593973895	2.549282318	2.84227298	2.90580891	2.145185313
AMELY	0.953096957	1.27338943	1.314317818	3.187497418	1.237373499	1.206311756	1.169308783	1.599864004	1.147897347	1.201694297	1.227787106	1.217884047	1.30294003	1.189332029	0.764133693	1.1939735	1.186297724	1.261717249	1.196707059	1.3780407	1.626814068	1.384138176	1.195756856	1.452024102	1.228558243	1.150643634	1.255854163	1.904447167	1.211514382	1.370647924	1.279951224	1.305559639	0.737602061	1.365618544	1.263801488	1.196821072	1.447547345	1.224768129	1.167176585	1.162578388	1.194418385	1.153630994	1.057587988	0.8249473	1.287380205	1.121559017	1.234702733	1.250246378	1.195465154
AMFR	11.17544611	10.87134058	10.63407118	9.382430274	10.21058568	10.46884664	9.503047135	11.28058871	11.02355799	9.944406553	10.63771367	10.41931267	10.14290771	10.60148914	9.828466033	10.19552823	10.49123612	10.47631289	10.16083343	10.96420147	10.58019674	9.593077938	10.65959537	10.35304951	9.714555727	8.957643203	8.801744931	10.15502827	11.01476818	9.641892132	10.73786312	9.432754944	10.7058403	11.05710057	9.487270374	9.742590065	10.35609634	10.07417623	10.3569564	10.17357485	10.30668703	10.87713914	10.26048689	10.67397411	10.4843507	10.49390518	9.677017809	10.20061788	9.661753699
AMH	4.944754492	5.078864791	4.992913537	5.663688368	5.816967879	3.58540372	4.715451121	4.068957295	4.19627541	4.914376259	4.772887761	4.827716586	5.226769484	5.392984173	4.552121328	4.420607454	4.808769828	4.92035834	4.856483128	5.242396849	3.790831896	4.800161176	5.983040674	4.404060847	5.977290904	6.305431347	5.379517311	5.015178883	4.50839035	4.281223041	4.789230363	4.548451228	4.332811697	4.671527516	4.998921031	4.982963487	4.749361244	6.739510017	4.398411412	5.19285856	5.173973304	6.762711614	5.605450766	5.490900335	5.0167744	4.854232643	4.551618337	4.936508648	5.10147332
AMHR2	3.471495823	2.633920495	1.467805982	1.160034883	2.857067383	1.767736172	1.314997734	3.364409482	3.238335574	2.927085561	2.307765847	1.471472072	2.473695334	2.871667778	3.378718079	1.256889897	2.489585151	2.954323809	2.884988829	2.019472348	1.560220299	1.822852856	1.315965038	1.943537533	1.342509106	1.948605609	2.116233491	2.404606814	1.858781493	2.335238464	1.505502857	3.121318176	3.048623849	2.035888399	1.29742108	1.922688033	3.465492049	1.388949685	3.182300493	2.355509913	2.310408778	2.892919992	2.697432114	2.483501167	1.74145637	2.743208036	1.464251946	1.558539404	2.211174367
AMICA1	14.2415237	13.95806426	14.35224961	13.81322113	13.55778736	13.58759076	14.14844151	13.76453693	13.72147967	14.12883085	13.88689361	14.52428167	14.46673025	14.24365549	14.33341126	14.37927704	14.19312062	13.92395125	14.32503738	14.38674484	14.03540573	14.20091705	14.49986352	14.2481113	13.66574296	14.2607075	13.93946307	14.50381483	14.61752522	14.34780384	14.33007288	14.25865642	14.62632646	13.93492735	14.39942577	13.79548808	14.2172257	14.23612085	13.96981869	14.54625227	14.07650856	14.34214296	14.66872254	13.52914916	13.56407505	14.20008636	14.11432468	14.42550178	14.30499833
AMIGO1	6.723382996	5.769302865	5.734008224	5.834828227	6.719966109	7.118094947	6.345125813	6.572877321	6.663848897	7.075587422	6.439258464	6.196509824	5.799896951	6.374690832	6.381051816	6.176843303	6.820123919	7.140496972	6.483469385	3.417178541	6.006758348	5.540441979	5.578422097	4.323012843	5.597101251	5.19941829	4.900955792	5.97435609	5.818938357	6.796107529	6.464186873	5.529592985	5.925105097	5.687701708	5.768970692	6.842175255	6.945629722	6.02945131	6.100735125	6.152136223	5.804744729	5.849239358	5.292967834	6.010830333	7.479982869	6.442715027	6.556459984	6.043921296	6.340455135
AMIGO2	10.06907767	10.33334197	9.73122615	9.420858284	9.737902818	9.854380324	9.971953693	10.10031937	9.677817122	9.511871935	9.517176083	9.143154061	9.516394588	9.680619693	9.61481442	9.731136115	9.842706191	10.2117923	9.929714707	8.151165402	9.902287653	9.58303631	9.232562893	9.372771532	9.614956725	9.209318791	9.5102775	9.068145158	8.877984975	9.482927488	9.353438195	8.854289487	8.973033327	8.828695987	9.524316853	9.622840041	9.586627456	9.219495219	9.554293188	9.315184869	9.208492463	8.949186021	8.545346138	8.939310564	9.091676642	9.456383606	9.570715163	8.71393589	9.432112947
AMIGO3	7.602568024	7.347527469	7.549426787	7.489175776	7.776558206	7.49759528	7.347152818	7.452010758	7.984751415	7.389470306	7.631409465	7.663616266	7.61011714	7.455920578	7.471245043	7.11398917	7.720256622	7.415717259	7.290532172	7.882635696	7.157120005	7.198116028	7.324325604	7.476980951	7.542403189	7.365623898	7.476541319	7.263916297	7.543455624	7.319271095	7.332234808	7.439973517	7.341539671	8.048052129	7.364827207	7.760041468	7.390939211	7.451848115	7.758555812	7.401831015	7.661962531	7.428272442	7.437794126	8.0510127	7.99328854	7.805782256	7.356619402	7.696280741	7.400674443
AMMECR1	5.934631587	5.905027657	5.782220231	5.869625161	5.776879494	5.885299967	5.930581616	5.891885603	5.738207338	5.760021718	5.17039293	5.582590798	5.517160952	5.79355298	5.732567295	6.037870977	5.330555545	5.638154438	5.759424775	4.788195138	5.721775326	5.209758609	5.47937962	5.331675123	5.857634172	5.851090395	5.732342355	5.531498164	5.214052216	5.78774378	4.728225932	5.935405233	5.548467525	5.079618896	5.824727526	5.580020286	6.002109189	5.562882728	5.581814561	5.556861744	5.67993301	5.618301844	5.654391739	5.814558536	5.47068841	5.734791658	5.640431503	5.123909351	5.547871715
AMMECR1L	7.5478487	7.792891269	7.625503634	7.700318445	7.655189843	8.019598305	7.678634537	7.698278384	7.528814374	7.439205143	7.483272462	7.576042542	7.466236812	7.780319673	7.438501408	7.542911847	7.608975172	7.828610785	7.599724391	7.728175923	8.037554505	6.584681505	7.179678116	7.432688385	7.38162996	7.290090798	7.19083049	7.551939396	7.595685387	7.831944583	7.427791245	7.822983656	7.333179436	7.022233354	7.847434355	7.935018234	7.598226946	7.230790094	8.023754207	7.767494053	7.642275845	7.559158959	7.725261034	6.941141852	7.803347111	7.940593226	7.904160523	7.881842101	8.081271939
AMN	8.113261939	10.22716789	9.034373778	10.90562059	9.150189551	6.815691337	7.442496202	6.63686246	8.651665513	8.568657632	8.745103743	8.759741528	9.983659259	7.914068878	8.450619361	8.534487052	8.491428075	7.79169368	8.847967315	9.315235159	6.135573104	8.00179406	10.00685244	7.789369723	9.643310856	9.465720713	7.628964557	9.897206424	8.301875778	7.515258222	7.617565359	7.150221897	7.766933163	8.86473149	9.200049345	8.030833931	7.575633742	8.829759564	7.242613602	10.27832708	8.879060714	9.041009989	8.719751873	9.16824292	8.702942435	7.747059	7.790377363	8.261645918	9.076738678
AMN1	6.56325001	6.301010744	6.444596436	6.561590281	6.067150648	6.835024199	6.930569388	6.782965431	6.157425206	6.213177939	6.61191844	6.248904874	6.20171867	6.506196879	5.918733206	6.424124468	6.3370687	6.29381855	6.613812208	5.594571312	6.315965811	7.146363958	6.237334698	5.626403343	6.163974555	6.236348167	6.035429578	5.88163491	6.077490408	6.155409908	6.140848808	5.682984858	6.058432102	6.087929665	5.903008024	6.175463277	6.337559796	5.857770961	6.166637104	5.871486509	5.89841024	5.567138275	5.631357428	6.573828391	5.810093345	5.706836046	6.091231014	5.605231652	5.974449091
AMOT	3.687948333	3.933314207	3.88888735	4.074267666	4.979460046	4.349176695	4.279465768	4.937923893	4.250032765	4.200857412	4.112327296	3.92468534	3.937667887	3.980853899	3.988853296	5.053073472	3.928979756	4.223837995	3.739491211	3.574491749	4.734739356	4.841786339	3.632527771	4.145261695	4.14128501	4.099823716	4.513883877	4.02123726	3.753322555	4.265183462	4.08154187	4.282283695	3.519144246	3.750510281	4.337460205	4.891027327	3.752335624	4.139221663	4.161885416	3.83574453	4.213919202	3.787347193	3.955915793	3.959143062	4.439500594	4.079597583	4.037060512	3.792698333	3.675321258
AMOTL1	3.899816799	3.163948894	3.190173244	3.280432735	4.863966047	3.612813717	3.554213199	4.124072362	3.446945263	3.318985416	3.52208468	3.898933303	3.607436219	3.510757716	4.232594364	4.712429067	3.310349378	3.563048677	3.787496811	4.499011511	3.985877424	3.811645938	3.899367471	4.22574168	3.588305823	3.57502892	3.688208771	4.438688879	4.045042788	3.924304011	3.695845774	3.732142274	3.753536282	3.646168122	4.171485517	3.508182273	3.93052029	4.118661927	3.574409065	4.337839373	4.218975542	3.738238503	4.352491731	4.50006733	3.511289653	3.675617199	3.995773769	3.910703423	4.024333475
AMOTL2	3.014870336	5.074174702	5.27759896	4.553446338	3.647217919	4.576301869	4.039769007	3.5873116	2.991830973	2.513701382	5.319377567	4.477425354	4.66542519	3.834701088	3.261792349	3.361960493	5.98830718	3.197442807	3.930375423	2.670420744	3.886957992	5.047236859	3.72272278	4.705415005	3.972184189	3.925101242	4.276251887	3.686073025	3.563505531	3.742447237	3.89472267	4.373231461	3.997680866	4.208500375	4.104338165	3.811178973	3.281535315	4.307971594	2.945846573	3.785276313	4.108104911	4.071263049	3.013644485	3.740081726	4.569443484	4.079316721	3.954788326	5.171351184	3.872048343
AMPD1	3.415867671	1.567802386	1.111772391	0.950536549	4.029082484	1.657114767	1.021428349	3.357723883	3.080849109	1.188813284	1.122444767	1.12663359	1.915105705	1.772479691	2.932386848	2.287065514	2.327328822	1.187085445	1.053366889	1.417918441	1.577290493	1.320681972	1.069324893	1.317647689	1.815172955	1.004039178	2.116413272	2.205149382	1.114058048	1.240955616	1.151285397	1.163411321	3.01531218	2.369314783	1.091704407	1.066093081	3.085838553	1.097897924	2.647718238	1.011256146	1.580519252	1.993090868	2.680340094	3.055974928	1.330378906	2.209319762	1.114512642	1.172085402	1.076429489
AMPD2	11.43531721	11.19214794	11.33513459	11.24272732	11.37538732	11.28070272	11.45030343	11.07897287	11.49782758	11.52313834	11.25694151	11.62763828	11.32443093	11.59666532	11.6292536	11.49752446	11.52517792	11.50860163	11.31380323	12.66083824	10.90002725	8.773944972	11.54419005	10.68475405	11.06322828	10.71901383	10.82286404	11.43267457	11.7906937	11.37575559	11.20845165	11.92103839	11.43670485	12.12366083	11.55823769	11.52430771	11.48690469	11.37636888	11.95752839	11.70657631	11.73585782	11.66427001	11.78984116	11.61188496	11.3180668	11.83390007	11.87679089	12.05111947	11.70625327
AMPD3	10.78378528	10.92790084	11.18515971	11.41035215	11.01271613	10.43633898	10.88227629	10.70755933	10.31080683	10.70755563	10.77456864	10.76309558	11.02471462	10.95872689	10.82193629	10.81121751	10.96573588	10.68231093	11.03532494	10.85479139	10.85771153	11.2614565	11.27388738	11.26452828	11.08382764	11.52665814	11.06777349	11.05495361	10.94583075	10.86780243	10.65435232	10.50273138	11.40118155	10.75335003	10.77778995	10.59279473	9.837968894	10.81968639	10.24617797	10.8379499	10.67218097	10.87471296	10.85053728	10.57539175	10.61820255	10.63361684	10.62283248	10.68495995	10.9328846
AMPH	2.872313833	2.640607312	2.897131255	2.087892653	2.316429741	2.306492158	2.522942861	3.106480485	2.337768402	2.571868072	2.076106376	2.874276461	1.927254184	2.279633858	3.279408788	2.593247842	2.593133413	2.455372599	1.914709377	2.460918833	2.394995427	3.187078594	2.675312946	2.076377218	2.440381494	3.05844073	2.786705496	4.550366094	3.446594415	2.868903072	2.541233374	2.89220591	3.373254264	2.637068514	3.131652221	2.349326489	2.941097678	3.348025452	3.312168278	3.380294808	3.103205293	2.972738046	4.759995911	2.860074054	2.408447087	3.046147712	2.214944557	2.212344259	3.602072665
AMT	9.745980023	9.336610737	9.369286072	9.440086401	9.446346486	9.177837432	10.05167267	9.868289042	9.597974853	9.269566494	8.793003055	9.018382103	9.233566467	9.275776933	9.571406395	9.108544022	9.047486999	9.039654003	8.972643275	9.848047889	9.718111197	7.866147603	9.281691548	8.45926491	9.473865379	8.817930489	9.109775983	9.651038762	8.120125062	9.006434384	8.970245663	9.037740924	9.182134953	9.430961338	9.292954106	9.800558865	9.890715419	9.554235282	10.10538354	9.446898711	9.218625791	9.26493063	9.552547195	9.955776971	9.095843632	9.701782347	9.505235632	9.494393664	9.563850292
AMY1C	11.30199776	11.41585547	11.3018291	11.62625238	11.30973791	10.81379732	11.74755931	11.21895611	11.23091855	11.12001053	11.12804856	11.02500261	11.04531403	10.26953921	11.2283938	11.02966813	10.78300114	10.51798482	10.91259439	10.74214498	10.97599165	11.72347003	11.00601272	10.98652858	10.88094102	11.03210583	11.22035879	11.26869047	9.941151259	10.67995415	10.25359653	10.30495952	10.91890645	10.87915722	10.60234208	10.99413145	11.33046411	10.89891677	11.18072437	11.09154562	10.44714455	11.14404739	10.39789494	11.60008169	10.76783478	10.47317575	10.60598978	10.06075933	10.66208419
AMZ1	4.643292856	4.462799949	4.670124524	3.621432683	3.746273286	5.338855773	3.822370461	3.306900796	3.595673173	4.211084502	3.407390037	4.479778967	4.483067068	4.791507639	3.130385092	4.329613623	3.359954617	4.578342419	4.027091879	4.977759276	4.854873259	4.434076076	2.84429962	3.395778915	3.240874766	3.055052573	2.921305004	2.084726705	3.744798301	4.448770292	3.873238932	3.910974885	4.510483845	2.640458386	4.152132215	3.941291716	3.888036289	3.720362038	2.638037705	3.453809056	4.159785351	4.000425314	3.891036897	3.01200351	4.338003764	3.757411498	3.957468654	3.509004154	3.819604551
AMZ2	12.44468039	12.38207659	12.60593947	12.35004647	12.46402237	12.65781037	12.79232225	12.42822385	12.67777399	12.52973806	12.74677902	12.44468286	12.45527219	12.54414671	12.84162967	12.77313336	12.4964009	12.78000595	12.48695681	11.87300424	12.63948953	12.7211758	12.41218471	12.12786761	12.56437935	12.36681602	12.07342197	12.37147194	12.28307532	12.87590679	12.95242924	12.74612695	12.75812552	12.29305489	12.93412775	12.87195311	12.6335956	12.58479754	12.42655141	12.48294996	12.64719958	12.37558972	12.34862118	12.62012701	12.72102528	12.77101025	12.67102155	12.4125577	12.85590879
AMZ2P1	6.206673696	7.735030989	7.84356069	8.059831994	6.409171675	7.761729996	7.633169475	6.54710743	6.666796171	6.647706103	7.568077242	6.623598496	7.359945038	6.867747774	7.748542282	8.242689105	7.518773707	7.683545378	7.071602896	7.037332143	7.070469724	7.641644579	7.149865299	7.04029801	7.931470269	7.977861012	7.394548262	7.463796019	6.767440207	6.8228331	7.491883669	7.421293795	7.440515027	6.717329455	7.868760295	7.673988327	6.475141303	7.169923472	6.549749925	7.221609767	7.522195753	6.843590391	6.72332713	7.023670856	6.755223126	7.209322071	6.991536166	6.489741815	7.711386931
ANAPC1	8.53892405	8.143318997	8.604855453	8.305301409	8.676613702	8.908712331	8.941494612	9.070911803	9.095262696	8.68874188	8.524267277	9.559924182	8.485964884	8.836822596	8.772916084	9.051412702	9.096688223	8.854736388	8.611242929	8.102354662	8.566366042	7.809339784	8.500005279	8.723359019	8.684563208	8.456676325	8.547164056	8.7995233	8.424781616	8.744265077	8.771955385	8.700087164	8.69059933	7.935310791	8.662395231	8.948399898	8.661459604	8.834142808	9.141109892	8.581416407	8.363647164	8.96509789	8.642848951	8.550970094	8.930613057	8.538186781	8.471884146	8.613667447	8.720446881
ANAPC10	9.292174537	9.604561805	9.585276731	9.421323535	9.275730457	9.939399412	9.96091094	9.934032343	9.501281794	9.439847784	9.839922344	9.506966656	9.701471469	9.555632047	9.612363664	9.597058154	9.649532355	9.604995473	9.302446757	9.097057599	10.15174809	11.48727595	9.85546973	9.754198886	10.20170586	9.732919326	9.708401552	9.596033723	9.685317152	9.840613423	10.19221419	9.710727372	9.659602185	9.429603573	9.895756375	9.651968397	9.459320014	9.642708052	9.399319068	9.560842599	9.700890637	9.557022551	9.537712087	9.633109693	9.905126821	9.927289415	9.627804871	9.747102312	9.545052785
ANAPC11	15.14627242	14.9467183	14.95263602	14.82650789	14.86327377	14.74919697	14.57356327	14.41187444	14.81045347	14.86204689	14.88356254	14.88921458	14.86607353	14.95429799	14.81353515	14.74626177	14.87337524	14.87240314	14.94428217	15.23195666	14.41340328	14.46092015	15.02547298	15.31747385	15.15393445	15.24324218	15.2949205	14.82366298	15.19854569	15.1670568	15.22204173	14.97503087	14.80330603	15.0621256	14.82402137	14.98199109	14.91625314	15.05337191	14.74081734	14.88896978	14.99585666	14.91734473	14.97390386	14.90883824	14.93856022	14.99573066	15.08310992	15.03127316	14.82786598
ANAPC13	10.50666719	10.53276357	10.37548259	10.20736299	10.28025979	10.50181239	10.31494413	9.665501957	9.866993932	10.41135945	10.36307465	10.29908144	9.915681946	10.14926699	10.4959808	10.33987551	10.44146427	10.45510838	10.40887716	9.833891955	9.976140514	10.53876238	10.70975298	10.59304423	10.19151687	10.65040609	10.58417302	10.14757897	10.48916891	10.67318437	10.54844156	10.57565045	10.06152777	10.64100144	10.45181682	9.902021955	10.19044175	10.49691051	10.09525136	10.30407175	10.37983949	10.01184682	9.887075785	10.35485813	10.17348475	10.19861082	10.41538953	10.32382717	10.29394544
ANAPC16	14.09434291	13.98734425	14.02762103	14.25783271	13.79240271	14.40911028	14.25703828	14.31421741	13.25851295	13.82266808	14.07506587	13.74651297	13.83677354	13.75697147	13.88863738	13.94524061	13.91515398	13.85792818	13.86388451	13.22868996	14.37526433	13.83749633	13.9696194	13.81886999	14.19234078	14.04191529	14.10713644	14.0069046	13.70911647	13.71378358	14.05367602	13.89103936	13.86506829	13.34393646	13.64891303	13.83518819	13.70992857	13.89334991	13.74443203	13.84541138	13.81648106	13.89788699	14.01357865	14.2015934	13.79762896	13.89356799	13.73805043	13.46782996	13.58523807
ANAPC2	7.4697798	6.617850459	6.989333121	6.962486539	7.576881727	7.635352845	7.556180853	7.788575321	7.67823999	7.643958031	7.323476131	7.23229575	7.182191337	7.627130034	7.06464833	6.947629674	7.291319055	7.416738501	7.053273003	7.638451356	7.860643762	5.856161016	7.252785984	6.718639031	7.25123611	6.919133263	6.913047253	7.249821372	7.529580109	7.571516649	7.348466528	7.394961896	7.135441369	7.59352531	7.204834526	7.718357217	7.823275869	7.121637753	7.817223682	7.275460561	7.522643459	7.388495766	7.565664071	7.164540167	7.723758678	7.842844278	7.726974492	7.840901874	7.572201643
ANAPC4	12.69907415	12.63231331	12.78633765	12.96447192	12.84287532	12.2275925	12.92796031	12.89625932	12.98233558	12.77115419	12.64965069	12.81176115	12.94932877	12.35512017	12.64931134	12.4419103	12.60952511	12.5527651	12.52963348	12.39401013	12.61680515	13.35796645	12.73330289	12.75802134	12.64438987	12.49146506	12.85710566	12.71712271	12.00549164	12.09801865	12.21819529	12.49127764	12.80745533	12.78233449	12.71282089	12.49599984	12.57107812	12.45378357	12.94399684	12.58611016	12.44320842	12.51702509	12.31258686	12.67049658	12.41042233	12.24496584	12.32619797	12.1887882	12.58436777
ANAPC5	13.00401838	12.63326842	12.81474436	12.75877072	13.12952315	13.26346822	13.08346964	13.00296505	13.38404532	13.11567996	12.9930044	13.21908675	13.11068886	13.13576319	13.19007966	13.29261266	13.14438797	13.30065053	13.19064327	12.88906153	12.83339721	12.02057825	12.7585995	12.48994331	12.75568448	12.51879314	12.67111961	13.10175233	12.87696994	12.98415615	13.05169912	12.936454	13.16069524	12.80740819	13.0260553	13.25002723	13.18959908	13.12158758	13.17847683	13.03517933	12.8553516	13.08759973	12.98006356	13.02397207	12.91604224	13.08023144	13.05474526	12.86198221	13.02993747
ANAPC7	7.260522152	7.169932306	7.059339135	7.141390207	7.601873689	7.722791721	7.745227938	7.674303919	7.577889416	7.56864813	7.27117533	7.195104725	7.500704482	7.406386495	7.626876935	7.492771555	7.474375728	7.482871112	7.258549319	6.802881807	7.720826349	6.634813792	7.154252334	7.217907562	7.221021425	7.037295409	6.787600344	7.641445821	7.477710263	7.695022304	7.522693118	7.642558139	7.630161333	6.939368291	7.64708568	7.855183995	7.806762623	7.341952409	7.532726731	7.597732361	7.51923729	7.325915811	7.561574935	7.047845475	7.477992559	7.549074036	7.479466303	7.293795479	7.591273324
ANG	9.31147213	10.8357404	11.17451722	10.30925447	10.05029634	9.209004061	8.965030576	8.919728777	9.745196465	9.85512463	10.18313207	11.0408564	9.923685289	9.882103431	10.02207559	9.989804782	10.44768434	10.43091334	10.0408554	11.85408301	9.609662345	10.61393107	10.44148488	10.32382476	10.55702085	12.14298744	10.95709313	11.2389827	11.89681489	9.946163834	10.67888436	11.14999526	10.78111369	10.97728721	10.66939467	9.735829388	10.52309377	11.14770706	10.33168483	10.76323333	10.03474699	11.450889	11.09258827	9.432317083	10.76861645	9.767236754	10.77316599	10.78573035	10.84345869
ANGEL1	7.445127698	7.077654126	7.481719745	7.324059096	7.651979309	7.535555957	7.910540061	7.764217493	7.794669717	7.71658278	7.84515387	7.622892072	7.640685077	7.623832492	7.620520042	7.493328022	8.106193717	7.862216036	7.363706907	7.112982783	7.808787257	7.023107715	7.341229683	7.159101102	7.45850261	7.083942918	7.170369825	7.655641063	7.594800303	7.545142582	7.593828473	7.477954983	7.839677935	6.804841304	7.562861463	7.91284433	7.788569847	7.453234906	7.533355965	7.414368934	7.728579323	7.691078378	7.73191216	7.695441402	7.781662649	7.82089132	7.588223025	7.698939826	7.855134939
ANGEL2	9.552138114	9.76297215	9.748476123	10.02584867	9.619558293	9.678640776	9.692520389	9.996880773	9.777489178	9.623568343	9.524895405	9.577549665	9.649473945	9.533782014	9.520277481	9.592266383	9.463703277	9.447496219	9.317895869	9.548262129	9.962255639	10.09289918	9.773306827	9.971271208	9.678376331	9.993407331	9.820947703	9.459473406	9.267655367	9.423403665	9.506031786	9.621776127	9.523709608	9.745203325	9.536192796	9.392701352	9.57020083	9.478083856	9.706202516	9.453547602	9.455876149	9.52374224	9.365292693	9.728864895	9.464731023	9.516000297	9.452438114	9.033069017	9.194663144
ANGPT1	4.513899892	4.364982358	5.061299544	4.420668346	4.560970178	5.311973388	4.791322852	5.578815953	4.948513446	4.666635938	5.217196033	5.341368389	4.048568119	4.732241993	4.630908888	5.32919268	5.095468933	5.529892304	5.37097173	5.449753513	4.742205269	5.308042601	4.967866573	4.924837917	5.095528302	4.87520322	5.754406741	4.269805108	5.749196512	4.866786975	4.854813636	3.992907063	5.098801285	4.668236663	4.563171808	3.959795523	4.288525057	5.014779761	4.751799474	4.845800765	3.905347756	4.834713852	4.52610924	4.334116165	4.241485068	4.123176229	4.494465782	4.327051659	4.285207535
ANGPT2	3.176328253	1.797751443	2.212028396	1.978846128	2.969889217	1.79591453	2.080846301	2.55556501	3.158352595	3.146234132	2.171001938	3.221185285	1.741123418	1.925886529	2.544626211	2.418363514	1.85629602	2.28106835	1.832354226	2.230883902	1.276514111	1.988066557	2.374919295	2.269772114	2.417779911	3.185261894	2.155924891	2.539875756	2.028909574	1.88404051	2.284477613	2.120542431	3.041360508	2.330271247	2.022617835	2.549220986	2.99518307	1.792936554	2.465640912	2.807616468	1.712494125	3.146460618	2.490271107	2.887635753	2.127640661	2.723197604	2.443375731	1.75254088	1.711508633
ANGPT4	3.982014906	3.75502479	3.838582466	4.630977539	4.098268413	1.329636922	2.715933227	3.396825116	3.555731558	3.67261974	2.778430079	3.68982629	3.848357258	3.493872422	4.048511106	3.53132112	3.116736833	3.039080449	3.345907393	2.318392094	1.569965321	4.960853543	3.818855808	3.463798805	3.611439451	4.033821842	3.025507346	3.685317548	4.045444157	2.164548831	3.431634098	2.312382909	3.540396149	2.301778236	3.572870194	3.641774358	4.109212537	4.265791283	4.123699799	3.371638875	3.73443041	2.841415013	3.227867156	3.396773039	3.091667271	3.598308975	3.168240657	1.488393567	3.574936967
ANGPTL1	2.581488126	1.916416873	2.284835277	2.842697217	2.061829945	1.082406724	1.527906473	0.702352747	2.453436359	2.923651974	2.778139218	2.470887644	2.08703912	2.758577489	3.020235934	2.341577761	2.265172338	1.881370204	2.016107143	2.811222094	1.055080638	1.157767008	2.604313461	1.106663168	2.457028796	3.03883573	2.671779909	1.614122151	1.607278397	1.304869492	2.779382642	2.292863787	1.650068015	2.547957131	2.219223254	2.037337419	1.822242593	1.246400725	1.061700505	2.443056943	2.17115559	2.565159176	1.552712244	2.078629133	2.086814291	2.236593572	2.710878447	2.154824574	2.304190294
ANGPTL2	4.260484323	5.213208094	4.577671678	5.561040067	4.507907452	3.036013123	3.395583162	2.1353851	4.35387253	3.624824596	3.896187363	4.67557576	5.154358735	4.290318309	3.996958688	4.395597987	5.273809458	4.038422931	4.709777439	5.265064633	3.824215792	5.598030089	5.114020038	4.127505375	4.494611429	5.010561542	4.436250933	4.83347092	4.1226207	2.892846333	3.534150146	4.191682605	4.536290594	4.571900791	4.370742186	4.520124153	4.287177736	4.865351779	4.433363935	4.697446627	4.648984761	4.581370802	5.059035978	5.200482225	4.32624316	4.285189727	3.959502723	4.391768726	4.835916775
ANGPTL3	1.252806831	1.326392839	1.213080162	1.110450934	2.334776864	1.250894971	1.210982105	2.256440897	1.207738141	1.253038104	1.274538219	1.256669157	1.186627316	1.225977641	0.788432312	1.223828665	1.233245679	1.312592693	1.219921776	1.490314305	1.367461906	1.461780943	1.236762178	1.481652277	2.427847793	1.188997128	1.301545153	1.02160339	1.255371625	2.933553232	2.354031476	1.359519531	1.592452823	1.470428286	1.300908746	1.242503245	1.611976862	1.279798295	1.213329902	1.04684044	1.228336648	1.200347263	1.090827829	0.848426424	1.33332287	1.563722322	1.279986199	1.946125063	1.229253008
ANGPTL4	2.470202644	1.170544428	1.0776527	0.9045955	2.504862913	1.984498361	0.973515575	2.945535479	1.825593132	1.111767748	1.652128803	1.064092541	0.960558011	2.294793795	0.985753379	1.022646353	1.223241558	1.142750207	1.040733642	2.454778707	2.527384391	1.968524958	2.008914059	2.943306952	1.035804752	1.989453297	3.005918776	1.458462033	1.055770855	1.183576305	2.839261873	1.098346323	1.617790139	6.074185633	2.115409343	1.860037069	2.581615867	1.045310188	1.069056072	0.899669482	1.39752674	1.289149198	2.256801447	2.481342879	1.27515508	3.006889738	1.634361603	1.336494453	1.407405709
ANGPTL5	0.690384755	1.308972865	1.908311409	1.092851458	0.830960613	1.228603393	1.256665	0.970320121	1.307847958	1.280832101	1.354954527	1.294450325	1.138324294	1.221797156	0.791187815	1.223583212	1.27522641	1.330765519	1.178709738	1.404566454	1.357981526	1.414199139	1.254407706	1.45883542	1.251157315	1.169323475	1.297657655	0.972933919	1.258874124	1.364675543	1.32842105	1.3557419	0.715731767	1.402534454	1.248503991	1.254476931	1.478640485	1.30729994	1.230376106	1.054245094	1.277143119	1.278530425	1.16206539	0.899642262	1.374956276	1.641056106	1.294041642	1.34686503	1.217694578
ANGPTL6	7.677805004	6.415663235	6.984550126	7.168450636	7.094567389	7.046523314	6.626635667	6.919024979	7.420822046	7.055052049	7.339543263	6.872826055	7.117642645	7.163792048	6.65731995	6.724077084	7.411615732	7.247639259	6.647597182	6.951586473	6.492500947	7.350900275	6.586446854	6.624942183	6.998274083	6.839981929	6.777287797	6.380191293	6.797347055	6.787295474	6.678972908	6.124277158	6.472895117	7.05573959	6.121635271	7.135246663	6.747866377	6.623972926	6.616622159	7.067462004	7.21704925	6.529965956	6.480507191	7.519088434	7.074878741	6.878374886	6.567277401	6.930060685	6.597422021
ANGPTL7	2.923366549	1.550646415	1.378524122	1.267575947	2.89188346	1.478258031	1.380074309	2.346890512	1.46406445	1.527502459	1.447201353	1.447449491	1.373684333	1.38653154	1.543156796	1.35540854	1.415821256	1.517015636	1.334099257	1.881637753	1.566201243	1.73790576	1.403268959	1.596025246	1.456303628	1.355003343	1.492382123	1.536179959	1.42680502	1.492574187	1.514660934	1.523655902	0.872837858	1.811587654	1.450327545	1.428555887	2.908529593	1.462413972	1.438676783	1.116357544	1.401426292	1.419577209	1.256973055	1.681973481	1.571231679	1.335552272	1.445681637	1.455073076	1.438461711
ANK1	7.689219029	7.980945074	6.33257432	6.038097994	6.7864071	6.266717314	5.825933308	7.40098611	7.50391641	6.741036897	6.045566132	6.534550473	6.357487903	5.940073543	6.772399492	6.824069656	5.767742435	5.889202234	6.597218867	6.542392894	5.949970322	5.507483008	5.512386438	6.656892985	5.201027279	5.297791837	5.787123087	5.753828195	5.767434696	5.532146198	6.02727895	4.346845729	6.601001296	6.514205695	5.936826091	5.774932606	5.971950074	6.222156328	6.604510682	6.748255625	4.821101823	5.71121785	5.606505473	5.791589825	5.297175166	6.084743089	5.009639839	5.59189151	5.517857037
ANK2	2.544882097	1.374054882	3.758151017	3.813951641	2.721093697	2.353039472	2.726477171	2.195630215	2.315175576	3.893453137	3.278141473	1.442031545	3.373191551	2.036189684	4.01476526	2.823944348	3.084891049	1.290832516	2.079878621	1.800170251	2.137625001	1.545457598	2.558001894	2.479838244	2.858051134	3.655878959	2.995394998	3.140492038	2.702678326	2.555186472	1.212827453	2.710289188	2.567784275	3.563074932	3.133946752	2.828562293	1.087243611	2.281327884	1.29183877	2.998957897	1.727318409	2.936857252	2.898931171	2.345012924	5.441926531	1.927586083	2.542505979	2.205863794	2.624735057
ANK3	7.176489344	7.73108951	7.372029331	7.996673454	7.234587592	7.609184953	7.745637111	7.836203185	6.933775531	7.196814626	7.872476416	6.93506061	7.016043828	6.766613384	7.220730113	7.316401759	6.14230237	7.147341911	7.980388673	5.01895243	7.185206457	7.169937809	6.76094785	6.735296919	7.617332932	6.62647224	7.714151415	6.450434795	6.07478121	7.128662723	7.090032165	7.544494785	6.838739641	7.31319774	5.931037437	7.239733101	7.338841784	7.090233421	7.110124386	7.378743787	6.411521679	6.948274881	6.137505566	7.382290636	7.260380346	7.086837992	7.520143807	6.720044974	7.472442819
ANKAR	8.57346499	8.353007826	8.666558857	9.195190599	8.847127837	8.879794587	8.723725305	9.233315218	8.556551056	8.687912753	8.681340817	8.664042953	8.433655841	8.449599638	7.92633214	7.815997555	8.643265504	8.462706219	8.166732795	7.760251957	8.868163149	9.820467934	8.293544359	7.825548719	8.286692681	8.200214755	8.43085977	7.950851832	7.669073774	7.931869592	7.936407707	7.837114297	8.217442413	8.925845687	7.982475585	8.187081922	8.073330795	7.786027743	8.539733731	7.786093639	7.928088385	8.193581507	7.853456269	8.610705523	8.337849026	7.954765498	7.988237278	7.719447029	8.158911276
ANKDD1A	2.95960505	6.682377231	5.923391162	6.864924852	3.978027014	5.01350994	5.457143692	4.11892353	3.517020675	5.035251798	5.816664333	4.791976598	5.407451852	5.374828924	5.063270432	4.426980162	5.424237777	4.747424442	4.062076409	6.334496404	5.760543227	5.858590196	5.940048254	6.459330465	5.035471437	6.37486248	5.780297733	5.850263619	3.561964271	4.609153429	5.853023661	5.782613195	5.26543178	5.092233781	6.22876292	5.566422453	3.790706754	6.099613066	5.072274637	5.574846554	4.885221975	5.711208179	5.104984481	5.577152253	5.736456379	4.978036556	4.612820149	5.056586095	5.55344953
ANKFN1	2.223053515	1.622830258	1.388651192	1.3011655	2.032390686	1.551649419	1.416798926	1.305098204	1.496129267	1.583019155	1.796587365	1.504415021	2.285480854	1.425335392	2.201822451	1.381609744	1.46689991	1.579491519	1.347870163	2.002635751	1.747641073	1.803991298	2.92221854	1.596565261	1.975259344	2.278469416	1.527784459	2.831623262	1.46760443	1.475024953	1.56038817	1.571590701	0.888876102	1.92849698	1.470908284	1.475132616	1.243868523	1.512562921	1.51506343	1.462878644	4.239866801	1.929967588	1.710337519	1.029431296	1.660805162	2.664658593	2.732569121	1.502615	1.4785322
ANKFY1	9.737583955	10.12422499	9.715440348	9.686832674	9.787618758	9.524939511	10.34143195	10.0906512	9.897082606	10.04691477	9.684156683	9.818785493	9.861448723	9.667809966	9.785360393	9.587535111	9.64348761	9.500202791	9.583991434	10.145039	10.11007047	9.293881609	9.731680928	9.933036571	9.522912143	9.872448869	9.859093129	10.01322884	9.389637822	9.130040254	9.001759594	9.914492803	9.920744628	10.45498268	9.922192013	10.00848804	10.16920003	9.838109025	10.08223294	10.15626414	9.957469828	9.942726622	9.944206359	9.371877057	9.542763077	10.01603229	9.817346684	9.624087826	9.964669007
ANKH	7.449471375	7.514402396	7.520014404	7.561677823	7.526333244	7.916384231	7.708141694	8.208776343	7.430511912	7.70486633	7.478935564	7.175474226	7.204952889	7.178182676	7.434673668	7.435756098	7.605143124	7.472143658	7.406632334	6.318018735	8.049966408	7.897204499	7.044393567	7.089850808	7.539483475	7.082246393	6.934744086	7.091004021	6.624829154	7.464154801	7.359426728	7.324787497	7.409032892	6.940268999	7.182435817	7.622351764	7.2591168	7.247927066	7.235035526	7.016781576	6.851038648	6.9728293	6.535828587	7.546935216	7.542555589	7.437026726	7.281599719	6.846763446	7.182913486
ANKHD1	10.50218705	10.54899595	10.46376004	10.48820722	10.47396573	10.49769489	10.62441329	10.44589944	10.49346559	10.51989794	10.51794654	10.43209613	10.41576684	10.4943269	10.58907606	10.475965	10.60845507	10.61269067	10.50578429	10.33958805	10.36677482	10.1834731	10.32644765	10.11973238	10.08950294	10.25430607	10.08085608	10.64505761	10.26074468	10.30399055	10.22324127	10.57222748	10.41582895	10.39197779	10.65022129	10.46539059	10.67006454	10.37315312	10.72350552	10.55068768	10.33104827	10.40220858	10.36342464	10.35802485	10.3219354	10.34557884	10.4966293	10.35703576	10.62540117
ANKHD1-EIF4EBP3	10.44069344	9.968172496	10.26166387	10.15309168	10.16596148	9.959373421	10.1456582	10.0103761	10.33594891	10.38973546	10.20497867	10.43438935	10.40988907	10.46123069	10.15604592	10.1937944	10.31669135	10.31033698	10.30037115	10.65907046	9.867299058	9.99915654	10.59803507	10.7207279	10.40000457	10.34510371	10.47206032	10.20146326	10.4392556	10.48994397	10.3092666	10.35142286	10.31109642	10.4246541	10.09154319	10.51805666	10.53163536	10.30820253	10.19712852	10.3052359	10.21524648	10.35535579	10.48479473	10.4251905	10.2743951	10.35914418	10.41145126	10.43079862	10.21920907
ANKIB1	8.696338797	8.613550882	8.445822557	7.92691119	8.048261923	8.326012246	8.650006161	8.361910699	8.545682527	8.538325238	8.566430384	8.303234607	8.260944267	8.761620858	8.670274734	8.747087421	8.690952694	8.754775982	8.788800331	8.005646958	8.339598868	8.711546823	8.109178959	8.238120014	8.186032645	8.269228769	8.588392738	8.296476614	8.554605148	8.465591573	8.682537737	8.610988636	8.288530017	8.27134805	8.337169581	8.401096352	8.479278171	8.478507315	8.418780584	8.406573978	8.326517067	8.309458612	8.069306806	8.34363732	8.221734268	8.29700175	8.808985095	8.469033662	8.430359063
ANKK1	16.0909647	16.49541529	15.87043888	16.31815448	16.21360608	15.52882458	16.78582969	15.91929911	16.49456895	16.57838105	16.3666512	16.20766346	16.53301738	16.25427489	16.37239005	16.18726088	15.92953409	16.06378605	16.29315266	16.35823614	15.44767782	15.5353555	16.17580995	15.83899671	15.804505	16.09259035	16.19843935	16.83907311	15.73181376	15.63448041	15.3301364	16.41521373	16.39807105	16.58895459	16.63617551	16.14920797	16.08205628	15.94243868	16.24057494	16.8819864	16.41503465	16.33564433	16.00987341	15.92074513	16.04994895	15.79658889	16.31208284	15.87367706	16.56919421
ANKLE1	5.496286238	5.094925919	4.826737451	4.832216923	5.792603742	5.053108363	5.084376442	5.397035017	5.497491595	5.873669738	4.883237405	5.202929523	5.360277097	5.550462316	5.130388165	4.985787046	5.194387106	5.175033728	5.204737938	6.530704309	5.16796588	2.203717788	5.47480229	4.691081056	4.792200303	4.467252504	4.174644064	5.390040818	5.930275097	5.752571264	5.097269453	5.631876279	5.382318907	5.626401697	5.479551548	5.94414084	5.555615858	4.682864175	6.19423246	4.639546383	5.390953446	4.893238863	5.901153308	5.159473118	5.754677865	5.840027748	5.238761319	6.379824441	5.555505718
ANKLE2	8.553400096	9.181284941	8.753162524	9.063755952	8.95126478	8.932724696	9.239268985	9.477015133	8.510437068	8.647768442	8.880953052	8.677164223	8.778912536	8.640291998	8.568570028	8.66747154	8.500586229	8.518488281	8.747439176	8.454100413	9.270495385	8.372866164	8.42934352	9.208115292	8.674010854	8.948866506	8.696162439	8.817932553	8.273978947	8.48698539	8.427476501	8.428857251	8.804200678	8.491763443	8.916316449	8.840241988	8.536206058	9.124255867	8.997955823	8.858067124	8.619307153	8.669426404	8.753112281	9.043163895	8.612923604	8.670647674	8.323027889	8.403663492	8.582982721
ANKMY1	6.642481748	6.035824599	6.58959858	6.590865196	7.085423845	7.113777507	6.760553461	6.922649386	7.117695821	7.066432276	6.791440103	6.736834386	6.655383196	7.077274037	6.702632112	6.727536846	6.83899746	7.126202884	6.681460237	6.934895686	6.698265669	4.778218969	6.693005864	6.030664485	6.782953289	6.288865045	6.252979809	6.72195532	6.832413122	7.160309961	6.853094474	6.815895378	6.652822197	6.722722419	6.908520672	7.341669524	7.270540663	6.6162356	7.152224845	6.670440609	6.806551731	6.945973032	7.150720698	7.011534355	7.219483817	7.384264845	6.93525945	7.015240945	6.979398601
ANKMY2	7.497288212	7.812306112	7.652792624	7.823689697	7.693988525	7.79844175	7.892243121	8.000405636	7.739818282	7.633714333	7.579961104	7.472935926	7.434460971	6.98589988	7.472781452	7.626214862	7.600227993	7.594170725	7.438335102	7.127818217	7.983618377	8.658533595	7.467377564	8.02254997	7.88838999	7.883279266	7.980510424	7.779208259	7.514527792	7.514017374	7.5283771	7.371892731	7.392578748	7.482509584	7.729321617	7.762111391	6.977273955	7.684310834	7.898231908	7.380257575	7.514880916	7.421422158	7.463290036	7.684449288	7.552429385	7.308454967	7.536210337	7.508900036	7.676677026
ANKRA2	10.51322339	10.4758427	10.64545889	10.73181578	10.45310057	10.85136262	10.84374688	10.88489989	10.40596081	10.26665883	10.43956556	10.40980323	10.26048095	10.25975597	10.35091038	10.28928178	10.33004952	10.37604929	10.30595262	9.727567461	10.92166476	11.39302895	10.54919964	10.65672023	10.65826679	10.56013349	10.69199237	10.27609299	9.998758612	10.2508729	10.3607745	10.08945231	10.40466149	10.28597006	10.3118769	10.27669369	10.09611882	10.20161477	10.57822171	10.25200116	10.07719025	10.16558352	10.1530226	10.73914048	10.30913222	10.20836862	10.08847623	9.941226683	10.171095
ANKRD1	2.102070953	2.268129461	3.778270803	2.209634502	3.02350132	1.065385093	0.97468962	0.752941569	1.242298053	2.575824013	1.029141281	0.995688516	0.974531445	0.937772996	1.509695893	1.013453871	0.982693621	1.099769002	1.07711059	1.154207428	1.046860416	1.026635081	1.007368724	1.094560776	0.997249056	0.919151968	1.000994588	0.836531023	1.007965974	1.049788072	0.984623977	1.024016601	2.059496714	1.144241589	1.025281609	0.990179873	2.042382757	1.017064402	1.963635315	0.974169821	1.052807287	0.978405997	0.896320504	2.4402153	2.2934484	1.010548357	1.028206931	1.035185299	1.015209625
ANKRD10	10.33737954	10.3031725	10.10393778	10.74457375	10.49686387	10.62015332	10.82111004	11.02778078	10.16392236	10.13666213	10.4123531	10.15044665	10.30902449	10.04181889	10.17913374	10.11258239	10.23815338	10.03243923	10.2018728	10.32001165	10.75063104	11.39704014	10.14961041	10.60233531	10.12686309	10.38964016	10.5708007	10.21911182	9.697736037	9.97616056	10.04492695	10.2243718	10.04080761	10.36737337	10.07978265	10.03147296	10.14968592	10.22774643	10.58384061	10.17693042	10.06183905	10.29887553	10.01487028	10.67767166	9.996193879	9.945177501	9.849198679	9.355133958	9.691076459
ANKRD11	10.29609871	10.67290649	10.50327482	10.37426971	10.1779584	9.385356905	10.38505593	9.708994558	10.328627	10.30400957	10.48425343	10.2915967	10.47370597	10.17392812	10.66124075	10.39681155	10.33878554	10.26349627	10.42021033	10.32306808	9.548187722	9.940786551	10.43851846	10.46290663	10.414866	10.42494949	10.51117794	10.67769773	9.972216016	9.85744181	9.517495264	10.27069551	10.51967143	10.39796541	10.70040669	10.11888833	9.94085637	10.32405626	10.11196328	10.60288316	10.50723618	10.52774954	10.25835978	10.4919204	10.31023041	9.813598034	10.12695837	10.08836541	10.72391964
ANKRD12	10.49401105	10.5142617	10.3543926	10.30262481	9.944431294	9.957161999	10.36476488	10.50871376	10.42437296	10.49503607	10.63873347	10.25693995	10.17342064	10.17256408	10.29046503	10.53876669	10.13110194	10.34495643	10.47572757	9.392222449	9.701714254	10.52511034	10.06887849	9.811397499	10.16884348	10.0457479	10.42959579	10.09956343	9.676467066	10.11604017	10.34307144	10.25988189	10.23751324	10.11238939	10.12168387	9.947062196	10.07979604	9.896801417	9.822149865	9.908858495	9.877203979	9.74919091	9.44361692	10.15494404	9.973439337	9.649279368	10.31362694	9.858780566	10.2875125
ANKRD13A	10.44499725	10.45089224	10.27454568	9.842362212	9.750366805	9.726049955	9.763928047	9.766934575	9.551715185	9.885268263	10.07072748	9.973782618	10.23506862	10.06251411	9.991574608	9.987506376	10.10475725	10.06272903	10.13119674	10.36677051	9.853486461	9.989631691	10.406119	10.74957822	10.38607741	10.3026443	10.30463927	10.28591253	10.2927462	10.32649707	10.36878326	10.0904986	9.779695152	10.18296717	9.947114548	10.06424254	9.914224638	9.964749198	9.985997699	10.21120747	10.28170929	10.01732291	10.11956367	10.17996412	10.02671346	10.31843545	10.11293963	10.17477647	10.12267387
ANKRD13B	4.619138888	3.741266497	3.202673702	2.754484887	4.690704467	3.842551114	3.97960297	4.477773722	4.930383343	4.003646542	1.8454976	2.462406388	3.246884523	3.557099132	3.740661367	3.440851701	2.794126881	3.156306493	3.39393573	1.961798409	4.979706037	3.672406784	2.915642422	3.210558857	4.077591969	3.750577751	3.789954427	3.789058773	3.229533206	3.70231193	4.370716095	5.007154175	3.987426471	3.870125449	4.247245685	4.516781556	4.315850422	3.962432835	5.23877249	3.34275538	3.342931987	3.178243429	3.898781838	4.261426501	4.609041026	4.449494525	3.635602199	3.573540165	4.051173338
ANKRD13C	9.459609164	9.243760212	9.20184257	9.966209388	9.262223323	9.579739089	9.507178968	9.865852984	9.086680787	9.215770443	9.273288265	9.370182836	9.556302402	9.202185917	9.422584425	9.374164671	9.1749734	9.150002684	8.332545709	8.891432821	9.82615029	10.87025395	9.628771815	9.74136392	9.697828975	9.739918713	9.834173166	9.282303848	9.165903633	9.607089689	9.78850101	9.548691958	9.62279956	9.518762362	9.287820733	9.143310074	9.161881129	9.292973835	9.069002076	9.233921946	9.350041312	9.25239765	9.283908465	9.304045469	9.385187917	9.363294258	8.965916935	8.841336349	9.121791527
ANKRD13D	10.33085606	9.926710926	9.845358536	9.703241006	10.075425	9.621149875	10.03079232	9.674025356	10.01020661	10.1374081	9.696741656	9.877862469	9.691671088	10.32193107	9.820497202	9.764710156	9.661592252	10.19838012	10.13059927	10.87414952	9.32388255	7.333388048	9.978917088	9.337975106	9.777379012	9.460223415	9.840956504	10.12905534	10.30098476	10.05888613	10.04947562	10.60227967	10.1034339	10.86857341	10.04371422	10.35434779	10.54473457	10.11699675	10.6073777	10.31423383	10.26007201	10.07982283	10.29125985	9.915145518	10.06841057	10.55899513	10.81135609	10.63835509	10.36567831
ANKRD16	8.568731082	8.05497514	8.388493561	8.503059467	8.114332174	8.490539665	7.797561225	7.636268976	8.321966092	8.327918922	8.410412512	8.400380123	8.153159536	8.720018794	8.042541371	8.338204999	8.479531632	8.205444299	8.433479165	8.303285059	7.76726067	7.099318092	8.467909084	8.222452737	8.413462355	8.001901621	8.294482943	8.066579231	8.328239173	8.495742963	8.545957562	8.273824276	8.35538944	8.266375117	8.205345709	8.479794477	8.407145926	7.960199967	13.98377965	7.823391878	8.277821557	8.254600793	8.451367801	8.393885201	8.580554476	8.657517125	8.556996888	8.721333575	8.27266507
ANKRD17	8.631695171	8.31273685	8.265233031	7.945198038	8.384418722	8.360224896	8.328442344	8.011984812	8.794029344	8.858918183	8.715820556	8.471519716	8.182301806	8.718179681	8.610513996	8.70332217	8.667289626	8.827726181	8.733553272	8.411927624	7.924851494	6.823062677	7.945120725	7.687151821	7.830715774	7.915761733	7.907023116	8.544274027	8.51144286	8.37228172	8.594116766	8.762424852	8.488860303	8.070703129	8.779734884	8.728289404	8.916361655	8.419967157	8.407458805	8.587779035	8.595961535	8.407338322	8.282842415	8.144929673	8.203529526	8.343148968	8.85044883	8.489684634	8.762214824
ANKRD18A	6.667632785	7.450514491	6.944366391	5.492407156	5.609781413	5.789214683	6.431852519	7.559969134	6.879954241	7.334263781	5.822195031	6.717201896	5.204242661	5.794024357	6.357816962	7.054344241	5.919056216	5.526829066	5.879121288	4.889814433	7.149401147	7.741002721	5.850525363	6.170446577	6.452187767	4.284142072	6.114518105	6.068806929	5.010056343	6.600389145	7.12988141	7.089466048	6.776360356	6.802569985	6.045229461	6.234075075	6.153628455	5.989668105	6.230802871	6.596905562	4.287491649	5.395406535	5.615832548	6.556083213	6.59287717	6.773592728	6.505712007	5.747616295	6.674135102
ANKRD19P	3.539390689	3.74079327	4.04110249	3.828381317	3.994001714	5.013154215	4.633213921	4.294678659	3.432318865	3.951547707	4.116505581	3.767611976	3.782736477	3.896743353	3.547148038	4.152567927	3.931040012	4.107149082	4.395741264	3.286601286	4.292572371	4.533570214	3.43482994	2.835494659	3.127329691	3.892869497	3.683852924	3.672342102	3.704621353	4.817811423	3.837185344	4.512796159	3.928114438	4.146108929	4.182050448	4.272019824	3.774406121	3.800702726	4.244814373	3.669647234	3.773477868	3.654206905	3.723365096	3.116516686	4.330957763	4.032370056	4.287263012	3.285352931	4.129927344
ANKRD2	6.537812762	7.602799946	6.935016702	7.884418	7.117245206	6.14631616	6.685264332	6.23799313	6.873300447	6.873828844	6.884911757	6.858760834	7.840192911	5.91150238	6.534031292	6.535514723	6.758897715	5.848157504	7.005260931	6.699752399	6.388499826	7.436030959	7.054046892	7.269786428	7.291475086	6.895749616	6.345994626	7.634355598	6.468575305	6.380649262	5.874305525	5.443143363	6.762903405	6.606478125	7.03068584	6.258489058	5.990833709	6.564514914	6.974418064	7.708861317	6.895237153	6.698483737	6.314986506	7.217922171	6.970649654	5.94463267	6.245792812	6.723027144	6.961616828
ANKRD20A2	5.433903073	5.779013466	4.204147514	5.998630018	5.007560342	5.081291396	6.363486922	5.525437639	5.663880911	5.883296216	6.063703473	4.861158064	5.933389006	5.860202565	6.375441964	6.074631744	5.647776209	3.74501486	5.804147026	4.870853475	6.01706794	4.235165862	5.80720578	5.810452536	5.879220399	6.150476363	6.552389243	5.60494646	3.022239358	5.437664605	4.271705378	4.358049995	5.755209445	5.473476715	5.823303472	5.996806579	4.911729229	5.910645324	6.168097246	6.756447198	5.836286103	5.016810392	5.534835341	6.085402759	5.917037462	4.926535775	6.089107824	4.427653704	4.764875345
ANKRD20A5P	7.127335559	7.04661641	5.88503351	8.284563655	7.38340405	5.659199631	7.985625686	6.540035606	7.622272964	8.604506588	7.138507509	5.543444082	7.292186435	7.170014622	8.082261208	6.400285998	6.622708563	5.919442536	6.528877148	5.971644695	7.455137239	6.288085433	6.930293544	8.230414466	6.42670712	7.378443173	8.806563531	7.992544083	5.11628739	7.749088221	6.042346402	5.701657428	6.700780282	6.710913224	7.416215787	7.275111002	6.522937279	6.506642665	9.332742402	8.7415448	7.620343843	7.620123191	6.799608411	6.804739383	7.447473945	5.866357412	7.359773354	5.83233659	7.358247303
ANKRD20A8P	4.329688368	3.563153582	1.995736488	3.431323412	2.742613351	2.469337529	4.629664724	3.922711878	2.96355491	3.714945994	3.930054597	2.486745452	4.132557948	3.938599545	4.730313351	5.197818778	3.931229038	1.257646095	4.304704076	1.941929345	2.111617473	3.195510324	3.415778966	3.849144423	4.579102652	3.649496676	4.0139595	3.519894461	1.101871482	3.872472449	1.153858608	1.138781111	4.96973787	4.538380054	5.462626546	4.479934895	2.995697401	4.760025276	1.263031807	4.902707961	4.613246069	2.340067079	4.283186665	3.748066782	4.019198443	3.702182415	4.081044369	1.723737076	2.209322146
ANKRD20A9P	2.987600729	3.80359557	1.753526989	4.443761815	2.882074343	1.298661722	4.72437461	2.896033507	2.333363885	3.767235154	3.313433323	2.435242768	4.51474948	2.338394469	4.083424679	4.87105408	2.785146228	2.1826704	2.45236771	2.048502132	2.326719031	2.672506956	2.82346033	3.596942531	3.224210375	2.911742769	1.305437671	4.497849534	1.278740263	2.99160667	3.216662609	3.215731544	3.903435595	2.01300691	4.975212037	3.048340335	3.816097155	1.273526943	1.598583947	5.679870521	3.623600767	3.468332942	2.970953042	2.795581147	1.704617609	2.455195348	1.604477204	1.777729346	4.164696022
ANKRD22	7.339391395	9.051291738	7.113109143	6.457498847	6.673247018	7.147413328	7.138833112	7.453345099	6.31788129	7.106451141	6.669590075	7.204664529	10.5636298	7.182354956	6.789562306	6.943227235	6.932321418	6.76484794	7.840890934	7.867347671	6.939209754	7.879936317	9.21200553	10.31142157	7.375761397	8.80166692	7.835794324	7.746411069	8.302401293	8.940353147	8.022263524	7.40762485	5.74667816	8.870772664	7.27365612	6.697418978	8.459591078	8.001021794	7.174241778	7.858745387	8.741262596	7.19594794	8.564455433	5.40965444	8.120633032	8.355032192	6.910706458	7.459246159	7.467535446
ANKRD23	7.982902991	7.701721467	8.213016112	7.995009793	8.261497071	7.900495241	8.11607201	7.801598774	7.926800356	7.462506822	7.693017867	7.861607125	7.764756212	7.830675697	8.156303662	7.677676213	7.533241116	7.710742966	7.342440419	7.984848231	8.424791653	8.89568113	7.673023749	8.289668934	8.699719609	7.972511574	8.045252495	8.211820272	7.318911748	7.694276043	7.614475137	7.998695791	7.962164246	8.443979587	8.265363805	8.471412138	7.793823916	8.125296274	8.653645755	7.935053551	8.019018983	8.067869802	8.065652479	8.583710336	8.385113006	8.408377979	7.803705184	7.793579059	7.659882005
ANKRD24	4.372196329	3.252359356	2.507312237	3.378509724	4.60239995	2.506217381	3.213898139	3.739997481	4.90315274	4.160287229	2.511569079	2.636990444	3.613207737	2.592371793	3.851995234	2.218713754	2.445741502	2.533701842	2.90377486	3.064625123	2.63712	2.891124077	2.751797444	2.769658043	2.527969834	2.879628518	2.560916673	3.793470465	2.340008661	3.473606698	2.869077845	2.549017715	3.975142801	3.35008206	2.336587042	2.760141958	4.586224569	3.407470284	4.55481143	3.567692128	2.846554174	3.056314259	3.386855342	4.146923694	3.982706184	4.047154547	3.019712718	3.2247251	2.962603096
ANKRD26	6.135393369	6.244354804	6.014152499	6.040431695	5.495005675	6.505403569	6.301806546	6.34656145	5.846945439	6.198296346	6.454268139	6.164459826	5.911710984	6.084406831	5.952914	6.293059474	6.37859551	5.96842887	6.146428881	5.651946567	6.140322121	6.004293447	5.8031641	5.020719649	5.562159813	5.734804768	6.538518525	6.339931807	5.533992932	6.135634917	6.134607006	5.941845173	6.092390662	5.887700633	6.346516557	5.691755376	5.937683976	5.818423282	5.603758519	5.565542733	5.706566594	5.647771043	5.430892127	5.663475297	5.716849878	5.701076389	6.254887069	5.403731989	5.991945137
ANKRD27	9.874832414	9.934918647	10.01953646	9.759566212	9.953227768	10.26233001	10.72710071	10.20521245	10.00992796	10.16904684	10.05919649	9.682687508	10.03691195	10.06910694	9.878128576	9.8289081	9.85318473	10.09133759	10.1319414	9.693932727	10.53274178	9.961732246	9.561175999	9.594516034	9.751779573	9.763150097	9.742771319	10.1143779	9.938752305	9.903582922	9.809239595	9.960557071	9.955245825	9.769665372	10.08068752	10.43579717	10.4265373	9.896400195	10.41546884	10.13087045	10.00299629	9.867288977	9.970941793	9.359546258	10.00576369	10.08276171	10.11435128	10.02515387	10.20244317
ANKRD28	7.688399651	7.675363774	7.666554658	7.540382615	7.695697229	8.233709484	7.852348402	8.87389218	8.003194461	7.927837196	7.716064989	7.861066122	7.275238002	7.83861156	7.705402821	8.145215651	7.78420487	8.063309396	7.803429877	6.672503016	8.052701336	7.516718841	7.381992174	7.121637479	7.275594083	7.23026608	7.757453042	7.271631699	7.771678364	7.720921878	7.345912074	7.001712762	7.894815958	7.325542945	7.272539708	7.326702375	7.316829606	7.53068203	7.720755507	7.416883171	7.101788478	7.365652737	6.958825414	7.672283506	7.515554256	7.138941152	7.433927046	6.7628992	7.087679868
ANKRD29	1.77686804	4.05742362	4.003349689	3.512708482	1.168187124	3.972129918	3.995387703	3.459538546	1.325389137	4.207400507	3.373704248	3.593025989	3.312046152	3.273953976	3.255234899	3.699219875	3.096515279	3.294504541	5.227710793	3.536322306	4.784309893	3.856464035	3.744594555	4.243882151	3.948318098	4.225220608	3.510761071	2.707957108	4.36375901	4.508023186	5.757351248	4.761113578	3.014558062	3.311848015	3.47620181	4.244749337	2.726044174	3.787474297	1.666636014	2.64868943	2.536605659	3.562923458	3.741519096	2.792736887	3.727001793	3.14549996	3.565815251	3.299758706	3.558895628
ANKRD30A	1.439095024	1.445352418	1.785163608	1.205417633	0.865583777	1.370102053	1.320033515	1.06153706	1.355240532	1.363787666	1.383709533	1.35939086	1.307606451	1.317221257	0.858812986	1.308342176	1.346905113	1.430446064	1.289786883	1.698764437	1.4732101	1.608326985	1.335731716	1.547507597	1.413849342	1.295561239	1.417191315	1.101234156	1.356990225	1.458868725	1.438594874	1.457930419	1.199044354	1.644969122	1.403620785	1.354086716	1.124763191	1.391616918	1.323209247	1.091989097	1.328635117	1.320570483	1.179919063	1.318891936	1.441967147	1.254285565	1.377842095	1.38296337	1.351022383
ANKRD30BP2	1.752796568	1.376303455	1.281620734	2.512077333	2.098674979	1.289036211	1.221978089	2.548999628	1.290011134	1.295526578	1.307619411	2.66003746	1.215189508	1.693715369	1.115613068	1.534007452	1.249849077	1.364268008	1.23476723	1.66872171	1.384185942	1.555666543	1.249843273	1.51950367	2.518628989	2.945039302	1.411270886	1.616451033	1.283568154	1.439497465	1.35036461	1.364167147	2.970898512	1.621668196	1.310848875	1.264513468	2.004954399	1.303341381	1.261129971	1.038767081	1.257493481	2.940380371	1.090711702	2.728790342	1.437875605	1.160447682	1.288502914	1.322679778	2.973202072
ANKRD31	0.646110315	1.275294203	1.935017095	1.618444589	0.793203214	1.196405488	1.201105095	0.930941968	1.258780689	1.244533838	1.303459536	1.240944531	2.387912767	1.167586886	0.745853222	1.183286276	1.221499839	1.284520655	1.148711616	1.35449386	1.301520464	1.348041921	1.209578584	1.394891414	1.965002631	1.117612987	1.255547218	0.928026598	1.209524422	1.301782824	1.263884164	1.292617965	0.760746693	1.357629313	1.195546772	1.196113554	0.98329997	1.259431029	1.192593054	1.705658604	1.248338044	1.236218507	1.117031725	0.862722617	1.359995603	1.090205813	1.240636739	1.291274202	1.17541616
ANKRD32	9.268541111	9.631814101	8.786481232	8.966763006	9.041950939	8.982522739	8.831315411	9.250805426	9.204516416	9.092378308	9.118731938	9.038627353	9.266356347	9.405843586	8.820485727	9.310909927	8.670564245	9.171504392	9.206035931	8.419700813	9.5975698	10.67094815	8.96265654	8.381702404	9.338934365	9.282975138	9.189356197	9.077703565	8.85543874	8.953493505	9.334053857	9.461633021	9.321870071	9.320473764	9.241960671	8.861112727	9.23751493	8.550001373	8.905967582	9.078321959	8.853857165	8.981335947	8.681211821	8.911279077	9.462483404	8.929605851	9.383477849	9.117389872	9.225609183
ANKRD33	8.169627027	9.587022577	9.913263156	8.80833389	7.514177957	6.417992667	7.296732122	7.682574028	7.470569131	8.023371753	7.471108067	7.330938194	8.726376825	6.902561605	7.545275615	7.365506515	7.11076385	6.770657572	7.346639156	7.60548726	5.655635314	7.34158281	7.416889301	7.706080543	7.28531306	7.241030324	6.745783294	7.692007502	6.954641288	6.036814681	6.039244476	5.827311392	6.305368717	7.186013492	7.455006716	6.384059732	6.523091832	7.45299088	6.481102171	7.807517703	6.896344674	7.63738206	7.093248984	7.31443323	6.783988912	6.47700207	6.335638923	7.151585362	7.022833955
ANKRD33B	6.463494878	7.842635133	7.506613763	8.091612538	7.401481981	5.884888114	6.293009756	5.529350011	6.921042115	6.734063741	7.002716977	7.196324443	7.693870386	6.657785376	8.091724019	6.524140271	7.713836826	6.000556867	6.902645697	7.178724773	5.417272163	8.724833527	8.455138588	7.457923304	7.532951267	7.570990692	6.933946653	7.381332164	6.675748925	6.36510668	6.397787931	6.067231268	6.395436676	6.860311301	6.892383466	6.367411903	6.267031951	7.593354932	6.229780994	7.505860748	6.852045838	7.557339844	7.136987851	8.213070641	6.678065196	6.391706028	6.124401065	6.751398762	6.870931161
ANKRD34A	3.733208479	3.762673587	4.615157494	3.671058592	4.159050362	5.184995771	4.865678413	5.195798002	3.167214648	3.821267744	4.383218504	4.147562034	3.418278535	4.370997728	3.694799078	4.827756232	3.866289711	4.989306139	4.368841875	2.594649944	5.710746465	2.438644911	3.70089034	1.297479893	3.874021726	4.432330136	2.841115318	3.987817772	3.763576567	4.535927136	4.33976404	4.615888404	3.703486569	2.383700016	4.258182003	5.090100006	4.362524866	3.746762769	4.233172706	4.188792897	4.159166224	4.164808814	4.711295303	3.363425722	5.257134864	4.975358497	4.447284616	3.963679794	4.207443689
ANKRD34B	2.740363765	3.483906993	3.969979485	2.302585596	0.879490361	1.322988443	1.14729832	1.627896975	1.372165858	2.991155953	2.248896734	2.376705186	1.981292645	3.87700079	2.609585915	2.670467131	1.6101548	3.341439967	3.89278896	2.021644294	1.479629226	1.795853172	1.305694953	4.344297581	2.450703814	3.217223947	2.914784861	2.286853949	4.520187744	2.532652327	3.704894955	1.426467132	2.83394512	2.049843003	2.254025226	1.246474283	1.041063838	2.268439548	2.439122904	4.885799005	4.481400492	1.280703478	4.492115998	1.440143713	1.737468486	2.69450367	2.452436272	3.413089866	4.334981109
ANKRD35	9.050350228	7.778876656	8.421862477	9.479001523	9.568428982	8.696918988	8.097106194	8.078871306	8.879943068	9.600736106	8.470336406	10.15650673	9.322670439	9.600417215	9.889944225	9.164054617	9.1374883	10.23046719	9.316807791	9.608179279	9.737577819	9.787625983	9.644964267	10.06612727	10.1262038	9.701159991	9.874918864	9.568245417	10.95126826	9.995047545	9.358362807	9.081365075	9.586938447	8.520619437	10.05056747	9.895106568	8.510873117	9.683444732	9.445261239	9.377209046	9.820336669	9.804490471	10.14983842	9.222487855	9.624454815	8.936378637	9.337701977	10.4810859	9.655864696
[truncated: 17,916 more rows]
[truncated: 45 more columns]
