# Supplementary material for: Prognostic analysis of m6A-related genes as potential biomarkers in idiopathic pulmonary fibrosis
Source: Front Genet. 2022 Nov 29;13:1059325. doi: 10.3389/fgene.2022.1059325 (PMC9744785; doi:10.3389/fgene.2022.1059325)
Supplement: Supplementary file 1 [file DataSheet1.ZIP › m6a(exp).txt]

symbol	GSM693750	GSM693751	GSM693752	GSM693753	GSM693754	GSM693755	GSM693756	GSM693757	GSM693758	GSM693759	GSM693760	GSM693761	GSM693762	GSM693763	GSM693764	GSM693765	GSM693766	GSM693767	GSM693768	GSM693769	GSM693770	GSM693771	GSM693772	GSM693773	GSM693774	GSM693775	GSM693776	GSM693777	GSM693778	GSM693779	GSM693780	GSM693781	GSM693782	GSM693783	GSM693784	GSM693785	GSM693786	GSM693787	GSM693788	GSM693789	GSM693790	GSM693791	GSM693792	GSM693793	GSM693794	GSM693795	GSM693796	GSM693797	GSM693798
ALKBH5	8.825207927	9.822982325	8.064395949	8.928110627	9.683018566	9.323004905	9.131074461	9.324425703	9.067256292	9.258726332	9.337029422	9.319010539	9.297144209	9.211645391	8.55650429	9.44406717	9.563659736	9.431869693	9.121525348	9.365930563	9.049544751	8.999519146	9.217838478	9.345391775	8.997960557	9.104112832	9.315158944	9.356941584	9.106096543	9.34177031	9.464610943	9.060303303	9.095924308	9.522790493	9.598758742	9.351652893	8.992323386	9.213124143	9.333730588	9.228487282	9.380103929	9.45264696	9.232817206	9.254193741	8.997892829	9.053179171	9.238446956	9.091124367	8.947980801
FMR1	9.44094536	8.779242141	9.935669605	9.477494976	9.848355538	9.516788097	9.643056448	9.808551807	9.682361484	9.611017847	9.775786481	9.715933894	9.653978068	9.472356748	9.670737707	9.759878724	9.24441407	9.66267705	9.513292091	9.370179093	9.77840355	9.751844359	9.638774161	9.612199671	9.574021821	9.349220796	9.310359493	9.558678238	9.236989917	9.463828802	9.72099006	9.684351901	9.44257066	9.931924134	9.533615507	9.570429265	9.492231828	9.643004973	9.477114854	9.43289258	9.680812965	9.280627146	9.540376813	9.165470508	9.970934056	9.61807327	9.271018337	9.758550851	9.436084663
FTO	9.989892069	9.992015997	9.484227689	10.20454752	10.08818656	10.27703884	10.11615037	10.14255698	9.69709984	9.875102235	9.985814474	9.760500353	10.01149633	9.825963046	9.9072953	9.720618552	10.29984548	9.954805557	10.00569582	9.956974678	9.688567679	9.736217096	9.970082121	9.697538897	10.30569566	10.14598974	10.10971906	10.14746393	10.04137008	9.934924823	10.05490869	9.768908893	9.944981442	9.969919097	10.02737435	9.870411526	10.07410198	9.649231179	9.959684972	9.865312558	9.741368999	10.08698089	9.807579524	9.874973906	10.1750839	10.06806279	10.15112998	9.910289313	9.963500088
HNRNPA2B1	12.07054585	13.59557931	13.46219845	12.84563815	13.12776605	12.7205405	12.83832524	12.99103995	12.85525371	12.76600847	12.89029632	12.79527735	13.03928178	12.79818387	12.29743423	12.93211295	12.76309026	12.65258098	12.56556304	12.62436583	12.69430909	12.60160661	12.63704212	12.81095649	12.58608677	12.42652755	12.60396598	12.77748205	12.42060402	12.85400777	12.76499334	12.47303745	12.808666	13.01369084	12.92106497	12.6105643	12.67741463	12.64743597	12.55173152	12.42119999	12.75144694	12.62335165	12.71996422	12.71684439	12.65564875	12.56493813	12.30865063	12.85844492	12.40969927
HNRNPC	12.9629519	13.65870042	13.1813321	13.36367834	13.28372202	13.52231992	12.92465223	13.13650126	13.4513741	13.37922862	13.54661991	13.87064428	13.47505761	13.46563576	12.95300225	13.54023984	13.51356118	13.37530717	13.41613301	13.27524347	13.37909869	13.35567389	13.34239963	13.23721342	13.4549073	13.33198952	13.22097586	13.43591717	13.47950426	13.51299204	13.36366366	13.26758459	13.26772301	13.43021506	13.42441199	13.54931315	13.22349529	13.55074454	13.49419699	13.35073426	13.61242795	13.39721322	13.58444793	13.41206416	13.29102996	13.36956634	13.23461726	13.37750158	13.324842
IGFBP1	1.624044609	2.118900815	1.599314434	1.420924736	2.131433593	1.302179382	1.21807418	2.166751057	0.982492906	1.334755441	1.484731381	1.419647585	1.440941432	1.174384981	1.609547149	1.520794092	1.339120673	1.695289122	1.348047079	1.330331047	1.811470966	1.391942455	1.317109487	1.208021703	0.918721715	1.480691859	1.201910059	1.383715978	1.43876779	2.411895371	1.858878214	1.225731006	2.395824196	1.352111777	1.377697275	2.906678817	1.303129739	1.47462668	1.503149553	1.612487103	2.313279311	1.495975252	2.086491151	1.564237044	1.275646966	1.339402601	1.366543693	1.365506649	1.187389563
IGFBP2	7.339156648	8.802919872	10.74416055	10.15525605	11.91712453	9.816678917	10.60386889	10.77934684	10.18985999	10.40435382	9.704432444	8.208808455	7.195587206	9.612302706	9.943028066	9.651894605	9.127419151	10.6451997	10.74969704	10.06002295	10.81280341	8.3840016	10.48621787	11.41556077	9.687000163	9.492822043	9.767195009	7.839817158	7.984088211	9.119634327	9.264083834	8.773254264	10.82097719	7.360143259	10.57087321	10.11099126	11.1682122	7.993600621	8.782244289	11.88152752	9.380719878	11.08587486	10.63750355	9.823856872	10.47412622	11.69090065	7.408098703	10.20481621	9.162803422
IGFBP3	5.495210029	7.571681154	6.492501555	5.600503303	6.055852407	6.827646676	6.875156033	5.769642489	6.946660209	6.199938302	6.403913267	6.540368254	6.113985185	7.5428765	6.315899865	7.472319168	7.197917661	6.395413461	6.350117796	8.621847695	6.857811688	6.334044363	6.637192343	6.093964924	6.8688683	6.872801156	7.389306537	6.846635362	7.316060667	7.789163393	7.235524648	6.940397877	6.733577171	7.828672911	6.784462176	7.433876083	6.214496146	6.772040864	6.847659869	6.652140552	7.340273614	7.834426865	6.828578501	6.43439769	6.702193692	7.178581461	6.809999423	7.035271269	6.689180732
LRPPRC	10.42010892	10.88560895	11.07678777	10.75041241	10.53403318	10.74038353	10.46941028	10.74346618	10.78033391	10.35677689	10.95319183	11.12423977	10.73548733	11.07533926	10.60747059	10.89773381	10.61228494	10.69342822	10.53470975	10.6291669	10.59980088	10.46373331	10.60369667	10.49091171	10.97024865	10.53009914	10.4898176	10.47782108	10.17811493	10.57519614	10.62307503	10.63450341	10.33223565	10.89555291	10.58454054	10.51466742	10.28958087	10.6584547	10.52795901	10.30432222	10.8712272	10.52222164	10.84985277	10.46901723	10.79260551	10.63139807	10.2999647	10.83495464	10.49736197
METTL14	9.395795509	9.890705809	9.695071904	9.628657583	9.969472046	9.86065619	10.00809947	10.24213932	9.697305159	9.524498471	9.539094443	9.781102372	9.744089658	9.434589393	10.00978754	9.675538888	9.408872839	9.850636875	9.855640598	10.02666876	9.633107068	9.72185267	9.444802674	9.417946691	9.567541549	9.72541177	9.273280508	9.864699449	9.416598553	9.724470763	9.627439082	9.739236439	9.503806045	9.952866045	9.585225436	9.752485475	9.602266072	9.854563257	9.813817273	9.759687925	9.756635103	9.826616373	9.725605851	9.825107507	10.3186643	10.12640829	9.94373784	9.986247222	9.793869333
METTL16	5.686340431	6.050186885	4.435402024	5.244858964	4.882822473	5.587757221	5.069391684	4.939982559	5.510204502	5.792027606	6.01333505	6.153550323	5.892960913	5.403696219	5.599935395	5.852648684	6.102327418	5.820399397	5.208706623	5.941850269	5.651317994	5.590181224	5.592145058	5.759033378	5.059282991	5.645530382	6.027544914	5.738875116	5.99714988	5.966269462	5.994963326	5.549734872	5.960390897	6.183981137	6.068770871	6.293936246	5.654569377	6.006161131	6.098470818	5.965224889	6.478133991	6.350058163	6.578725496	5.280756429	5.835747522	5.880075738	5.9005368	6.085385766	5.647476134
METTL3	9.720876531	10.39721655	9.307255677	9.834460226	9.57329874	9.80044221	9.642574235	9.450949566	10.46899136	9.813846744	10.22174965	10.19930262	10.10007881	10.20978662	9.755959137	10.56134038	10.47170873	10.65843296	10.04436577	10.46925147	10.41941547	10.04036198	10.27340412	10.31256668	10.20038693	10.09153616	10.29218894	10.30043627	9.850623652	10.36856729	10.33357788	9.983671605	10.22557543	10.11437715	10.48634795	10.27594029	9.663373862	10.26083204	10.42252508	10.09983572	10.74586942	10.03237078	10.43737112	10.3642331	9.716196389	10.10525624	10.00946266	9.975709803	10.0173269
RBM15	8.525143867	7.769009639	6.418001813	7.524630233	7.319030751	7.26811405	7.45901294	7.308388443	7.767575953	7.827179499	7.515220415	7.847172165	8.094011588	7.763794268	7.79727964	8.036278846	8.245175289	8.199019964	8.076966466	8.202882529	7.95513587	7.971481038	8.017861369	8.06509467	8.139973362	8.401747878	8.329144503	8.274894645	8.362434903	8.139670482	8.408400815	8.087517882	8.049123983	8.357797236	8.226653512	8.042192315	7.773669883	8.079587208	8.437460146	8.169827147	7.709789094	8.857051576	8.365700692	8.517030472	7.818430368	8.038881013	8.01034009	7.863149066	8.186026538
RBM15B	8.699721125	8.815552914	7.690905819	8.386764116	8.499286975	8.542699473	8.391551568	8.072806877	8.634935356	8.591930432	8.746825943	8.682660896	8.790745527	8.628907896	8.127393102	8.825877144	8.919367834	8.710948687	8.60896694	8.802227176	8.548520161	8.696156256	8.65665083	8.809505821	8.45517125	8.658822124	8.814275857	8.611406604	8.704637022	8.739210633	8.499820251	8.493215145	8.483854984	8.819753112	8.959388164	8.698319319	8.43613622	8.818008127	8.861688406	8.754638594	8.705124015	8.728068611	8.748984864	8.600469485	8.39967128	8.442259089	8.929013247	8.678661658	8.700380326
RBMX	8.481755722	8.878809349	9.726318813	9.04593082	8.96305386	9.0291254	8.890300912	8.635667712	9.223315262	8.807705777	8.795044317	8.409910887	8.563379661	8.915766728	8.222034045	9.333598849	8.607919664	8.481411192	9.105872994	8.614632521	8.963664704	8.687640442	8.748381543	9.259994208	8.959496877	8.69951684	8.268931401	8.242648371	8.484557944	9.158925763	8.55711017	8.925989134	8.848398115	8.485918817	8.252277342	9.323040024	9.054865921	9.28730732	8.861343422	9.030029543	9.582541833	8.180242967	9.06539413	8.898802359	8.857648709	8.874367288	8.574662353	9.165623515	8.860050239
YTHDC1	9.562235873	10.35003112	10.28152873	9.719354364	9.968398861	10.04745787	10.16370634	10.26665531	9.419992368	9.369653277	9.769648535	9.623989118	9.777248032	9.840119322	9.782295965	9.397999986	9.707769017	9.98883678	9.763419934	10.08006561	9.614964557	9.737296018	9.727498741	9.405386158	10.40724536	9.877422091	9.880561995	9.750837551	9.360605158	9.803715239	9.771950394	9.386797677	9.647860434	9.785254738	9.474664544	9.978280322	10.03830733	9.565260789	9.682115045	9.567879991	9.681826922	9.654207405	9.632374307	10.00025577	10.26727169	10.21655527	9.656743308	10.03141561	9.823652996
YTHDC2	8.03851728	7.426893788	8.526753107	7.671037855	8.061805508	7.658181093	7.599418526	8.028621589	7.964174665	7.943797903	8.17958762	8.191259638	8.62932901	7.946217106	8.297681824	8.170898197	7.922401843	8.003108129	8.24740552	8.047738077	7.94775317	7.794995019	8.259262446	7.747348363	7.906911514	7.872808555	7.660040077	8.631599387	7.963988099	8.00821003	8.125708849	8.42132528	8.051588878	8.381292348	7.923480235	7.808914621	7.8010789	8.21338525	7.737837766	7.910609749	8.425747094	7.878010558	7.88548724	7.741984599	8.354909118	8.073780934	7.630941909	8.281951248	8.029311646
YTHDF1	11.69983021	12.13968355	11.86766815	11.50922819	12.09346369	11.64859835	11.81240398	11.80741631	11.3850171	11.45813772	11.49890203	11.40883852	11.48367666	11.50736139	11.53020151	11.50159237	11.60412744	11.4249999	11.62108847	11.91880882	11.39415863	11.50788143	11.58368548	11.5586349	11.74617135	11.57674478	11.62760836	11.37163735	11.46816741	11.51889903	11.49867515	11.44690006	11.3383438	11.45410888	11.47933556	11.65620464	11.75564954	11.65649484	11.57563244	11.71148668	11.50851614	11.70631273	11.52320854	11.76225785	11.91248235	11.64663309	11.90555708	11.51347451	11.74745014
YTHDF2	12.57081418	12.90097681	12.77890272	12.54411234	12.25301417	12.57328407	12.37683441	12.4854838	12.24539268	12.52762681	12.45552719	12.62231119	12.67214095	12.65818822	12.4768343	12.71788501	12.6903145	12.65808958	12.55299733	12.55562806	12.55735475	12.5803568	12.43665962	12.55813279	12.69065097	12.60975783	12.58585987	12.62641178	12.55546614	12.60529212	12.7376612	12.62756966	12.49453502	12.79391478	12.67567666	12.59179273	12.37989825	12.7300209	12.62328228	12.46332276	12.72871144	12.66490546	12.7390879	12.63436435	12.4126016	12.49009367	12.42322308	12.52063529	12.55399344
YTHDF3	7.846346017	8.408461181	7.882855442	8.199582977	8.670909784	7.960524586	8.847264137	8.356863138	7.847583037	7.883607431	7.662158139	7.706833546	7.926743181	7.849815182	7.819903446	8.012788855	7.632893016	7.66918258	8.123511712	8.36416524	7.84468283	7.655896156	7.86751213	8.139399954	7.867984531	7.611111276	7.815695459	7.570175834	7.713247838	7.749011191	7.686729643	7.750670652	7.647777339	8.006428725	7.663564091	7.962302695	8.58187542	8.027618601	7.828495131	8.43234879	7.652769283	7.936602492	7.63912067	8.143545089	8.711201003	8.0948634	7.964628929	8.040967554	8.208238312
ZC3H13	5.74724251	5.37444494	6.056174483	6.298905621	6.218254674	6.343928879	6.364576412	6.348625768	6.648986277	6.170997012	6.004024403	5.995416262	6.160042489	5.974097564	6.049698128	6.236995893	5.885123098	5.575258157	6.037875188	5.251437352	6.213151619	6.150641762	6.268779664	6.482174907	6.071085383	5.680453858	5.352715212	5.969281793	5.991523205	6.004524836	5.178653959	6.228634481	6.316421108	5.876061026	5.346322593	6.303150623	6.415090152	6.109017181	5.919075236	5.803768454	6.512793588	5.825258326	5.830455977	5.27651169	6.146971347	5.985309949	5.812966549	5.810938839	5.963137804
[truncated: 26 more columns]
