# Supplementary material for: Prognostic analysis of m6A-related genes as potential biomarkers in idiopathic pulmonary fibrosis
Source: Front Genet. 2022 Nov 29;13:1059325. doi: 10.3389/fgene.2022.1059325 (PMC9744785; doi:10.3389/fgene.2022.1059325)
Supplement: Supplementary file 1 [file DataSheet1.ZIP › multiCox(1).txt]

id	HR	HR.95L	HR.95H	pvalue
gendermale	0.742432751111461	0.3241452638857	1.70049188229786	0.481215643088861
age	0.998769823837181	0.948192191414697	1.0520453237644	0.962971338973274
riskScore	1.00453118948624	1.00140352755082	1.0076686199804	0.00449044184369219
