# Supplementary material for: Prognostic analysis of m6A-related genes as potential biomarkers in idiopathic pulmonary fibrosis
Source: Front Genet. 2022 Nov 29;13:1059325. doi: 10.3389/fgene.2022.1059325 (PMC9744785; doi:10.3389/fgene.2022.1059325)
Supplement: Supplementary file 1 [file DataSheet1.ZIP › trait.txt]

symbol	IPF	Normal
GSM693750	1	0
GSM693751	1	0
GSM693752	1	0
GSM693753	1	0
GSM693754	1	0
GSM693755	1	0
GSM693756	1	0
GSM693757	1	0
GSM693758	1	0
GSM693759	1	0
GSM693760	1	0
GSM693761	1	0
GSM693762	1	0
GSM693763	1	0
GSM693764	1	0
GSM693765	1	0
GSM693766	1	0
GSM693767	1	0
GSM693768	1	0
GSM693769	1	0
GSM693770	1	0
GSM693771	1	0
GSM693772	1	0
GSM693773	1	0
GSM693774	1	0
GSM693775	1	0
GSM693776	1	0
GSM693777	1	0
GSM693778	1	0
GSM693779	1	0
GSM693780	1	0
GSM693781	1	0
GSM693782	1	0
GSM693783	1	0
GSM693784	1	0
GSM693785	1	0
GSM693786	1	0
GSM693787	1	0
GSM693788	1	0
GSM693789	1	0
GSM693790	1	0
GSM693791	1	0
GSM693792	1	0
GSM693793	1	0
GSM693794	1	0
GSM693795	1	0
GSM693796	1	0
GSM693797	1	0
GSM693798	1	0
GSM693799	1	0
GSM693800	1	0
GSM693801	1	0
GSM693802	1	0
GSM693803	1	0
GSM693804	1	0
GSM693805	1	0
GSM693806	1	0
GSM693807	1	0
GSM693808	1	0
GSM693809	1	0
GSM693810	1	0
GSM693811	1	0
GSM693812	1	0
GSM693813	1	0
GSM693814	1	0
GSM693815	1	0
GSM693816	1	0
GSM693817	1	0
GSM693818	1	0
GSM693819	1	0
GSM693820	1	0
GSM693821	1	0
GSM693822	1	0
GSM693823	1	0
GSM693824	1	0
GSM698440	0	1
GSM698441	0	1
GSM698442	0	1
GSM698443	0	1
GSM698444	0	1
GSM698445	0	1
GSM698446	0	1
GSM698447	0	1
GSM698448	0	1
GSM698449	0	1
GSM698450	0	1
GSM698451	0	1
GSM698452	0	1
GSM698453	0	1
GSM698454	0	1
GSM698455	0	1
GSM698456	0	1
GSM698457	0	1
GSM698458	0	1
