# Supplementary material for: Prognostic analysis of m6A-related genes as potential biomarkers in idiopathic pulmonary fibrosis
Source: Front Genet. 2022 Nov 29;13:1059325. doi: 10.3389/fgene.2022.1059325 (PMC9744785; doi:10.3389/fgene.2022.1059325)
Supplement: Supplementary file 1 [file DataSheet1.ZIP › uniCox(1).txt]

id	HR	HR.95L	HR.95H	pvalue
gender	0.969972406124019	0.456806509143436	2.05961703655715	0.936750494135369
age	1.03131774505012	0.986104618342683	1.07860390416064	0.177593698818843
riskScore	1.00423777466175	1.00162172295412	1.00686065901527	0.0014852919625546
